# Supplementary material for: Impact of an integrated control campaign on tsetse populations in Burkina Faso
Source: Parasit Vectors. 2018 Apr 27;11:270. doi: 10.1186/s13071-017-2609-3 (PMC5923030; doi:10.1186/s13071-017-2609-3)
Supplement: Supplementary file 1 — Database for Entomological survey of aerial spraying. (CSV 20 kb) [file 13071_2017_2609_MOESM1_ESM.csv]

POSEPIEGE_	DATEPOSE	DATERELEVE	COORDX	COORDY	nbr_jrs	period	gt_male	gt_femelle	gt_sexe_ni	total	dap_gt
Bor 1 P 1	6/05/2013	9/05/2013	518214	1273950	3	10/mai/13	0	0	0	0	0,000
Bor 1 P 2	6/05/2013	9/05/2013	518182	1273899	3	10/mai/13	0	0	0	0	0,000
Bor 2 P 1	6/05/2013	9/05/2013	518159	1273943	3	10/mai/13	0	0	0	0	0,000
Bor 2 P 2	6/05/2013	9/05/2013	518195	1273845	3	10/mai/13	0	0	0	0	0,000
Bor 29 P 1	6/05/2013	9/05/2013	517110	1254951	3	10/mai/13	0	0	0	0	0,000
Bor 29 P 2	6/05/2013	9/05/2013	517135	1255116	3	10/mai/13	0	0	0	0	0,000
Bor 3 P 1	6/05/2013	9/05/2013	518279	1273661	3	10/mai/13	0	0	0	0	0,000
Bor 3 P 2	6/05/2013	9/05/2013	518335	1273622	3	10/mai/13	0	0	0	0	0,000
Bor 30 P 1	6/05/2013	9/05/2013	517243	1252947	3	10/mai/13	1	1	0	2	0,670
Bor 30 P 2	6/05/2013	9/05/2013	517227	1253035	3	10/mai/13	0	0	0	0	0,000
Bor 39 P 1	6/05/2013	9/05/2013	516852	1242978	3	10/mai/13	5	3	0	8	2,670
Bor 39 P 2	6/05/2013	9/05/2013	516787	1242966	3	10/mai/13	0	0	0	0	0,000
Bor 4 P 1	6/05/2013	9/05/2013	518486	1273209	3	10/mai/13	0	0	0	0	0,000
Bor 4 P 2	6/05/2013	9/05/2013	518460	1273116	3	10/mai/13	0	0	0	0	0,000
Bor 40 P 1	6/05/2013	9/05/2013	519008	1242983	3	10/mai/13	0	0	0	0	0,000
Bor 40 P 2	6/05/2013	9/05/2013	519061	1242990	3	10/mai/13	0	0	0	0	0,000
Bor 41 P 1	6/05/2013	9/05/2013	529236	1242964	3	10/mai/13	0	0	0	0	0,000
Bor 41 P 2	6/05/2013	9/05/2013	529371	1242968	3	10/mai/13	1	1	0	2	0,670
Bor 44 P 1	6/05/2013	9/05/2013	522083	1240605	3	10/mai/13	1	1	0	2	0,670
Bor 44 P 2	6/05/2013	9/05/2013	522127	1240599	3	10/mai/13	0	0	0	0	0,000
Bor 45 P 1	6/05/2013	9/05/2013	522391	1240538	3	10/mai/13	0	0	0	0	0,000
Bor 45 P 2	6/05/2013	9/05/2013	522418	1240518	3	10/mai/13	0	0	0	0	0,000
Bor 46 P 1	6/05/2013	9/05/2013	522525	12349444	3	10/mai/13	1	1	0	2	0,670
Bor 46 P 2	6/05/2013	9/05/2013	522490	1235105	3	10/mai/13	3	7	0	10	3,330
Bor 5 P 1	6/05/2013	9/05/2013	518243	1272533	3	10/mai/13	0	0	0	0	0,000
Bor 5 P 2	6/05/2013	9/05/2013	518314	1272624	3	10/mai/13	0	0	0	0	0,000
Bor 53 P 1	6/05/2013	9/05/2013	523047	1233460	3	10/mai/13	1	0	0	1	0,330
Bor 53 P 2	6/05/2013	9/05/2013	523070	1233539	3	10/mai/13	0	0	0	0	0,000
Bor 6 P 1	6/05/2013	9/05/2013	518166	1272408	3	10/mai/13	0	0	0	0	0,000
Bor 6 P 2	6/05/2013	9/05/2013	518128	1272227	3	10/mai/13	0	0	0	0	0,000
Bor01P2	23/12/2010	26/12/2010	518182	1273899	3	25/12/10	0	0	0	0	0,000
Bor02P1	23/12/2010	26/12/2010	518159	1273943	3	25/12/10	0	0	0	0	0,000
Bor02P2	23/12/2010	26/12/2010	518195	1273845	3	25/12/10	0	0	0	0	0,000
Bor03P1	23/12/2010	26/12/2010	518279	1273661	3	25/12/10	0	0	0	0	0,000
Bor03P2	23/12/2010	26/12/2010	518335	1273622	3	25/12/10	0	0	0	0	0,000
Bor04P1	23/12/2010	26/12/2010	518486	1273209	3	25/12/10	0	0	0	0	0,000
Bor04P2	23/12/2010	26/12/2010	518460	1273116	3	25/12/10	0	0	0	0	0,000
Bor05P1	23/12/2010	26/12/2010	518243	1272533	3	25/12/10	0	0	0	0	0,000
Bor05P2	23/12/2010	26/12/2010	518314	1272624	3	25/12/10	0	0	0	0	0,000
Bor06	6/12/2011	9/12/2011	518168	1272330	3	10/12/11	0	0	0	0	0,000
Bor06P1	23/12/2010	26/12/2010	518166	1272408	3	25/12/10	0	0	0	0	0,000
Bor06P2	23/12/2010	26/12/2010	518128	1272227	3	25/12/10	0	0	0	0	0,000
Bor07P1	6/12/2011	9/12/2011	517562	1270656	3	10/12/11	0	0	0	0	0,000
Bor07P2	6/12/2011	9/12/2011	517639	1270741	3	10/12/11	1	0	0	1	0,333
BOR1	12/03/2010	14/03/2010	518214	1273950	2	14/03/2010	0	2	0	2	1,000
Bor1	4/04/2010	6/04/2010	518182	1273899	2	06/04/10	0	0	0	0	0,000
BOR1-P1	5/12/2011	8/12/2011	518214	1273950	3	10/12/11	0	1	0	1	0,333
BOR1-P2	5/12/2011	8/12/2011	518182	1273899	3	10/12/11	0	1	0	1	0,333
BOR10	12/03/2010	14/03/2010	515663	1268934	2	14/03/2010	4	4	0	8	4,000
Bor10	6/12/2011	9/12/2011	515625	1268800	3	10/12/11	0	0	0	0	0,000
BOR11	12/03/2010	14/03/2010	517546	1267778	2	14/03/2010	4	3	0	7	3,500
Bor11	6/12/2011	9/12/2011	517628	1267757	3	10/12/11	0	0	0	0	0,000
BOR12	12/03/2010	14/03/2010	517707	1267689	2	14/03/2010	3	3	0	6	3,000
Bor12	6/12/2011	9/12/2011	517780	1267621	3	10/12/11	0	0	0	0	0,000
BOR13	12/03/2010	14/03/2010	518120	1267372	2	14/03/2010	1	9	0	10	5,000
Bor13P1	6/12/2011	9/12/2011	518127	1267452	3	10/12/11	0	0	0	0	0,000
Bor13P2	6/12/2011	9/12/2011	517925	1267502	3	10/12/11	1	0	0	1	0,333
BOR14	12/03/2010	14/03/2010	518190	1267286	2	14/03/2010	2	2	0	4	2,000
BOR15	12/03/2010	14/03/2010	518154	1267216	2	14/03/2010	4	8	0	12	6,000
Bor15	6/12/2011	9/12/2011	518248	1267158	3	10/12/11	1	0	0	1	0,333
BOR16	12/03/2010	14/03/2010	518298	1267093	2	14/03/2010	4	3	0	7	3,500
Bor16P1	6/12/2011	9/12/2011	518294	1266570	3	10/12/11	1	0	0	1	0,333
Bor16P1	6/12/2011	9/12/2011	518342	1266759	3	10/12/11	0	0	0	0	0,000
Bor16P1	6/12/2011	9/12/2011	518325	1266967	3	10/12/11	0	0	0	0	0,000
BOR17	12/03/2010	14/03/2010	518177	1265179	2	14/03/2010	0	3	0	3	1,500
BOR18	12/03/2010	14/03/2010	518074	1264906	2	14/03/2010	1	5	0	6	3,000
BOR19	12/03/2010	14/03/2010	518463	1262802	2	14/03/2010	0	4	0	4	2,000
BOR2	12/03/2010	14/03/2010	518159	1273943	2	14/03/2010	11	17	0	28	14,000
Bor2	4/04/2010	6/04/2010	518159	1273943	2	06/04/10	5	4	0	9	4,500
BOR2-P1	5/12/2011	8/12/2011	518159	1273943	3	10/12/11	0	0	0	0	0,000
BOR2-P2	5/12/2011	8/12/2011	518195	1273845	3	10/12/11	0	0	0	0	0,000
BOR20	12/03/2010	14/03/2010	518521	1262696	2	14/03/2010	1	6	0	7	3,500
BOR21	12/03/2010	14/03/2010	518713	1261277	2	14/03/2010	2	2	0	4	2,000
Bor21	5/04/2010	6/04/2010	1261277	518713	1	06/04/10	0	0	0	0	0,000
BOR22	12/03/2010	14/03/2010	518655	1261314	2	14/03/2010	3	6	0	9	4,500
Bor22	5/04/2010	6/04/2010	1261314	518655	1	06/04/10	0	0	0	0	0,000
Bor22P1	7/12/2011	10/12/2011	518594	1261636	3	10/12/11	0	0	0	0	0,000
Bor22P1	7/12/2011	10/12/2011	518611	1261716	3	10/12/11	0	0	0	0	0,000
Bor22P1	7/12/2011	10/12/2011	518617	1261415	3	10/12/11	0	0	0	0	0,000
BOR23	12/03/2010	14/03/2010	518682	1261171	2	14/03/2010	4	2	0	6	3,000
Bor23	5/04/2010	6/04/2010	1261171	518682	1	06/04/10	0	2	0	2	2,000
BOR24	12/03/2010	14/03/2010	518065	1259317	2	14/03/2010	2	6	0	8	4,000
Bor24	5/04/2010	6/04/2010	1259317	518065	1	06/04/10	0	0	0	0	0,000
BOR25	12/03/2010	14/03/2010	517966	1259178	2	14/03/2010	0	6	0	6	3,000
Bor25	5/04/2010	6/04/2010	1259178	517966	1	06/04/10	0	1	0	1	1,000
BOR26	12/03/2010	14/03/2010	517679	1257285	2	14/03/2010	4	0	0	4	2,000
Bor26	5/04/2010	6/04/2010	1257285	517679	1	06/04/10	0	0	0	0	0,000
BOR27	12/03/2010	14/03/2010	517643	1257117	2	14/03/2010	2	2	0	4	2,000
Bor27	5/04/2010	6/04/2010	1257117	517643	1	06/04/10	0	1	0	1	1,000
BOR28	12/03/2010	14/03/2010	517117	1255110	2	14/03/2010	2	4	0	6	3,000
Bor28	4/04/2010	5/04/2010	517117	1255110	1	06/04/10	1	0	0	1	1,000
BOR29	12/03/2010	14/03/2010	517110	1254951	2	14/03/2010	6	0	0	6	3,000
Bor29	4/04/2010	5/04/2010	517110	1254951	1	06/04/10	0	1	0	1	1,000
BOR29-P1	5/12/2011	8/12/2011	517110	1254951	3	10/12/11	0	0	0	0	0,000
BOR29-P2	5/12/2011	8/12/2011	517135	1255116	3	10/12/11	1	2	0	3	1,000
Bor29P1	23/12/2010	26/12/2010	517110	1254951	3	25/12/10	0	0	0	0	0,000
Bor29P2	23/12/2010	26/12/2010	517135	1255116	3	25/12/10	0	0	0	0	0,000
BOR3	12/03/2010	14/03/2010	518279	1273661	2	14/03/2010	13	28	0	41	20,500
Bor3	4/04/2010	6/04/2010	518279	1273661	2	06/04/10	1	4	0	5	2,500
BOR3-P2	5/12/2011	8/12/2011	518335	1273622	3	10/12/11	0	0	0	0	0,000
BOR30	12/03/2010	14/03/2010	517243	1252947	2	14/03/2010	2	2	0	4	2,000
Bor30	4/04/2010	5/04/2010	517243	1252947	1	06/04/10	0	2	0	2	2,000
BOR30-P1	5/12/2011	8/12/2011	517243	1252947	3	10/12/11	1	0	0	1	0,333
BOR30-P2	5/12/2011	8/12/2011	517227	1253035	3	10/12/11	4	0	0	4	1,333
Bor30P1	23/12/2010	26/12/2010	517243	1252947	3	25/12/10	0	0		0	0,000
Bor30P2	23/12/2010	26/12/2010	517227	1253035	3	25/12/10	0	0	0	0	0,000
BOR38	12/03/2010	14/03/2010	516655	1242968	2	14/03/2010	0	6	0	6	3,000
Bor38	4/04/2010	5/04/2010	516655	1242968	1	06/04/10	1	1	0	2	2,000
BOR39	12/03/2010	14/03/2010	516852	1242978	2	14/03/2010	0	2	0	2	1,000
Bor39	4/04/2010	5/04/2010	516852	1242978	1	06/04/10	1	2	0	3	3,000
BOR39-P1	5/12/2011	8/12/2011	516852	1242978	3	10/12/11	1	3	0	4	1,333
BOR39-P2	5/12/2011	8/12/2011	516787	1242966	3	10/12/11	1	0	0	1	0,333
Bor39P1	23/12/2010	26/12/2010	516852	1242978	3	25/12/10	3	2	0	5	1,670
Bor39P2	23/12/2010	26/12/2010	516787	1242966	3	25/12/10	1	0	0	1	0,330
BOR4	12/03/2010	14/03/2010	518486	1273209	2	14/03/2010	15	29	0	44	22,000
Bor4	4/04/2010	6/04/2010	518486	1273209	2	06/04/10	5	6	0	11	5,500
BOR4-P1	5/12/2011	8/12/2011	518486	1273209	3	10/12/11	0	0	0	0	0,000
BOR4-P2	5/12/2011	8/12/2011	518460	1273116	3	10/12/11	0	0	0	0	0,000
BOR40	12/03/2010	14/03/2010	519008	1242983	2	14/03/2010	0	2	0	2	1,000
Bor40	4/04/2010	5/04/2010	519008	1242983	1	06/04/10	0	0	0	0	0,000
BOR40-P1	5/12/2011	8/12/2011	519008	1242983	3	10/12/11	1	2	0	3	1,000
BOR40-P2	5/12/2011	8/12/2011	519061	1242990	3	10/12/11	3	0	0	3	1,000
Bor40P1	23/12/2010	26/12/2010	519008	1242983	3	25/12/10	0	0	0	0	0,000
Bor40P2	23/12/2010	26/12/2010	519061	1242990	3	25/12/10	0	0	0	0	0,000
BOR41	12/03/2010	14/03/2010	519236	1242964	2	14/03/2010	2	8	0	10	5,000
Bor41	4/04/2010	5/04/2010	519236	1242964	1	06/04/10	1	2	0	3	3,000
BOR41-P1	5/12/2011	8/12/2011	529236	1242964	3	10/12/11	1	0	0	1	0,333
BOR41-P2	5/12/2011	8/12/2011	529371	1242968	3	10/12/11	0	1	0	1	0,333
Bor41P1	23/12/2010	26/12/2010	519236	1242964	3	25/12/10	0	1	0	1	0,330
Bor41P2	23/12/2010	26/12/2010	519371	1242968	3	25/12/10	0	0	0	0	0,000
BOR42	12/03/2010	14/03/2010	521491	1242237	2	14/03/2010	0	2	0	2	1,000
BOR43	12/03/2010	14/03/2010	521579	1242090	2	14/03/2010	0	0	0	0	0,000
BOR44	12/03/2010	14/03/2010	522083	1240605	2	14/03/2010	0	2	0	2	1,000
Bor44	4/04/2010	5/04/2010	522083	1240605	1	06/04/10	1	2	0	3	3,000
BOR44-P1	5/12/2011	8/12/2011	522083	1240605	3	10/12/11	2	5	0	7	2,333
BOR44-P2	5/12/2011	8/12/2011	522127	1240599	3	10/12/11	2	2	0	4	1,333
Bor44P1	23/12/2010	26/12/2010	522083	1240605	3	25/12/10	0	0	0	0	0,000
Bor44P2	23/12/2010	26/12/2010	522127	1240599	3	25/12/10	1	0	0	1	0,330
BOR45	12/03/2010	14/03/2010	522391	1240538	2	14/03/2010	0	2	0	2	1,000
Bor45	4/04/2010	5/04/2010	522391	1240538	1	06/04/10	0	0	0	0	0,000
BOR45-P1	5/12/2011	8/12/2011	522391	1240538	3	10/12/11	5	2	0	7	2,333
BOR45-P2	5/12/2011	8/12/2011	522418	1240518	3	10/12/11	4	0	0	4	1,333
Bor45P1	23/12/2010	26/12/2010	522391	1240538	3	25/12/10	0	0	0	0	0,000
Bor45P2	23/12/2010	26/12/2010	522418	1240518	3	25/12/10	0	0	0	0	0,000
BOR46	12/03/2010	14/03/2010	522459	1240454	2	14/03/2010	0	2	0	2	1,000
Bor46	4/04/2010	5/04/2010	522459	1240454	1	06/04/10	0	0	0	0	0,000
BOR46-P1	5/12/2011	8/12/2011	522525	1234944	3	10/12/11	0	0	0	0	0,000
BOR46-P2	5/12/2011	8/12/2011	522499	1235105	3	10/12/11	0	0	0	0	0,000
Bor46P1	23/12/2010	26/12/2010	522459	1240454	3	25/12/10	0	0	0	0	0,000
Bor46P2	23/12/2010	26/12/2010	522490	1240484	3	25/12/10	0	0	0	0	0,000
BOR47	12/03/2010	14/03/2010	522109	1240118	2	14/03/2010	2	2	0	4	2,000
BOR48	12/03/2010	14/03/2010	522073	1239992	2	14/03/2010	4	4	0	8	4,000
BOR49	12/03/2010	14/03/2010	522151	1237770	2	14/03/2010	4	10	0	14	7,000
BOR5	12/03/2010	14/03/2010	518243	1272533	2	14/03/2010	21	25	0	46	23,000
Bor5	4/04/2010	6/04/2010	518243	1272533	2	06/04/10	3	6	0	9	4,500
BOR5-P1	5/12/2011	8/12/2011	518243	1272533	3	10/12/11	0	0	0	0	0,000
BOR5-P2	5/12/2011	8/12/2011	518314	1272624	3	10/12/11	0	0	0	0	0,000
BOR50	12/03/2010	14/03/2010	522183	1237607	2	14/03/2010	0	0	0	0	0,000
Bor50	5/04/2010	6/04/2010	1237607	522183	1	06/04/10	0	3	0	3	3,000
BOR51	12/03/2010	14/03/2010	522491	1235646	2	14/03/2010	2	6	0	8	4,000
Bor51	4/04/2010	5/04/2010	522491	1235646	1	06/04/10	3	1	0	4	4,000
BOR53	12/03/2010	14/03/2010	523047	1233460	2	14/03/2010	2	0	0	2	1,000
Bor53	4/04/2010	5/04/2010	1233460	523047	1	06/04/10	0	0	0	0	0,000
BOR53-P1	5/12/2011	8/12/2011	522307	1233460	3	10/12/11	1	3	0	4	1,333
BOR53-P2	5/12/2011	8/12/2011	523070	1233539	3	10/12/11	0	2	0	2	0,667
Bor53P1	23/12/2010	26/12/2010	523047	1233460	3	25/12/10	0	0	0	0	0,000
Bor53P2	23/12/2010	26/12/2010	523070	1233539	3	25/12/10	0	0	0	0	0,000
BOR54	12/03/2010	14/03/2010	523061	1233527	2	14/03/2010	0	0	0	0	0,000
BOR55	12/03/2010	14/03/2010	523122	1233537	2	14/03/2010	0	0	0	0	0,000
BOR56	12/03/2010	14/03/2010	523352	1231405	2	14/03/2010	2	2	0	4	2,000
BOR57	12/03/2010	14/03/2010	523403	1231206	2	14/03/2010	0	4	0	4	2,000
BOR58	12/03/2010	14/03/2010	522928	1229187	2	14/03/2010	4	2	0	6	3,000
BOR59	12/03/2010	14/03/2010	522997	1229067	2	14/03/2010	4	0	0	4	2,000
BOR6	12/03/2010	14/03/2010	518166	1272408	2	14/03/2010	28	28	0	56	28,000
Bor6	4/04/2010	6/04/2010	518166	1272408	2	06/04/10	10	12	0	22	11,000
BOR6-P1	5/12/2011	8/12/2011	518166	1272408	3	10/12/11	0	0	0	0	0,000
BOR6-P2	5/12/2011	8/12/2011	518128	1272227	3	10/12/11	0	0	0	0	0,000
BOR60	12/03/2010	14/03/2010	523097	1228995	2	14/03/2010	2	2	0	4	2,000
BOR7	12/03/2010	14/03/2010	517425	1270515	2	14/03/2010	3	6	0	9	4,500
BOR8	12/03/2010	14/03/2010	517317	1270343	2	14/03/2010	2	2	0	4	2,000
BOR9	12/03/2010	14/03/2010	515728	1269093	2	14/03/2010	3	6	0	9	4,500
Bor9P1	6/12/2011	9/12/2011	515816	1269205	3	10/12/11	0	0	0	0	0,000
Bor9P2	6/12/2011	9/12/2011	515705	1269031	3	10/12/11	0	0	0	0	0,000
BorO1P1	23/12/2010	26/12/2010	518214	1273950	3	25/12/10	0	0	0	0	0,000
Far 1 ÔÇô 1	7/05/2013	10/05/2013	518168	1272330	3	10/mai/13	0	0	0	0	0,000
Far 1 ÔÇô 2	7/05/2013	10/05/2013	518137	1272110	3	10/mai/13	0	0	0	0	0,000
Far 1 ÔÇô 3	7/05/2013	10/05/2013	518093	1271908	3	10/mai/13	0	0	0	0	0,000
Far 1 ÔÇô 4	7/05/2013	10/05/2013	518073	1271702	3	10/mai/13	0	0	0	0	0,000
Far 1 ÔÇô 5	7/05/2013	10/05/2013	517992	1271548	3	10/mai/13	0	0	0	0	0,000
Far 1 ÔÇô 6	7/05/2013	10/05/2013	517907	1271335	3	10/mai/13	0	0	0	0	0,000
Far 1 ÔÇô 7	7/05/2013	10/05/2013	517856	1271133	3	10/mai/13	0	0	0	0	0,000
Far 1 ÔÇô 8	7/05/2013	10/05/2013	519811	1271002	3	10/mai/13	0	0	0	0	0,000
Far 2 ÔÇô 1	7/05/2013	10/05/2013	516554	1269667	3	10/mai/13	0	0	0	0	0,000
Far 2 ÔÇô 2	7/05/2013	10/05/2013	516744	1269777	3	10/mai/13	2	0	0	2	0,670
Far 2 ÔÇô 3	7/05/2013	10/05/2013	516926	1269885	3	10/mai/13	0	0	0	0	0,000
Far 2 ÔÇô 4	7/05/2013	10/05/2013	517074	1269983	3	10/mai/13	1	0	0	1	0,330
Far 2 ÔÇô 5	7/05/2013	10/05/2013	517207	1270120	3	10/mai/13	0	0	0	0	0,000
Far 2 ÔÇô 6	7/05/2013	10/05/2013	517304	1270305	3	10/mai/13	0	0	0	0	0,000
Far 2 ÔÇô 7	7/05/2013	10/05/2013	517562	1270656	3	10/mai/13	0	0	0	0	0,000
Far 2 ÔÇô 8	7/05/2013	10/05/2013	517639	1270741	3	10/mai/13	0	0	0	0	0,000
Far 3 - 1	7/05/2013	10/05/2013	516495	1269622	3	10/mai/13	0	0	0	0	0,000
Far 3 - 6	7/05/2013	10/05/2013	515625	1268800	3	10/mai/13	0	0	0	0	0,000
Far 3 ÔÇô 2	7/05/2013	10/05/2013	516258	1269467	3	10/mai/13	0	0	0	0	0,000
Far 3 ÔÇô 3	7/05/2013	10/05/2013	516036	1269326	3	10/mai/13	0	0	0	0	0,000
Far 3 ÔÇô 4	7/05/2013	10/05/2013	515816	1269205	3	10/mai/13	0	0	0	0	0,000
Far 3 ÔÇô 5	7/05/2013	10/05/2013	515705	1269031	3	10/mai/13	0	0	0	0	0,000
Far 3 ÔÇô 7	7/05/2013	10/05/2013	515621	1268508	3	10/mai/13	0	0	0	0	0,000
Far 3 ÔÇô 8	7/05/2013	10/05/2013	515858	1268071	3	10/mai/13	0	0	0	0	0,000
Far 4 - 7	7/05/2013	10/05/2013	517780	1267621	3	10/mai/13	0	0	0	0	0,000
Far 4 ÔÇô 1	7/05/2013	10/05/2013	518294	1266570	3	10/mai/13	0	0	0	0	0,000
Far 4 ÔÇô 2	7/05/2013	10/05/2013	518342	1266759	3	10/mai/13	0	0	0	0	0,000
Far 4 ÔÇô 3	7/05/2013	10/05/2013	518325	1266967	3	10/mai/13	0	0	0	0	0,000
Far 4 ÔÇô 4	7/05/2013	10/05/2013	518248	1267158	3	10/mai/13	0	0	0	0	0,000
Far 4 ÔÇô 5	7/05/2013	10/05/2013	518127	1267452	3	10/mai/13	0	0	0	0	0,000
Far 4 ÔÇô 6	7/05/2013	10/05/2013	517925	1267502	3	10/mai/13	0	0	0	0	0,000
Far 4 ÔÇô 8	7/05/2013	10/05/2013	517628	1267757	3	10/mai/13	0	0	0	0	0,000
Far01-1	24/12/2010	27/12/2010	518168	1272330	3	25/12/10	0	0	0	0	0,000
Far01-2	24/12/2010	27/12/2010	518137	1272110	3	25/12/10	0	0	0	0	0,000
Far01-3	24/12/2010	27/12/2010	518093	1271908	3	25/12/10	0	0	0	0	0,000
Far01-4	24/12/2010	27/12/2010	518073	1271702	3	25/12/10	0	0	0	0	0,000
Far01-5	24/12/2010	27/12/2010	517992	1271548	3	25/12/10	0	0	0	0	0,000
Far01-6	24/12/2010	27/12/2010	517907	1271335	3	25/12/10	0	0	0	0	0,000
Far01-7	24/12/2010	27/12/2010	517856	1271133	3	25/12/10	0	0	0	0	0,000
Far01-8	24/12/2010	27/12/2010	517811	1271002	3	25/12/10	0	0	0	0	0,000
Far02-1	24/12/2010	27/12/2010	516554	1269667	3	25/12/10	0	0	0	0	0,000
Far02-2	24/12/2010	27/12/2010	516744	1269777	3	25/12/10	0	0	0	0	0,000
Far02-3	24/12/2010	27/12/2010	516926	1269885	3	25/12/10	0	0	0	0	0,000
Far02-4	24/12/2010	27/12/2010	517074	1269983	3	25/12/10	0	0	0	0	0,000
Far02-5	24/12/2010	27/12/2010	517207	1270120	3	25/12/10	0	0	0	0	0,000
Far02-6	24/12/2010	27/12/2010	517304	1270305	3	25/12/10	0	0	0	0	0,000
Far02-7	24/12/2010	27/12/2010	517562	1270656	3	25/12/10	0	0	0	0	0,000
Far02-8	24/12/2010	27/12/2010	517639	1270741	3	25/12/10	0	0	0	0	0,000
Far03-1	24/12/2010	27/12/2010	516495	1269622	3	25/12/10	0	0	0	0	0,000
Far03-2	24/12/2010	27/12/2010	516258	1269467	3	25/12/10	0	0	0	0	0,000
Far03-3	24/12/2010	27/12/2010	516036	1269326	3	25/12/10	0	0	0	0	0,000
Far1-10	25/12/2010	28/12/2010	518594	1261636	3	25/12/10	0	0	0	0	0,000
Far1-11	25/12/2010	28/12/2010	518611	1261716	3	25/12/10	0	0	0	0	0,000
Far1-12	25/12/2010	28/12/2010	518620	1261934	3	25/12/10	0	0	0	0	0,000
Far1-13	25/12/2010	28/12/2010	518618	1262020	3	25/12/10	0	0	0	0	0,000
Far1-14	25/12/2010	28/12/2010	518616	1262108	3	25/12/10	0	0	0	0	0,000
Far1-15	25/12/2010	28/12/2010	518623	1262124	3	25/12/10	0	0	0	0	0,000
FAR1-16	7/12/2011	10/12/2011	518630	1262167	3	10/12/11	0	0	0	0	0,000
Far1-9	25/12/2010	28/12/2010	518617	1261415	3	25/12/10	0	0	0	0	0,000
FAR2-10	7/12/2011	10/12/2011	518421	1263039	3	10/12/11	1	1	0	2	0,667
FAR2-11	7/12/2011	10/12/2011	518452	1262820	3	10/12/11	0	0	0	0	0,000
FAR2-12	7/12/2011	10/12/2011	518491	1262752	3	10/12/11	0	0	0	0	0,000
FAR2-13	7/12/2011	10/12/2011	518592	1262596	3	10/12/11	0	0	0	0	0,000
FAR2-14	7/12/2011	10/12/2011	518618	1262367	3	10/12/11	0	0	0	0	0,000
FAR2-15	7/12/2011	10/12/2011	518621	1262206	3	10/12/11	0	0	0	0	0,000
FAR2-16	7/12/2011	10/12/2011	518620	1261902	3	10/12/11	0	0	0	0	0,000
FAR2-6	6/12/2011	9/12/2011	517304	1270305	3	10/12/11	0	0	0	0	0,000
FAR2-9	7/12/2011	10/12/2011	518387	1263283	3	10/12/11	0	0	0	0	0,000
FAR3-1	6/12/2011	9/12/2011	516495	1269622	3	10/12/11	0	1	0	1	0,333
FAR3-10	7/12/2011	10/12/2011	518318	1263631	3	10/12/11	0	0	0	0	0,000
FAR3-11	7/12/2011	10/12/2011	518262	1263808	3	10/12/11	0	0	0	0	0,000
FAR3-12	7/12/2011	10/12/2011	518184	1263849	3	10/12/11	0	0	0	0	0,000
FAR3-13	7/12/2011	10/12/2011	518098	1264103	3	10/12/11	0	0	0	0	0,000
FAR3-14	7/12/2011	10/12/2011	518044	1264302	3	10/12/11	0	0	0	0	0,000
FAR3-15	7/12/2011	10/12/2011	517988	1264453	3	10/12/11	0	0	0	0	0,000
FAR3-16	7/12/2011	10/12/2011	518084	1264473	3	10/12/11	0	0	0	0	0,000
FAR3-2	6/12/2011	9/12/2011	516258	1269467	3	10/12/11	0	0	0	0	0,000
FAR3-3	6/12/2011	9/12/2011	516036	1269326	3	10/12/11	0	0	0	0	0,000
Far3-4	24/12/2010	27/12/2010	515816	1269205	3	25/12/10	0	0	0	0	0,000
Far3-5	24/12/2010	27/12/2010	515705	1269031	3	25/12/10	0	0	0	0	0,000
Far3-6	24/12/2010	27/12/2010	515625	1268800	3	25/12/10	0	0	0	0	0,000
Far3-7	24/12/2010	27/12/2010	515621	1268508	3	25/12/10	0	0	0	0	0,000
Far3-8	24/12/2010	27/12/2010	515838	1268071	3	25/12/10	0	0	0	0	0,000
FAR3-9	7/12/2011	10/12/2011	518355	1263449	3	10/12/11	0	0	0	0	0,000
Far4-1	24/12/2010	27/12/2010	518294	1266570	3	25/12/10	0	0	0	0	0,000
FAR4-10	7/12/2011	10/12/2011	518283	1266396	3	10/12/11	0	0	0	0	0,000
FAR4-11	7/12/2011	10/12/2011	518294	1266182	3	10/12/11	0	0	0	0	0,000
FAR4-12	7/12/2011	10/12/2011	518303	1265930	3	10/12/11	0	0	0	0	0,000
FAR4-13	7/12/2011	10/12/2011	518306	1265649	3	10/12/11	0	0	0	0	0,000
FAR4-14	7/12/2011	10/12/2011	518207	1265367	3	10/12/11	0	0	0	0	0,000
FAR4-15	7/12/2011	10/12/2011	518190	1265189	3	10/12/11	0	0	0	0	0,000
FAR4-16	7/12/2011	10/12/2011	518111	1264981	3	10/12/11	0	0	0	0	0,000
FAR4-17	7/12/2011	10/12/2011	518055	1264759	3	10/12/11	0	0	0	0	0,000
Far4-2	24/12/2010	27/12/2010	518342	1266759	3	25/12/10	0	0	0	0	0,000
Far4-3	24/12/2010	27/12/2010	518325	1266967	3	25/12/10	0	0	0	0	0,000
Far4-4	24/12/2010	27/12/2010	518048	1267158	3	25/12/10	1	0	0	1	0,330
Far4-5	24/12/2010	27/12/2010	518127	1267452	3	25/12/10	0	0	0	0	0,000
Far4-6	24/12/2010	27/12/2010	517925	1267502	3	25/12/10	0	0	0	0	0,000
Far4-7	24/12/2010	27/12/2010	517780	1267621	3	25/12/10	0	0	0	0	0,000
Far4-8	24/12/2010	27/12/2010	517628	1267757	3	25/12/10	0	0	0	0	0,000
FAR4-9	7/12/2011	10/12/2011	518084	1264862	3	10/12/11	0	0	0	0	0,000
