# Supplementary material for: Impact of an integrated control campaign on tsetse populations in Burkina Faso
Source: Parasit Vectors. 2018 Apr 27;11:270. doi: 10.1186/s13071-017-2609-3 (PMC5923030; doi:10.1186/s13071-017-2609-3)
Supplement: Supplementary file 2 — Database for the periodical control. (CSV 244 kb) [file 13071_2017_2609_MOESM2_ESM.csv]

CODEGite	Grille	DatePose	HeurePose	dateReleve	HeureReleve	COORDX	COORDY	Periode	Zone	GTACHM	GTACHF	GTACHSNI	GTACHT	GPALPM	GPALPF	GPALSNI	GPALT	DAP G tachi	DAP G. palpalis
AA16-02P2	AA16	11/12/2007	11:44:00	14/12/2007	10:35:00	471907	1402171	nov-08	BDRD	0	0	0	0	0	0	0	0	0.00	0.00
AA16-04P2	AA16	11/12/2007	10:36:00	14/12/2007	09:34:00	473480	1400787	nov-08	BDRD	7	5	0	12	8	0	0	8	2.00	1.33
AA17-02P2	AA17	11/12/2007	09:33:00	14/12/2007	08:22:00	472880	1398231	nov-08	BDRD	8	9	0	17	1	0	0	1	2.83	0.17
AA17-05P2	AA17	08/01/2008	09:20:00	11/01/2008	08:05:00	473070	1394531	nov-08	BDRG	29	33	0	62	12	3	0	15	10.33	2.50
AA17-06P2	AA17	11/12/2007	15:57:00	14/12/2007	13:40:00	472590	1392262	nov-08	BDRD	13	20	0	33	0	0	0	0	5.50	0.00
AA17-08P2	AA17	07/01/2008	10:14:00	10/01/2008	08:30:00	479665	1392149	nov-08	BDRG	4	6	0	10	0	0	0	0	1.67	0.00
AA18-02P2	AA18	12/12/2007	10:15:00	15/12/2007	08:19:00	472291	1383695	nov-08	BDRD	19	16	0	35	0	0	0	0	5.83	0.00
AA18-05P2	AA18	08/01/2008	13:13:00	11/01/2008	11:00:00	474131	1387030	nov-08	BDRG	17	23	0	40	0	0	0	0	6.67	0.00
AA18-06P2	AA18	11/12/2007	16:59:00	14/12/2007	14:43:00	473081	1388701	nov-08	BDRD	27	21	0	48	0	6	0	6	8.00	1.00
AA18-08P2	AA18	08/01/2008	16:12:00	11/01/2008	12:10:00	476117	1383767	nov-08	BDRG	30	28	0	58	0	0	0	0	9.67	0.00
AA19-02P2	AA19	07/01/2008	14:51:00	10/01/2008	13:27:00	475020	1371778	nov-08	BDRD	4	0	0	4	0	0	0	0	0.67	0.00
AA19-06P2	AA19	07/01/2008	08:05:00	10/01/2008	08:17:00	477401	1376713	nov-08	BDRD	5	3	0	8	0	0	0	0	1.33	0.00
AA28-05P2	AA28	18/11/2008	13:01:00	21/11/2008	11:46:00	476325	1287343	nov-08	BDRD	2	1	0	3	0	0	0	0	0.50	0.00
AB16-04P2	AB16	12/12/2007	12:30:00	15/12/2007	10:25:00	482214	1402345	nov-08	BDRG	0	0	0	0	0	0	0	0	0.00	0.00
AB17-04P2	AB17	12/12/2007	13:20:00	15/12/2007	11:00:00	481398	1399559	nov-08	BDRG	1	0	0	1	0	0	0	0	0.17	0.00
AB17-05P2	AB17	07/01/2008	09:03:00	10/01/2008	08:01:00	483767	1392704	nov-08	BDRG	1	1	0	2	0	0	0	0	0.33	0.00
AB18-02P2	AB18	04/02/2008	08:59:00	07/02/2008	09:45:00	481618	1381855	nov-08	BDRD	0	7	0	7	0	0	0	0	1.17	0.00
AB18-04P2	AB18	04/02/2008	10:11:00	07/02/2008	09:37:00	484178	1379968	nov-08	BDRD	10	10	0	20	0	2	0	2	3.33	0.33
AB18-07P2	AB18	09/01/2008	10:47:00	12/01/2008	09:27:00	486395	1383455	nov-08	BDRG	8	11	0	19	1	0	0	1	3.17	0.17
AB19-05P2	AB19	09/01/2008	13:12:00	12/01/2008	11:22:00	488786	1374558	nov-08	BDRG	32	25	0	57	0	0	0	0	9.50	0.00
AB19-08P2	AB19	04/02/2008	10:46:00	07/02/2008	10:34:00	485584	1377892	nov-08	BDRD	14	12	0	26	0	0	0	0	4.33	0.00
AB19-09P2	AB19	09/01/2008	11:44:00	12/01/2008	10:16:00	485472	1379274	nov-08	BDRG	31	36	0	67	0	0	0	0	11.17	0.00
AC17-03P2	AC17	07/01/2008	12:43:00	10/01/2008	09:58:00	491269	1396390	nov-08	BDRG	0	1	0	1	0	0	0	0	0.17	0.00
AC17-05P2	AC17	07/01/2008	13:35:00	10/01/2008	10:38:00	496146	1398245	nov-08	BDRG	0	0	0	0	0	0	0	0	0.00	0.00
AC19-01P2	AC19	04/02/2008	14:39:00	07/02/2008	13:47:00	490653	1371595	nov-08	BDRD	26	42	0	68	0	17	0	17	11.33	2.83
AC19-02P2	AC19	14/01/2008	09:00:00	17/01/2008	08:56:00	491865	1371298	nov-08	BDRG	2	0	0	2	0	0	0	0	0.33	0.00
AC20-01P2	AC20	05/02/2008	16:59:00	08/02/2008	11:23:00	490307	1368825	nov-08	BDRD	10	4	0	14	2	3	0	5	2.33	0.83
AC20-05P2	AC20	14/01/2008	11:02:00	17/01/2008	09:52:00	495246	1369634	nov-08	BDRG	9	16	0	25	0	0	0	0	4.17	0.00
AC20-07P2	AC20	30/01/2008	14:09:00	02/02/2008	13:18:00	496388	1367922	nov-08	BDRD	0	2	0	2	0	0	0	0	0.33	0.00
AC20-12P2	AC20	14/01/2008	11:38:00	17/01/2008	10:19:00	497804	1368492	nov-08	BDRG	2	7	0	9	0	0	0	0	1.50	0.00
AD20-02P2	AD20	14/01/2008	12:34:00	17/01/2008	11:00:00	501726	1367758	nov-08	BDRG	5	17	0	22	0	0	0	0	3.67	0.00
AD20-07P2	AD20	05/02/2008	09:36:00	08/02/2008	08:22:00	507481	1367296	nov-08	BDRD	2	0	0	2	0	0	0	0	0.33	0.00
AD20-08P2	AD20	14/01/2008	14:27:00	17/01/2008	12:33:00	508062	1368241	nov-08	BDRG	2	2	0	4	0	0	0	0	0.67	0.00
AD23-03P2	AD23	05/05/2008	11:58:00	08/05/2008	11:29:00	507568	1334060	nov-08	BDRD	5	9	0	14	0	0	0	0	2.33	0.00
AD23-05P2	AD23	05/05/2008	14:23:00	08/05/2008	13:27:00	508861	1331739	nov-08	BDRD	6	5	2	13	0	1	0	1	2.17	0.17
AD24-01P2	AD24	06/05/2008	08:24:00	09/05/2008	07:32:00	509953	1329512	nov-08	BDRD	10	12	2	24	0	0	0	0	4.00	0.00
AD26-04P2	AD26	07/05/2008	10:58:00	10/05/2008	10:24:00	508693	1305901	nov-08	BDRD	0	4	1	5	0	0	0	0	0.83	0.00
AD26-05P2	AD26	07/05/2008	10:23:00	10/05/2008	09:43:00	506726	1306849	nov-08	BDRD	0	2	0	2	0	0	0	0	0.33	0.00
AD27-02P2	AD27	16/06/2008	10:52:00	19/06/2008	09:43:00	501601	1289859	nov-08	BDRD	0	1	1	2	0	0	0	0	0.33	0.00
AE20-04P2	AE20	05/02/2008	10:59:00	08/02/2008	09:46:00	514421	1369961	nov-08	BARD	2	2	0	4	0	1	0	1	0.67	0.17
AE20-11P2	AE20	05/02/2008	08:48:00	08/02/2008	08:18:00	516090	1364272	nov-08	BARD	5	6	0	11	0	0	0	0	1.83	0.00
AE21-01P2	AE21	30/01/2008	15:52:00	02/02/2008	14:15:00	518644	1350170	nov-08	BDRG	0	1	0	1	0	0	0	0	0.17	0.00
AE21-10P2	AE21	04/02/2008	15:40:00	07/02/2008	12:49:00	513377	1354744	nov-08	BARD	1	0	0	1	0	0	0	0	0.17	0.00
AE21-12P2	AE21	05/02/2008	07:34:00	08/02/2008	07:11:00	512711	1358650	nov-08	BARD	0	1	0	1	0	0	0	0	0.17	0.00
AE22-01P2	AE22	29/01/2008	14:10:00	01/02/2008	13:24:00	511065	1347280	nov-08	BDRD	1	0	0	1	0	0	0	0	0.17	0.00
AE22-07P2	AE22	04/02/2008	14:02:00	07/02/2008	10:46:00	519565	1344761	nov-08	BDRG	0	0	0	0	0	0	0	0	0.00	0.00
AE22-08P2	AE22	04/02/2008	11:57:00	07/02/2008	09:46:00	519523	1346546	nov-08	BARD	3	2	0	5	0	0	0	0	0.83	0.00
AE22-11P2	AE22	04/02/2008	14:49:00	07/02/2008	11:28:00	518991	1349078	nov-08	BDRG	1	0	0	1	0	0	0	0	0.17	0.00
AE23-01P2	AE23	05/05/2008	08:59:00	08/05/2008	08:47:00	515094	1338464	nov-08	BDRD	0	0	0	0	0	0	0	0	0.00	0.00
AE23-07P2	AE23	28/04/2008	11:08:00	01/05/2008	09:34:00	513776	1337679	nov-08	BDRG	6	4	0	10	0	0	0	0	1.67	0.00
AE23-08P2	AE23	05/05/2008	10:10:00	08/05/2008	09:42:00	511416	1336896	nov-08	BDRD	1	0	1	2	1	2	0	3	0.33	0.50
AE24-02P2	AE24	30/04/2008	09:50:00	03/05/2008	09:02:00	519398	1320268	nov-08	BDRG	38	57	5	100	0	0	0	0	16.67	0.00
AE24-06P2	AE24	06/05/2008	10:32:00	09/05/2008	09:59:00	516712	1324745	nov-08	BDRD	44	42	4	90	1	2	0	3	15.00	0.50
AE24-12P2	AE24	06/05/2008	09:12:00	09/05/2008	08:17:00	511334	1327611	nov-08	BDRG	12	34	1	47	0	0	0	0	7.83	0.00
AE24-12P2P	AE24	06/05/2008	09:18:00	09/05/2008	08:26:00	511531	1327765	nov-08	BDRD	60	32	5	97	0	0	0	0	16.17	0.00
AE25-01P2	AE25	06/05/2008	14:18:00	09/05/2008	13:37:00	517764	1309982	nov-08	BDRD	7	11	2	20	0	0	0	0	3.33	0.00
AE25-07P2	AE25	29/04/2008	14:22:00	02/05/2008	10:20:00	514793	1317777	nov-08	BDRG	28	49	11	88	0	0	0	0	14.67	0.00
AE25-11P2	AE25	30/04/2008	08:54:00	03/05/2008	08:12:00	517066	1319957	nov-08	BDRG	12	15	2	29	0	0	0	0	4.83	0.00
AE25-13P2	AE25	06/05/2008	11:21:00	09/05/2008	10:58:00	513050	1319678	nov-08	BDRD	27	31	9	67	0	2	0	2	11.17	0.33
AE26-01P2	AE26	07/05/2008	08:59:00	10/05/2008	08:18:00	511633	1300589	nov-08	BDRD	0	0	0	0	0	0	0	0	0.00	0.00
AE26-03P2	AE26	07/05/2008	09:37:00	10/05/2008	08:52:00	510220	1301838	nov-08	BDRD	1	0	0	1	0	0	0	0	0.17	0.00
AE26-07P2	AE26	11/11/2008	15:25:00	14/11/2008	13:00:00	513187	1306019	nov-08	BDRG	1	1	0	2	0	0	0	0	0.33	0.00
AE26-09P2	AE26	11/11/2008	15:50:00	14/11/2008	13:24:00	516045	1307342	nov-08	BDRG	8	6	0	14	0	0	0	0	2.33	0.00
AE30-13P2	AE30	19/11/2008	10:01:00	22/11/2008	09:10:00	517097	1270025	nov-08	BDRG	49	40	2	91	0	0	0	0	15.17	0.00
AF19-05P2	AF19	29/01/2008	08:52:00	01/02/2008	09:31:00	523923	1375496	nov-08	BDRG	0	1	0	1	0	0	0	0	0.17	0.00
AF19-10P2	AF19	28/01/2008	14:31:00	31/01/2008	14:00:00	529105	1373214	nov-08	BDRG	0	0	0	0	0	0	0	0	0.00	0.00
AF20-03P2	AF20	29/01/2008	15:11:00	01/02/2008	11:29:00	522945	1364115	nov-08	BDRG	1	0	0	1	0	0	0	0	0.17	0.00
AF20-08P2	AF20	30/01/2008	12:13:00	02/02/2008	11:12:00	526747	1363879	nov-08	BDRG	1	0	0	1	0	0	0	0	0.17	0.00
AF22-01P2	AF22	04/02/2008	10:54:00	07/02/2008	08:48:00	519838	1343396	nov-08	BARD	1	4	0	5	0	0	0	0	0.83	0.00
AF22-03P2	AF22	04/02/2008	10:19:00	07/02/2008	08:17:00	521540	1342295	nov-08	BARD	2	2	0	4	0	0	0	0	0.67	0.00
AF23-02P2	AF23	05/05/2008	11:34:00	08/05/2008	10:48:00	527422	1331149	nov-08	BDRG	10	8	0	18	0	0	0	0	3.00	0.00
AF23-09P2	AF23	29/04/2008	12:44:00	02/05/2008	13:09:00	521393	1336954	nov-08	BDRD	0	0	3	3	0	0	0	0	0.50	0.00
AF23-11P2	AF23	29/04/2008	12:17:00	02/05/2008	12:42:00	522205	1338616	nov-08	BDRD	1	1	1	3	0	0	0	0	0.50	0.00
AF24-07P2	AF24	05/05/2008	07:04:00	08/05/2008	06:34:00	523714	1326983	nov-08	BDRG	210	315	1	526	0	0	0	0	87.67	0.00
AF24-08P2	AF24	05/05/2008	08:02:00	08/05/2008	07:21:00	525377	1328025	nov-08	BDRG	160	207	4	371	0	0	0	0	61.83	0.00
AF25-01P2	AF25	11/11/2008	09:22:00	14/11/2008	08:37:00	526514	1310512	nov-08	BDRG	4	6	0	10	0	0	0	0	1.67	0.00
AF25-07P2	AF25	10/11/2008	14:08:00	13/11/2008	11:07:00	525032	1315731	nov-08	BDRG	4	13	0	17	0	0	0	0	2.83	0.00
AF27-05P2	AF27	12/11/2008	13:38:00	15/11/2008	12:39:00	526571	1294756	nov-08	BDRG	8	6	1	15	0	0	0	0	2.50	0.00
AF27-10P2	AF27	12/11/2008	13:06:00	15/11/2008	12:20:00	527994	1294809	nov-08	BDRG	7	5	1	13	0	0	0	0	2.17	0.00
AF28-10P2	AF28	18/11/2008	08:08:00	21/11/2008	08:00:00	525815	1286743	nov-08	BDRG	15	20	1	36	0	0	0	0	6.00	0.00
AF30-01P2	AF30	19/11/2008	08:40:00	22/11/2008	08:08:00	519912	1267533	nov-08	BDRG	6	3	0	9	0	0	0	0	1.50	0.00
AG21-01P2	AG21	05/02/2008	13:54:00	08/02/2008	13:17:00	531237	1352713	nov-08	BDRG	0	1	0	1	0	0	0	0	0.17	0.00
AG23-03P2	AG23	06/05/2008	08:11:00	16/05/2008	07:10:00	537362	1330755	nov-08	BDRG	24	28	3	55	0	0	0	0	9.17	0.00
AG23-07P2	AG23	05/05/2008	13:42:00	08/05/2008	12:10:00	531598	1332737	nov-08	BDRG	21	37	5	63	0	0	0	0	10.50	0.00
AH23-08P2	AH23	06/05/2008	13:08:00	09/05/2008	10:11:00	545406	1335838	nov-08	BDRG	0	0	0	0	0	0	0	0	0.00	0.00
AI22-06P2	AI22	07/05/2008	12:56:00	10/05/2008	11:07:00	552102	1349122	nov-08	BDRG	1	0	0	1	0	0	0	0	0.17	0.00
AJ24-01P2	AJ24	11/06/2008	06:44:00	14/06/2008	06:44:00	568367	1319949	nov-08	BDRG	1	1	0	2	0	0	0	0	0.33	0.00
M24-01P2	M24	17/06/2008	07:56:00	20/06/2008	07:17:00	330537	1329041	nov-08	BARG	0	0	0	0	1	0	0	1	0.00	0.17
N28-04P2	N28	16/12/2008	08:46:00	19/12/2008	08:26:00	344723	1285299	nov-08	BARG	0	1	0	1	0	0	0	0	0.17	0.00
O21-11P2	O21	06/05/2008	08:22:00	09/05/2008	08:17:00	351500	1359636	nov-08	BARG	0	0	0	0	0	0	0	0	0.00	0.00
O21-12P2	O21	06/05/2008	07:59:00	09/05/2008	07:58:00	351617	1357423	nov-08	BARG	0	0	0	0	0	1	0	1	0.00	0.17
O23-04P2	O23	28/05/2008	08:36:00	31/05/2008	08:56:00	353520	1334974	nov-08	BARG	0	0	0	0	0	0	0	0	0.00	0.00
P17-03P2	P17	05/12/2007	11:54:00	08/12/2007	11:45:00	368113	1391056	nov-08	BARG	0	0	0	0	0	0	0	0	0.00	0.00
P17-05P2	P17	05/12/2007	10:57:00	08/12/2007	11:03:00	369336	1392230	nov-08	BARG	0	1	0	1	0	0	0	0	0.17	0.00
Q18-01P2	Q18	05/12/2007	16:22:00	08/12/2007	13:00:00	370605	1386518	nov-08	BDRG	60	26	0	86	0	0	0	0	14.33	0.00
Q18-02P2	Q18	05/12/2007	14:33:00	08/12/2007	11:39:00	372472	1389063	nov-08	BDRG	7	4	0	11	0	0	0	0	1.83	0.00
Q24-06P2	Q24	30/04/2008	09:41:00	03/05/2008	09:53:00	370778	1324449	nov-08	BARG	1	0	0	1	0	0	0	0	0.17	0.00
Q26-01P2	Q26	15/12/2008	12:02:00	18/12/2008	10:27:00	371038	1300866	nov-08	BARG	1	2	0	3	0	0	0	0	0.50	0.00
Q27-01P2	Q27	09/06/2008	10:22:00	12/06/2008	08:30:00	372659	1290276	nov-08	BARD	30	26	10	66	23	30	0	53	11.00	8.83
Q27-03P2	Q27	09/06/2008	09:56:00	12/06/2008	08:01:00	374091	1292025	nov-08	BARD	3	0	0	3	13	5	0	18	0.50	3.00
Q27-07P2	Q27	15/12/2008	08:14:00	18/12/2008	08:00:00	376881	1297717	nov-08	BARG	1	10	0	11	0	0	0	0	1.83	0.00
Q28-04P2	Q28	09/06/2008	11:15:00	12/06/2008	09:32:00	370553	1287135	nov-08	BARD	35	28	0	63	64	51	1	116	10.50	19.33
R26-04P2	R26	10/06/2008	08:22:00	13/06/2008	08:37:00	385991	1309045	nov-08	BARD	0	0	0	0	133	58	1	192	0.00	32.00
R26-11P2	R26	10/06/2008	11:48:00	14/06/2008	15:21:00	382340	1300251	nov-08	BARD	5	2	1	8	49	10	9	68	1.33	11.33
R27-01P2	R27	10/06/2008	13:45:00	14/06/2008	14:10:00	388620	1299002	nov-08	BARD	0	0	0	0	29	38	4	71	0.00	11.83
R27-04P2	R27	10/06/2008	12:02:00	14/06/2008	15:43:00	381381	1299727	nov-08	BARD	6	8	3	17	16	19	0	35	2.83	5.83
R28-03P2	R28	11/06/2008	11:36:00	14/06/2008	10:54:00	389562	1288491	nov-08	BARD	0	0	0	0	0	1	0	1	0.00	0.17
S17-02P2	S17	09/01/2008	14:03:00	12/01/2008	12:38:00	391038	1399339	nov-08	BARG	0	0	0	0	0	0	0	0	0.00	0.00
S23-01P2	S23	28/04/2008	14:36:00	01/05/2008	13:58:00	398691	1329901	nov-08	BARG	4	0	0	4	88	94	0	182	0.67	30.33
S24-07P2	S24	29/04/2008	07:33:00	02/05/2008	07:16:00	395437	1323388	nov-08	BARD	0	0	0	0	199	53	1	253	0.00	42.17
S24-13P2	S24	28/04/2008	12:33:00	01/05/2008	11:53:00	398214	1328649	nov-08	BARD	0	0	0	0	45	25	0	70	0.00	11.67
S25-08P2	S25	29/04/2008	11:47:00	02/05/2008	10:50:00	391297	1317803	nov-08	BARD	0	0	0	0	164	72	0	236	0.00	39.33
S25-13P2	S25	29/04/2008	09:01:00	02/05/2008	08:48:00	395893	1319539	nov-08	BARD	0	0	0	0	31	19	0	50	0.00	8.33
S26-01P2	S26	07/05/2008	11:49:00	10/05/2008	09:33:00	389943	1305496	nov-08	BARD	0	0	0	0	0	0	0	0	0.00	0.00
S26-02P2	S26	07/05/2008	12:13:00	10/05/2008	09:47:00	391456	1305463	nov-08	BARD	0	0	0	0	1	0	0	1	0.00	0.17
S28-04P2	S28	11/06/2008	11:20:00	14/06/2008	10:42:00	390125	1287797	nov-08	BARD	0	0	0	0	10	10	2	22	0.00	3.67
S28-06P2	S28	11/06/2008	10:57:00	14/06/2008	10:23:00	391631	1288244	nov-08	BARD	0	0	0	0	0	6	0	6	0.00	1.00
T17-03P2	T17	08/01/2008	11:08:00	11/01/2008	10:21:00	401356	1392425	nov-08	BARG	0	1	0	1	0	0	0	0	0.17	0.00
T17-05P2	T17	08/01/2008	09:58:00	11/01/2008	09:24:00	401974	1395817	nov-08	BARG	0	0	0	0	0	0	0	0	0.00	0.00
T21-01P2	T21	28/01/2008	13:22:00	31/01/2008	14:09:00	409478	1351886	nov-08	BARG	2	4	0	6	86	126	0	212	1.00	35.33
T21-02P2	T21	15/01/2008	13:59:00	18/01/2008	13:23:00	409703	1352749	nov-08	BARD	5	2	0	7	58	44	0	102	1.17	17.00
T21-03P2	T21	28/01/2008	13:51:00	31/01/2008	15:07:00	410010	1353346	nov-08	BARG	1	0	0	1	34	26	0	60	0.17	10.00
T22-01P2	T22	28/01/2008	09:19:00	31/01/2008	09:46:00	405447	1340320	nov-08	BARG	0	0	0	0	55	95	0	150	0.00	25.00
T22-02P2	T22	28/01/2008	13:49:00	31/01/2008	12:28:00	407225	1339719	nov-08	BARD	0	0	0	0	1	0	0	1	0.00	0.17
T22-03P2	T22	28/01/2008	10:04:00	31/01/2008	10:35:00	408822	1340401	nov-08	BARG	0	0	0	0	23	24	0	47	0.00	7.83
T22-04P2	T22	28/01/2008	12:31:00	31/01/2008	11:34:00	410318	1341347	nov-08	BARD	0	0	0	0	31	25	0	56	0.00	9.33
T23-06P2	T23	28/04/2008	09:02:00	01/05/2008	07:56:00	403081	1334917	nov-08	BARD	0	0	0	0	56	44	0	100	0.00	16.67
T23-12P2	T23	28/04/2008	10:51:00	01/05/2008	09:48:00	400039	1331232	nov-08	BARD	0	0	0	0	50	23	2	75	0.00	12.50
T24-01P2	T24	30/04/2008	07:09:00	03/05/2008	07:05:00	403436	1327096	nov-08	BARD	0	0	0	0	3	1	0	4	0.00	0.67
T24-07P2	T24	30/04/2008	13:52:00	03/05/2008	11:20:00	409738	1321682	nov-08	BARD	2	2	0	4	0	0	0	0	0.67	0.00
T25-02P2	T25	30/04/2008	11:04:00	03/05/2008	09:28:00	408684	1318341	nov-08	BARD	3	0	0	3	1	0	0	1	0.50	0.17
T25-05P2	T25	27/05/2008	07:17:00	30/05/2008	07:25:00	405609	1313366	nov-08	BARD	0	0	0	0	0	1	0	1	0.00	0.17
U20-03P2	U20	16/01/2008	15:02:00	19/01/2008	15:12:00	418901	1359947	nov-08	BARG	0	0	0	0	55	46	0	101	0.00	16.83
U20-04P2	U20	15/01/2008	08:34:00	18/01/2008	08:35:00	419742	1360817	nov-08	BARD	22	17	0	39	27	41	0	68	6.50	11.33
U20-06P2	U20	15/01/2008	07:44:00	18/01/2008	07:52:00	420019	1362943	nov-08	BARD	17	14	0	31	24	19	0	43	5.17	7.17
U20-07P2	U20	16/01/2008	13:37:00	19/01/2008	13:58:00	419810	1363587	nov-08	BARG	0	0	0	0	22	36	0	58	0.00	9.67
U21-03P2	U21	15/01/2008	13:04:00	18/01/2008	12:46:00	410441	1353918	nov-08	BARD	3	3	0	6	21	45	0	66	1.00	11.00
U21-04P2	U21	28/01/2008	14:40:00	31/01/2008	15:46:00	411121	1355030	nov-08	BARG	1	2	0	3	38	70	0	108	0.50	18.00
U21-08P2	U21	16/01/2008	16:41:00	19/01/2008	16:38:00	414547	1356952	nov-08	BARG	0	0	0	0	58	51	0	109	0.00	18.17
U21-11P2	U21	15/01/2008	09:26:00	18/01/2008	09:42:00	418053	1359329	nov-08	BARD	41	30	0	71	105	107	0	212	11.83	35.33
U22-01P2	U22	28/01/2008	10:56:00	31/01/2008	09:55:00	410617	1341933	nov-08	BARD	0	0	0	0	34	42	0	76	0.00	12.67
U22-08P2	U22	28/01/2008	11:48:00	31/01/2008	12:15:00	411933	1346124	nov-08	BARG	0	0	0	0	46	40	0	86	0.00	14.33
U22-09P2	U22	28/01/2008	08:15:00	31/01/2008	07:40:00	411276	1347482	nov-08	BARD	0	1	0	1	77	119	0	196	0.17	32.67
U22-10P2	U22	28/01/2008	12:38:00	31/01/2008	13:18:00	411258	1349782	nov-08	BARG	0	0	0	0	40	18	0	58	0.00	9.67
U23-04P2	U23	29/01/2008	08:20:00	01/02/2008	07:46:00	413584	1339067	nov-08	BARD	0	0	0	0	0	3	0	3	0.00	0.50
U23-05P2	U23	29/01/2008	08:37:00	01/02/2008	07:57:00	413850	1338606	nov-08	BARD	0	0	0	0	3	9	0	12	0.00	2.00
V17-04P2	V17	12/12/2007	15:47:00	15/12/2007	13:17:00	424652	1395212	nov-08	BARG	0	0	0	0	1	0	0	1	0.00	0.17
V17-08P2	V17	12/12/2007	13:34:00	15/12/2007	11:40:00	424366	1399706	nov-08	BARG	0	0	0	0	2	0	0	2	0.00	0.33
V19-04P2	V19	14/01/2008	09:00:00	17/01/2008	09:45:00	475860	1372345	nov-08	BARD	11	9	0	20	3	3	0	6	3.33	1.00
V19-05P2	V19	15/01/2008	16:27:00	18/01/2008	15:30:00	427287	1372418	nov-08	BARG	5	2	0	7	21	25	0	46	1.17	7.67
V19-06P2	V19	15/01/2008	15:33:00	18/01/2008	14:50:00	428670	1372683	nov-08	BARG	3	7	0	10	75	130	0	205	1.67	34.17
V19-07P2	V19	14/01/2008	07:16:00	17/01/2008	07:27:00	429639	1373150	nov-08	BARD	78	130	0	208	65	95	0	160	34.67	26.67
V20-01P2	V20	14/01/2008	15:48:00	17/01/2008	14:08:00	420491	1394469	nov-08	BARD	17	20	0	37	24	10	0	34	6.17	5.67
V20-02P2	V20	16/01/2008	12:24:00	19/01/2008	12:40:00	420482	1365104	nov-08	BARG	7	5	0	12	67	94	0	161	2.00	26.83
V20-04P2	V20	16/01/2008	11:38:00	19/01/2008	11:48:00	432445	1367129	nov-08	BARG	0	0	0	0	21	41	0	62	0.00	10.33
V20-05P2	V20	14/01/2008	12:41:00	17/01/2008	12:43:00	421841	1368174	nov-08	BARD	25	37	0	62	32	30	0	62	10.33	10.33
W16-02P2	W16	11/12/2007	16:22:00	14/12/2007	15:53:00	433196	1406736	nov-08	BARG	0	0	0	0	1	0	0	1	0.00	0.17
W16-03P2	W16	11/12/2007	14:33:00	14/12/2007	13:29:00	435197	1406183	nov-08	BARG	0	0	0	0	2	0	0	2	0.00	0.33
W16-05P2	W16	11/12/2007	12:24:00	14/12/2007	11:57:00	437439	1405672	nov-08	BARG	0	0	0	0	2	1	0	3	0.00	0.50
W18-01P2	W18	15/01/2008	09:48:00	18/01/2008	09:51:00	439350	1380003	nov-08	BARG	15	23	0	38	11	20	0	31	6.33	5.17
W18-02P2	W18	12/12/2007	08:17:00	15/12/2007	07:43:00	439722	1381161	nov-08	BARD	9	2	0	11	14	7	0	21	1.83	3.50
W18-03P2	W18	12/12/2007	07:43:00	15/12/2007	07:10:00	439573	1382512	nov-08	BARD	8	3	0	11	33	3	0	36	1.83	6.00
W18-04P2	W18	15/01/2008	09:07:00	18/01/2008	09:21:00	439964	1383024	nov-08	BARG	0	0	0	0	0	0	0	0	0.00	0.00
W19-01P2	W19	15/01/2008	14:47:00	18/01/2008	14:20:00	430073	1374040	nov-08	BARG	20	68	0	88	51	247	0	298	14.67	49.67
W19-05P2	W19	15/01/2008	12:14:00	18/01/2008	12:39:00	434879	1371115	nov-08	BARG	7	23	0	30	109	288	0	397	5.00	66.17
W19-06P2	W19	09/01/2008	10:08:00	12/01/2008	09:18:00	437825	1370629	nov-08	BARD	9	33	0	42	44	67	0	111	7.00	18.50
W19-10P2	W19	12/12/2007	10:41:00	15/12/2007	09:45:00	438492	1376481	nov-08	BARD	29	35	0	64	32	38	0	70	10.67	11.67
W19-11P2	W19	15/01/2008	10:35:00	18/01/2008	10:40:00	439289	1377916	nov-08	BARG	30	48	0	78	31	28	0	59	13.00	9.83
W20-07P2	W20	09/01/2008	12:42:00	12/01/2008	11:44:00	431646	1369193	nov-08	BARD	2	2	0	4	0	0	0	0	0.67	0.00
W20-08P2	W20	09/01/2008	11:23:00	12/01/2008	10:32:00	436381	1369002	nov-08	BARD	0	1	0	1	0	1	0	1	0.17	0.17
X16-02P2	X16	11/12/2007	09:16:00	14/12/2007	09:02:00	441673	1405991	nov-08	BARG	0	0	0	0	1	2	0	3	0.00	0.50
X16-04P2	X16	10/12/2007	12:20:00	13/12/2007	11:07:00	443756	1406194	nov-08	BARD	1	8	0	9	1	2	0	3	1.50	0.50
X16-05P2	X16	10/12/2007	16:35:00	13/12/2007	15:16:00	443810	1407411	nov-08	BARG	0	0	0	0	6	5	0	11	0.00	1.83
X16-08P2	X16	10/12/2007	09:44:00	13/12/2007	09:15:00	449164	1405004	nov-08	BARD	5	6	0	11	0	0	0	0	1.83	0.00
X17-01P2	X17	11/12/2007	12:30:00	14/12/2007	11:37:00	440819	1390582	nov-08	BARD	22	41	0	63	8	12	0	20	10.50	3.33
X17-02P2	X17	14/01/2008	15:50:00	17/01/2008	14:00:00	442086	1390861	nov-08	BARG	24	25	0	49	17	24	0	41	8.17	6.83
X17-04P2	X17	14/01/2008	15:09:00	17/01/2008	13:13:00	441410	1393180	nov-08	BARG	17	14	0	31	5	10	0	15	5.17	2.50
X17-05P2	X17	10/12/2007	16:41:00	13/12/2007	15:25:00	442832	1394054	nov-08	BARD	32	22	0	54	11	6	0	17	9.00	2.83
X17-09P2	X17	10/12/2007	15:35:00	13/12/2007	14:26:00	443564	1397974	nov-08	BARD	18	12	0	30	2	8	0	10	5.00	1.67
X18-01P2	X18	15/01/2008	08:40:00	18/01/2008	08:47:00	440190	1382428	nov-08	BARG	15	37	0	52	13	37	0	50	8.67	8.33
X18-03P2	X18	11/12/2007	14:50:00	14/12/2007	14:20:00	440700	1383750	nov-08	BARD	21	28	0	49	24	43	0	67	8.17	11.17
X18-06P2	X18	14/01/2008	17:17:00	17/01/2008	15:37:00	440742	1387419	nov-08	BARG	13	18	0	31	25	19	0	44	5.17	7.33
X18-07P2	X18	11/12/2007	13:18:00	14/12/2007	12:38:00	441887	1388823	nov-08	BARD	4	24	0	28	10	5	0	15	4.67	2.50
X19-01P3	X19	12/12/2007	12:38:00	15/12/2007	11:44:00	440559	1374011	nov-08	BARD	8	8	0	16	2	1	0	3	1.78	0.33
X19-05P2	X19	08/01/2008	09:45:00	11/01/2008	09:20:00	442926	1370525	nov-08	BARD	1	0	0	1	1	2	0	3	0.17	0.50
X20-01P2	X20	09/01/2008	08:03:00	12/01/2008	07:51:00	440524	1366817	nov-08	BARD	0	1	0	1	1	0	0	1	0.17	0.17
X20-07P2	X20	08/01/2008	09:24:00	11/01/2008	08:59:00	443886	1369960	nov-08	BARD	1	2	0	3	0	2	0	2	0.50	0.33
Y15-01P2	Y15	10/12/2007	11:05:00	13/12/2007	10:40:00	452453	1410127	nov-08	BARG	0	0	0	0	1	2	0	3	0.00	0.50
Y15-02P2	Y15	10/12/2007	13:05:00	13/12/2007	10:17:00	452726	1411108	nov-08	BDRG	2	4	0	6	0	0	0	0	1.00	0.00
Y16-02P2	Y16	10/12/2007	13:05:00	13/12/2007	12:24:00	450628	1407648	nov-08	BARG	0	0	0	0	10	3	0	13	0.00	2.17
Y16-04P2	Y16	10/12/2007	11:53:00	13/12/2007	11:12:00	451866	1409293	nov-08	BARG	0	0	0	0	2	3	0	5	0.00	0.83
Y16-05P2	Y16	10/12/2007	13:39:00	13/12/2007	10:35:00	454282	1409703	nov-08	BDRG	3	5	0	8	1	3	0	4	1.33	0.67
Y16-08P2	Y16	10/12/2007	09:44:00	13/12/2007	09:12:00	454638	1408279	nov-08	BDRD	0	0	0	0	1	0	0	1	0.00	0.17
Y16-10P2	Y16	10/12/2007	10:37:00	13/12/2007	09:54:00	456329	1406068	nov-08	BDRD	1	1	0	2	0	0	0	0	0.33	0.00
Y16-11P2	Y16	10/12/2007	15:40:00	13/12/2007	14:33:00	457654	1405049	nov-08	BDRG	2	3	0	5	1	0	0	1	0.83	0.17
Z16-02P2	Z16	11/12/2007	13:43:00	14/12/2007	10:48:00	467835	1401802	nov-08	BDRG	1	1	0	2	1	0	0	1	0.33	0.17
Z16-03P2	Z16	11/12/2007	12:41:00	14/12/2007	11:23:00	469357	1401769	nov-08	BDRD	0	2	0	2	0	0	0	0	0.33	0.00
Z17-01P2	Z17	11/12/2007	08:54:00	14/12/2007	08:11:00	460780	1399649	nov-08	BDRG	6	10	0	16	1	0	0	1	2.67	0.17
Z17-02P2	Z17	10/12/2007	11:57:00	13/12/2007	10:46:00	460059	1397774	nov-08	BDRD	1	4	0	5	1	1	0	2	0.83	0.33
Z17-06P2	Z17	10/12/2007	15:36:00	13/12/2007	12:46:00	464855	1398074	nov-08	BDRD	2	7	0	9	2	1	0	3	1.50	0.50
X16-04P2	X16	06/01/2010	10:47:00	09/01/2010	09:00:00	443779	1406101	janv.-10	BARD	1	0	0	1	0	0	0	0	0.17	0.00
X16-08P2	X16	06/01/2010	09:05:00	09/01/2010	07:54:00	449227	1405031	janv.-10	BARD	0	0	0	0	0	0	0	0	0.00	0.00
X17-01P2	X17	06/01/2010	13:19:00	09/01/2010	11:31:00	440766	1390486	janv.-10	BARD	10	0	1	11	1	5	0	6	1.83	1.00
X17-05P2	X17	06/01/2010	12:07:00	09/01/2010	10:39:00	442837	1394059	janv.-10	BARD	2	2	0	4	0	0	0	0	0.67	0.00
X17-09P2	X17	06/01/2010	11:39:00	09/01/2010	10:06:00	443619	1398001	janv.-10	BARD	8	4	0	12	2	0	0	2	2.00	0.33
X18-02P2	X18	06/01/2010	15:00:00	09/01/2010	12:50:00	440811	1382193	janv.-10	BARD	0	0	0	0	0	0	0	0	0.00	0.00
X18-03P2	X18	06/01/2010	14:33:00	09/01/2010	12:28:00	440821	1383872	janv.-10	BARD	2	1	0	3	0	0	0	0	0.50	0.00
X18-07P2	X18	06/01/2010	13:57:00	09/01/2010	11:59:00	441894	1388841	janv.-10	BARD	2	3	0	5	1	4	0	5	0.83	0.83
Y15-02P2	Y15	06/01/2010	0.36875	40187	0.345138889	452723	1411207	janv.-10	BDRG	0	0	0	0	0	0	0	0	0.00	0.00
Y15-08P2	Y15	06/01/2010	0.399305556	40187	0.3625	451885	1414830	janv.-10	BDRG	0	0	0	0	0	0	0	0	0.00	0.00
Y16-05P2	Y16	06/01/2010	0.4375	40187	0.386805556	452969	1409919	janv.-10	BDRG	0	1	0	1	0	0	0	0	0.17	0.00
Y16-08P2	Y16	06/01/2010	09:37:00	09/01/2010	08:25:00	454623	1408290	janv.-10	BDRD	1	0	0	1	0	0	0	0	0.17	0.00
Y16-10P2	Y16	06/01/2010	10:28:00	09/01/2010	09:20:00	456237	1406152	janv.-10	BDRD	0	0	0	0	0	0	0	0	0.00	0.00
Y16-11P2	Y16	06/01/2010	0.470833333	40187	0.413888889	567665	1404984	janv.-10	BDRG	1	1	0	2	0	0	0	0	0.33	0.00
Z17-01P2	Z17	06/01/2010	0.535416667	40187	0.475694444	460707	1399690	janv.-10	BDRG	0	0	0	0	0	0	0	0	0.00	0.00
Z17-02P2	Z17	06/01/2010	11:45:00	09/01/2010	10:07:00	460130	1397720	janv.-10	BDRD	0	0	0	0	0	0	0	0	0.00	0.00
Z17-06P2	Z17	06/01/2010	13:25:00	09/01/2010	11:00:00	464797	1398020	janv.-10	BDRD	0	1	0	1	0	0	0	0	0.17	0.00
Z17-07P2	Z17	06/01/2010	0.588888889	40187	0.530555556	467122	1401172	janv.-10	BDRG	0	0	0	0	0	0	0	0	0.00	0.00
AA16-02P2	AA16	07/01/2010	09:47:00	10/01/2010	08:20:00	472030	1402323	janv.-10	BDRD	0	0	0	0	0	0	0	0	0.00	0.00
AA16-04P2	AA16	07/01/2010	10:47:00	10/01/2010	09:11:00	473607	1400704	janv.-10	BDRD	1	4	0	5	0	0	0	0	0.83	0.00
AA17-02P2	AA17	07/01/2010	11:58:00	10/01/2010	09:53:00	472848	1397957	janv.-10	BDRD	3	3	0	6	0	0	0	0	1.00	0.00
AA17-06P2	AA17	07/01/2010	13:20:00	10/01/2010	10:45:00	472644	1392204	janv.-10	BDRD	4	1	1	6	0	0	0	0	1.00	0.00
AA18-02P2	AA18	07/01/2010	14:08:00	10/01/2010	11:50:00	472206	1383681	janv.-10	BDRD	0	3	0	3	0	0	0	0	0.50	0.00
Y15-01P2	Y15	07/01/2010	12:30:00	11/01/2010	08:32:00	452467	1410128	janv.-10	BARG	0	0	0	0	2	0	0	2	0.00	0.33
Y16-02P2	Y16	07/01/2010	13:19:00	11/01/2010	08:55:00	450630	1407592	janv.-10	BARG	0	0	0	0	0	0	0	0	0.00	0.00
Y16-04P2	Y16	07/01/2010	14:00:00	11/01/2010	08:34:00	451885	1409285	janv.-10	BARG	0	0	0	0	0	0	0	0	0.00	0.00
Z18-05P2	Z18	07/01/2010	15:58:00	10/01/2010	13:04:00	464148	1380923	janv.-10	BDRD	0	1	0	1	0	0	0	0	0.17	0.00
Z18-07P2	Z18	07/01/2010	14:55:00	10/01/2010	12:20:00	468985	1383530	janv.-10	BDRD	0	0	0	0	0	0	0	0	0.00	0.00
V17-04P2	V17	08/01/2010	15:58:00	11/01/2010	14:18:00	424413	1395290	janv.-10	BARG	0	0	0	0	0	0	0	0	0.00	0.00
V17-08P2	V17	08/01/2010	15:24:00	11/01/2010	13:46:00	424372	1399765	janv.-10	BARG	0	0	0	0	0	0	0	0	0.00	0.00
W16-02P2	W16	08/01/2010	13:56:00	11/01/2010	12:53:00	433208	1406528	janv.-10	BARG	0	0	0	0	0	0	0	0	0.00	0.00
W16-03P2	W16	08/01/2010	13:10:00	11/01/2010	12:29:00	434986	1406051	janv.-10	BARG	0	0	0	0	0	0	0	0	0.00	0.00
W16-05P2	W16	08/01/2010	11:19:00	11/01/2010	11:38:00	437443	1405649	janv.-10	BARG	0	0	0	0	0	0	0	0	0.00	0.00
X16-02P2	X16	08/01/2010	10:14:00	11/01/2010	10:40:00	441583	1406004	janv.-10	BARG	0	0	0	0	0	0	0	0	0.00	0.00
X16-05P2	X16	08/01/2010	09:38:00	11/01/2010	10:05:00	444133	1407634	janv.-10	BARG	0	0	0	0	0	0	0	0	0.00	0.00
AA16-02P2	AA16	03/05/2010	12:19:00	06/05/2010	11:23:00	472051	1402326	mai-10	BDRD	0	0	0	0	0	0	0	0	0.00	0.00
AA16-04P2	AA16	03/05/2010	11:24:00	06/05/2010	10:28:00	473609	1400709	mai-10	BDRD	0	0	0	0	0	0	0	0	0.00	0.00
AA17-02P2	AA17	03/05/2010	10:36:00	06/05/2010	09:53:00	472842	1397947	mai-10	BDRD	0	0	0	0	0	0	0	0	0.00	0.00
AA17-06P2	AA17	03/05/2010	15:00:00	06/05/2010	12:56:00	472638	1392148	mai-10	BDRD	0	0	0	0	0	0	0	0	0.00	0.00
AA18-02P2	AA18	03/05/2010	16:11:00	06/05/2010	13:28:00	472518	1383907	mai-10	BDRD	0	0	0	0	0	0	0	0	0.00	0.00
AA18-06P2	AA18	03/05/2010	14:28:00	06/05/2010	12:23:00	472963	1389122	mai-10	BDRD	0	0	0	0	0	0	0	0	0.00	0.00
V17-04P2	V17	03/05/2010		06/05/2010		424410	1395280	mai-10	BARG	0	0	0	0	0	0	0	0	0.00	0.00
V17-08P2	V17	03/05/2010		06/05/2010		424346	1399867	mai-10	BARG	0	0	0	0	0	0	0	0	0.00	0.00
W16-02P2	W16	03/05/2010		06/05/2010		433215	1406713	mai-10	BARG	0	0	0	0	0	0	0	0	0.00	0.00
W16-03P2	W16	03/05/2010		06/05/2010		435053	1406108	mai-10	BARG	0	0	0	0	0	0	0	0	0.00	0.00
W16-05P2	W16	03/05/2010		06/05/2010		437520	1405691	mai-10	BARG	0	0	0	0	0	0	0	0	0.00	0.00
W18-02P2	W18	03/05/2010	14:28:00	06/05/2010	12:19:00	439704	1381157	mai-10	BARD	0	0	0	0	0	1	0	1	0.00	0.17
X16-02P2	X16	03/05/2010		06/05/2010		441720	1405952	mai-10	BARG	0	0	0	0	0	0	0	0	0.00	0.00
X16-04P2	X16	03/05/2010	09:31:00	06/05/2010	09:07:00	443769	1406102	mai-10	BARD	0	0	0	0	0	0	0	0	0.00	0.00
X16-05P2	X16	03/05/2010		06/05/2010		444002	1407604	mai-10	BARG	1	0	0	1	0	0	0	0	0.17	0.00
X16-08P2	X16	03/05/2010	08:38:00	06/05/2010	08:24:00	449217	1405053	mai-10	BARD	0	0	0	0	0	0	0	0	0.00	0.00
X17-01P2	X17	03/05/2010	12:25:00	06/05/2010	11:00:00	440755	1390477	mai-10	BARD	0	0	0	0	0	0	0	0	0.00	0.00
X17-05P2	X17	03/05/2010	11:28:00	06/05/2010	10:25:00	442834	1394102	mai-10	BARD	0	0	0	0	0	0	0	0	0.00	0.00
X17-09P2	X17	03/05/2010	10:54:00	06/05/2010	09:53:00	443609	1398008	mai-10	BARD	0	0	0	0	0	0	0	0	0.00	0.00
X18-02P2	X18	03/05/2010	14:46:00	06/05/2010	12:33:00	440920	1382176	mai-10	BARD	0	0	0	0	0	0	0	0	0.00	0.00
X18-03P2	X18	03/05/2010	13:49:00	06/05/2010	11:51:00	440820	1383876	mai-10	BARD	0	0	0	0	0	0	0	0	0.00	0.00
X18-07P2	X18	03/05/2010	13:11:00	06/05/2010	11:23:00	441888	1388042	mai-10	BARD	0	0	0	0	1	0	0	1	0.00	0.17
Y15-01P2	Y15	03/05/2010		06/05/2010		452495	1410216	mai-10	BARG	0	0	0	0	0	0	0	0	0.00	0.00
Y15-02P2	Y15	03/05/2010	0.438194444	40304	0.379166667	452710	1411263	mai-10	BDRG	0	0	0	0	0	0	0	0	0.00	0.00
Y16-02P2	Y16	03/05/2010		06/05/2010		450682	1407631	mai-10	BARG	0	0	0	0	0	0	0	0	0.00	0.00
Y16-04P2	Y16	03/05/2010		06/05/2010		451932	1409307	mai-10	BARG	0	0	0	0	0	0	0	0	0.00	0.00
Y16-05P2	Y16	03/05/2010	0.450694444	40304	0.386805556	452725	1409724	mai-10	BDRG	0	0	0	0	0	0	0	0	0.00	0.00
Y16-08P2	Y16	03/05/2010	11:28:00	06/05/2010	10:54:00	454303	1408196	mai-10	BDRD	0	0	0	0	0	0	0	0	0.00	0.00
Y16-10P2	Y16	03/05/2010	10:43:00	06/05/2010	09:50:00	456224	1406175	mai-10	BDRD	0	0	0	0	0	0	0	0	0.00	0.00
Y16-11P2	Y16	03/05/2010	0.536111111	40304	0.426388889	457637	1405018	mai-10	BDRG	0	0	0	0	0	0	0	0	0.00	0.00
Z16-02P2	Z16	03/05/2010	0.64375	40304	0.548611111	467155	1401219	mai-10	BDRG	0	0	0	0	0	0	0	0	0.00	0.00
Z16-03P2	Z16	03/05/2010	13:23:00	06/05/2010	12:14:00	469469	1401881	mai-10	BDRD	0	0	0	0	0	0	0	0	0.00	0.00
Z17-01P2	Z17	03/05/2010	0.588194444	40304	0.475694444	460683	1399699	mai-10	BDRG	0	0	0	0	0	0	0	0	0.00	0.00
Z17-02P2	Z17	03/05/2010	09:36:00	06/05/2010	08:42:00	460289	1398173	mai-10	BDRD	0	0	0	0	0	0	0	0	0.00	0.00
Z17-06P2	Z17	03/05/2010	09:21:00	06/05/2010	08:16:00	464808	1398035	mai-10	BDRD	0	0	0	0	0	0	0	0	0.00	0.00
Z17-07P2	Z17	03/05/2010	0.700694444	40304	0.590277778	464865	1398503	mai-10	BDRG	0	0	0	0	0	0	0	0	0.00	0.00
AA17-08P2	AA17	04/05/2010	0.45625	40305	0.48125	479792	1391765	mai-10	BDRG	0	0	0	0	0	0	0	0	0.00	0.00
AA18-08P1	AA18	04/05/2010	0.538888889	40305	0.536111111	476162	1383730	mai-10	BDRG	0	0	0	0	0	0	0	0	0.00	0.00
AA19-02P2	AA19	04/05/2010	10:22:00	07/05/2010	09:42:00	475036	1371699	mai-10	BDRD	0	0	0	0	0	0	0	0	0.00	0.00
AA19-06P2	AA19	04/05/2010	11:33:00	07/05/2010	10:43:00	477047	1376434	mai-10	BDRD	0	0	0	0	0	0	0	0	0.00	0.00
AB16-04P1	AB16	04/05/2010	0.315972222	40305	0.3125	482376	1402688	mai-10	BDRG	0	0	0	0	0	0	0	0	0.00	0.00
AB17-04P2	AB17	04/05/2010	0.346527778	40305	0.357638889	481383	1399999	mai-10	BDRG	0	0	0	0	0	0	0	0	0.00	0.00
AB17-05P2	AB17	04/05/2010	0.438194444	40305	0.447916667	483656	1392733	mai-10	BDRG	0	0	0	0	0	0	0	0	0.00	0.00
AB18-01P2	AB18	04/05/2010	0.600694444	40305	0.565277778	458582	1384522	mai-10	BDRG	0	0	0	0	0	0	0	0	0.00	0.00
AB18-02P2	AB18	04/05/2010	16:41:00	07/05/2010	14:08:00	481509	1381884	mai-10	BDRD	0	0	0	0	0	0	0	0	0.00	0.00
AB18-04P2	AB18	04/05/2010	16:01:00	07/05/2010	13:55:00	484201	1379976	mai-10	BDRD	0	0	0	0	0	0	0	0	0.00	0.00
AB19-08P2	AB19	04/05/2010	15:07:00	07/05/2010	13:04:00	485554	1378284	mai-10	BDRD	0	0	0	0	0	0	0	0	0.00	0.00
AC17-03P2	AC17	04/05/2010	0.391666667	40305	0.40625	491065	1396412	mai-10	BDRG	0	0	0	0	0	0	0	0	0.00	0.00
AC17-05P2	AC17	04/05/2010	0.411111111	40305	0.424305556	495931	1398145	mai-10	BDRG	0	0	0	0	0	0	0	0	0.00	0.00
AC19-01P2	AC19	04/05/2010	17:26:00	07/05/2010	13:32:00	490583	1371649	mai-10	BDRD	0	0	0	0	0	0	0	0	0.00	0.00
AC20-07P2	AC20	04/05/2010	15:11:00	07/05/2010	10:38:00	496589	1367919	mai-10	BDRD	0	0	0	0	0	0	0	0	0.00	0.00
AD20-07P2	AD20	04/05/2010	10:38:00	07/05/2010	09:54:00	507454	1367297	mai-10	BDRD	0	0	0	0	0	0	0	0	0.00	0.00
AE20-04P2	AE20	04/05/2010	09:48:00	07/05/2010	09:03:00	514353	1369905	mai-10	BDRD	0	0	0	0	0	0	0	0	0.00	0.00
V19-04P2	V19	04/05/2010	14:32:00	07/05/2010	12:05:00	426074	1372382	mai-10	BARD	0	0	0	0	0	0	0	0	0.00	0.00
V19-07P2	V19	04/05/2010	13:38:00	07/05/2010	11:33:00	429714	1373194	mai-10	BARD	0	0	0	0	0	0	0	0	0.00	0.00
W18-01P2	W18	04/05/2010		07/05/2010		439458	1300044	mai-10	BARG	0	0	0	0	0	0	0	0	0.00	0.00
W18-03P2	W18	04/05/2010	07:23:00	07/05/2010	07:19:00	439650	1382421	mai-10	BARD	0	0	0	0	0	0	0	0	0.00	0.00
W18-04P2	W18	04/05/2010		07/05/2010		439762	1382870	mai-10	BARG	0	0	0	0	0	0	0	0	0.00	0.00
W19-06P2	W19	04/05/2010	12:08:00	07/05/2010	10:33:00	437902	1370663	mai-10	BARD	0	0	0	0	0	0	0	0	0.00	0.00
W19-10P2	W19	04/05/2010	08:08:00	07/05/2010	07:59:00	438135	1376582	mai-10	BARD	0	0	0	0	0	0	0	0	0.00	0.00
W19-11P2	W19	04/05/2010		07/05/2010		439403	1377986	mai-10	BARG	0	0	0	0	0	0	0	0	0.00	0.00
W20-07P2	W20	04/05/2010	13:06:00	07/05/2010	11:12:00	431750	1369277	mai-10	BARD	0	0	0	0	0	0	0	0	0.00	0.00
W20-08P2	W20	04/05/2010	12:36:00	07/05/2010	10:50:00	436665	1369349	mai-10	BARD	0	0	0	0	0	0	0	0	0.00	0.00
X17-02P2	X17	04/05/2010		07/05/2010		442089	1390881	mai-10	BARG	0	0	0	0	0	0	0	0	0.00	0.00
X17-04P2	X17	04/05/2010		07/05/2010		441466	1393284	mai-10	BARG	0	0	0	0	0	0	0	0	0.00	0.00
X18-01P2	X18	04/05/2010		07/05/2010		440154	1382396	mai-10	BARG	0	0	0	0	0	0	0	0	0.00	0.00
X18-06P2	X18	04/05/2010		07/05/2010		440750	1387472	mai-10	BARG	0	0	0	0	0	0	0	0	0.00	0.00
X19-01P2	X19	04/05/2010	09:32:00	07/05/2010	08:53:00	440046	1374121	mai-10	BARD	0	0	0	0	0	0	0	0	0.00	0.00
X19-04P2	X19	04/05/2010	10:10:00	07/05/2010	09:20:00	442180	1371552	mai-10	BARD	0	0	0	0	0	0	0	0	0.00	0.00
X19-07P2	X19	04/05/2010	08:57:00	07/05/2010	08:30:00	442970	1377089	mai-10	BARD	0	0	0	0	0	0	0	0	0.00	0.00
X20-07P2	X20	04/05/2010	10:37:00	07/05/2010	09:38:00	444148	1369802	mai-10	BARD	0	0	0	0	0	0	0	0	0.00	0.00
X20-08P2	X20	04/05/2010	11:08:00	07/05/2010	09:59:00	447571	1369407	mai-10	BARD	0	0	0	0	0	0	0	0	0.00	0.00
Y16-08P2	Y16	04/05/2010	0.470833333	40305	0.400694444	455373	1408898	mai-10	BDRG	0	0	0	0	0	0	0	0	0.00	0.00
AA17-05P2	AA17	05/05/2010	0.311111111	40306	0.329861111	473054	1394511	mai-10	BDRG	0	0	0	0	0	0	0	0	0.00	0.00
AB16-04P2	AB16	05/05/2010	0.319444444	40305	0.314583333	482295	1402528	mai-10	BDRG	0	0	0	0	0	0	0	0	0.00	0.00
AB18-07P2	AB18	05/05/2010	0.365277778	40306	0.390277778	486037	1383514	mai-10	BDRG	0	0	0	0	0	0	0	0	0.00	0.00
AB19-05P2	AB19	05/05/2010	0.431944444	40306	0.444444444	488570	1374706	mai-10	BDRG	0	0	0	0	0	0	0	0	0.00	0.00
AB19-09P2	AB19	05/05/2010	0.392361111	40306	0.419444444	485426	1379301	mai-10	BDRG	0	0	0	0	0	0	0	0	0.00	0.00
AC19-02P2	AC19	05/05/2010	0.4875	40306	0.489583333	491563	1371261	mai-10	BDRG	0	0	0	0	0	0	0	0	0.00	0.00
AC19-04P2	AC19	05/05/2010	0.442361111	40306	0.453472222	489991	1374561	mai-10	BDRG	0	0	0	0	0	0	0	0	0.00	0.00
AC20-01P2	AC20	05/05/2010	16:41:00	07/05/2010	12:01:00	490288	1368780	mai-10	BDRD	0	0	0	0	0	0	0	0	0.00	0.00
AC20-05P2	AC20	05/05/2010	0.527083333	40306	0.543055556	495048	1370059	mai-10	BDRG	0	0	0	0	0	0	0	0	0.00	0.00
AC20-12P2	AC20	05/05/2010	0.554861111	40306	0.563888889	497723	1368200	mai-10	BDRG	0	0	0	0	0	0	0	0	0.00	0.00
AD20-02P2	AD20	05/05/2010	0.607638889	40306	0.602083333	501257	1367746	mai-10	BDRG	0	0	0	0	0	0	0	0	0.00	0.00
AE20-11P2	AE20	05/05/2010	09:51:00	09/05/2010	09:13:00	515863	1363802	mai-10	BDRD	0	0	0	0	0	0	0	0	0.00	0.00
AE21-10P2	AE21	05/05/2010	11:39:00	08/05/2010	11:14:00	513839	1354476	mai-10	BDRD	0	0	0	0	0	0	0	0	0.00	0.00
AE21-12P2	AE21	05/05/2010	10:53:00	08/05/2010	10:09:00	512587	1358166	mai-10	BDRD	0	0	0	0	0	0	0	0	0.00	0.00
AE22-01P2	AE22	05/05/2010	14:59:00	08/05/2010	13:16:00	510921	1347528	mai-10	BDRD	0	0	0	0	0	0	0	0	0.00	0.00
AE22-08P2	AE22	05/05/2010	13:12:00	08/05/2010	12:53:00	519748	1346040	mai-10	BDRD	0	0	0	0	0	0	0	0	0.00	0.00
AE23-01P2	AE23	05/05/2010	10:21:00	08/05/2010	09:22:00	515200	1338030	mai-10	BDRD	0	0	0	0	0	0	0	0	0.00	0.00
AE23-03P2	AE23	05/05/2010	12:00:00	08/05/2010	10:40:00	521580	1342246	mai-10	BDRD	0	0	0	0	0	0	0	0	0.00	0.00
AF22-01P2	AF22	05/05/2010	14:11:00	08/05/2010	13:06:00	520164	1343286	mai-10	BDRD	0	0	0	0	0	0	0	0	0.00	0.00
AF23-09P2	AF23	05/05/2010	13:13:00	08/05/2010	12:30:00	521388	1336934	mai-10	BDRD	0	0	0	0	0	0	0	0	0.00	0.00
AF23-11P2	AF23	05/05/2010	12:45:00	08/05/2010	11:33:00	522203	1338626	mai-10	BDRD	0	0	0	0	0	0	0	0	0.00	0.00
P17-03P2	P17	05/05/2010		08/05/2010		368157	1390995	mai-10	BARG	0	0	0	0	0	0	0	0	0.00	0.00
P17-05P2	P17	05/05/2010		08/05/2010		395516	1393364	mai-10	BARG	0	0	0	0	0	1	0	1	0.00	0.17
Q18-01P2	Q18	05/05/2010		08/05/2010		372524	1389076	mai-10	BARG	0	0	0	0	0	0	0	0	0.00	0.00
Q18-02P2	Q18	05/05/2010		08/05/2010		372701	1389204	mai-10	BARG	0	0	0	0	0	0	0	0	0.00	0.00
S17-02P2	S17	05/05/2010		08/05/2010		391174	1399354	mai-10	BARG	0	0	0	0	0	0	0	0	0.00	0.00
S17-05P2	S17	05/05/2010		08/05/2010		395516	1393364	mai-10	BARG	0	0	0	0	0	0	0	0	0.00	0.00
T17-03P2	T17	05/05/2010	08:56:00	08/05/2010	08:41:00	401145	1392181	mai-10	BARG	0	0	0	0	0	0	0	0	0.00	0.00
T17-05P2	T17	05/05/2010	08:11:00	08/05/2010	08:10:00	402156	1395668	mai-10	BARG	0	0	0	0	0	0	0	0	0.00	0.00
T21-02P2	T21	05/05/2010	14:05:00	08/05/2010	12:27:00	409725	1352803	mai-10	BARD	0	0	0	0	0	0	0	0	0.00	0.00
U20-04P2	U20	05/05/2010	11:25:00	08/05/2010	10:10:00	419801	1360830	mai-10	BARD	0	0	0	0	0	0	0	0	0.00	0.00
U20-06P2	U20	05/05/2010	10:50:00	08/05/2010	09:32:00	420021	1362838	mai-10	BARD	0	0	0	0	0	0	0	0	0.00	0.00
U21-03P2	U21	05/05/2010	13:29:00	08/05/2010	12:05:00	410470	1353983	mai-10	BARD	0	0	0	0	0	0	0	0	0.00	0.00
U21-11P2	U21	05/05/2010	12:15:00	08/05/2010	10:40:00	418030	1359335	mai-10	BARD	0	0	0	0	0	0	0	0	0.00	0.00
V20-01P2	V20	05/05/2010	10:11:00	08/05/2010	08:57:00	420577	1364803	mai-10	BARD	0	0	0	0	0	0	0	0	0.00	0.00
V20-05P2	V20	05/05/2010	08:56:00	08/05/2010	08:20:00	421940	1368223	mai-10	BARD	0	0	0	0	0	0	0	0	0.00	0.00
AD23-03P2	AD23	10/05/2010	10:59:00	13/05/2010	09:29:00	507691	1334392	mai-10	BDRD	0	0	0	0	0	0	0	0	0.00	0.00
AD23-05P2	AD23	10/05/2010	13:02:00	13/05/2010	10:50:00	508460	1332008	mai-10	BDRD	0	0	0	0	0	0	0	0	0.00	0.00
AD24-01P2	AD24	10/05/2010	14:20:00	13/05/2010	12:24:00	509913	1325464	mai-10	BDRD	0	0	0	0	0	0	0	0	0.00	0.00
AE21-01P2	AE21	10/05/2010	0.315277778	40311	0.305555556	518563	1350247	mai-10	BDRG	0	0	0	0	0	0	0	0	0.00	0.00
AE21-06P2	AE21	10/05/2010	0.341666667	40311	0.320833333	516040	1353365	mai-10	BDRG	0	0	0	0	0	0	0	0	0.00	0.00
AE22-11P2	AE22	10/05/2010	0.298611111	40311	0.2875	518943	1349251	mai-10	BDRG	0	0	0	0	0	0	0	0	0.00	0.00
AE23-08P2	AE23	10/05/2010	09:28:00	13/05/2010	09:28:00	511391	1336904	mai-10	BDRD	0	0	0	0	0	0	0	0	0.00	0.00
AE24-06P2	AE24	10/05/2010	09:51:00	13/05/2010	09:03:00	516676	1325149	mai-10	BDRD	0	0	0	0	0	0	0	0	0.00	0.00
AE24-12P2	AE24	10/05/2010	08:56:00	13/05/2010	08:20:00	511489	1327728	mai-10	BDRD	0	0	0	0	0	0	0	0	0.00	0.00
AE25-01P2	AE25	10/05/2010	12:08:00	13/05/2010	11:20:00	517844	1310344	mai-10	BDRD	0	0	0	0	0	0	0	0	0.00	0.00
AE25-13P2	AE25	10/05/2010	10:42:00	13/05/2010	10:07:00	513172	1320133	mai-10	BDRD	0	0	0	0	0	0	0	0	0.00	0.00
AF19-05P2	AF19	10/05/2010	0.5375	40311	0.465277778	522217	1376772	mai-10	BDRG	0	0	0	0	0	0	0	0	0.00	0.00
AF19-10P2	AF19	10/05/2010	0.489583333	40311	0.427777778	528876	1372607	mai-10	BDRG	0	0	0	0	0	0	0	0	0.00	0.00
AF20-03P2	AF20	10/05/2010	0.415277778	40311	0.375	522928	1363930	mai-10	BDRG	0	0	0	0	0	0	0	0	0.00	0.00
AF20-08P2	AF20	10/05/2010	0.430555556	40311	0.388888889	526392	1364080	mai-10	BDRG	0	0	0	0	0	0	0	0	0.00	0.00
Q23-04P2	Q23	10/05/2010	07:40:00	13/05/2010	06:59:00	353520	1334974	mai-10	BARG	0	0	0	0	0	0	0	0	0.00	0.00
Q24-06P2	Q24	10/05/2010	09:01:00	13/05/2010	08:21:00	370950	1324127	mai-10	BARG	0	0	0	0	0	0	0	0	0.00	0.00
Q26-01P2	Q26	10/05/2010	11:16:00	13/05/2010	09:35:00	371032	1300866	mai-10	BARG	0	0	0	0	0	3	0	3	0.00	0.50
S24-13P2	S24	10/05/2010	13:32:00	13/05/2010	09:13:00	398002	1329109	mai-10	BARD	0	0	0	0	0	0	0	0	0.00	0.00
T22-02P2	T22	10/05/2010	11:32:00	13/05/2010	10:15:00	407256	1340102	mai-10	BARD	0	0	0	0	0	0	0	0	0.00	0.00
T22-04P2	T22	10/05/2010	10:52:00	13/05/2010	09:40:00	409712	1340590	mai-10	BARD	0	0	0	0	0	0	0	0	0.00	0.00
T23-06P2	T23	10/05/2010	12:24:00	13/05/2010	11:02:00	403073	1334913	mai-10	BARD	0	0	0	0	0	0	0	0	0.00	0.00
T23-12P2	T23	10/05/2010	12:59:00	13/05/2010	11:41:00	400283	1331127	mai-10	BARD	0	0	0	0	0	0	0	0	0.00	0.00
T24-01P2	T24	10/05/2010	14:11:00	13/05/2010	10:31:00	403389	1327154	mai-10	BARD	0	0	0	0	0	0	0	0	0.00	0.00
T24-07P2	T24	10/05/2010	14:48:00	13/05/2010	11:08:00	409625	1321517	mai-10	BARD	74	21	0	95	12	3	0	15	15.83	2.50
T25-02P2	T25	10/05/2010	15:19:00	13/05/2010	13:10:00	408617	1318399	mai-10	BARD	20	3	0	23	0	0	0	0	3.83	0.00
U20-03P2	U20	10/05/2010		13/05/2010		418791	1360056	mai-10	BARG	0	0	0	0	0	0	0	0	0.00	0.00
U20-07P2	U20	10/05/2010		13/05/2010		419729	1363495	mai-10	BARG	0	0	0	0	0	0	0	0	0.00	0.00
U21-08P2	U21	10/05/2010		13/05/2010		414535	1356900	mai-10	BARG	0	0	0	0	0	0	0	0	0.00	0.00
U22-01P2	U22	10/05/2010	10:26:00	13/05/2010	09:34:00	410551	1341887	mai-10	BARD	0	0	0	0	0	0	0	0	0.00	0.00
U22-09P2	U22	10/05/2010	09:15:00	13/05/2010	08:42:00	411292	1347501	mai-10	BARD	0	0	0	0	0	0	0	0	0.00	0.00
U23-04P2	U23	10/05/2010	08:14:00	13/05/2010	07:52:00	413576	1339103	mai-10	BARD	0	0	0	0	0	0	0	0	0.00	0.00
V19-05P2	V19	10/05/2010		13/05/2010		427261	1372444	mai-10	BARG	0	0	0	0	0	0	0	0	0.00	0.00
V19-06P2	V19	10/05/2010		13/05/2010		428665	1372682	mai-10	BARG	0	0	0	0	1	0	0	1	0.00	0.17
V20-02P2	V20	10/05/2010		13/05/2010		420381	1365217	mai-10	BARG	0	0	0	0	0	0	0	0	0.00	0.00
V20-04P2	V20	10/05/2010		13/05/2010		422445	1367187	mai-10	BARG	0	0	0	0	0	0	0	0	0.00	0.00
W19-01P2	W19	10/05/2010		13/05/2010		430063	1373994	mai-10	BARG	0	0	0	0	0	0	0	0	0.00	0.00
W19-05P2	W19	10/05/2010		13/05/2010		434813	1371122	mai-10	BARG	0	0	0	0	0	0	0	0	0.00	0.00
AA28-05P2	AA28	11/05/2010	14:21:00	14/05/2010	12:20:00	476357	1287376	mai-10	BDRD	0	0	0	0	0	0	0	0	0.00	0.00
AD23-04P2	AD23	11/05/2010	0.496527778	40312	0.451388889	507960	1332611	mai-10	BDRG	0	0	0	0	0	0	0	0	0.00	0.00
AD23-06P2	AD23	11/05/2010	0.509722222	40312	0.463194444	509331	1331283	mai-10	BDRG	0	0	0	0	0	0	0	0	0.00	0.00
AD27-02P2	AD27	11/05/2010	08:37:00	14/05/2010	08:10:00	501599	1289844	mai-10	BDRD	0	0	0	0	0	0	0	0	0.00	0.00
AE22-02P2	AE22	11/05/2010	0.400694444	40312	0.365972222	520094	1342993	mai-10	BDRG	0	0	0	0	0	0	0	0	0.00	0.00
AE22-07P2	AE22	11/05/2010	0.375694444	40312	0.355555556	519569	1344780	mai-10	BDRG	0	0	0	0	0	0	0	0	0.00	0.00
AE23-06P2	AE23	11/05/2010	0.459027778	40312	0.41875	515225	1337322	mai-10	BDRG	0	0	0	0	0	0	0	0	0.00	0.00
AE23-07P2	AE23	11/05/2010	0.471527778	40312	0.428472222	513995	1337700	mai-10	BDRG	0	0	0	0	0	0	0	0	0.00	0.00
AE24-09P2	AE24	11/05/2010	0.5375	40312	0.484722222	513233	1327793	mai-10	BDRG	0	0	0	0	0	0	0	0	0.00	0.00
AF22-04P2	AF22	11/05/2010	0.413888889	40312	0.379166667	522321	1341052	mai-10	BDRG	0	0	0	0	0	0	0	0	0.00	0.00
AF23-08P2	AF23	11/05/2010	0.430555556	40312	0.390972222	521374	1335979	mai-10	BDRG	0	0	0	0	0	0	0	0	0.00	0.00
AG21-01P2	AG21	11/05/2010	0.304861111	40312	0.294444444	531114	1352603	mai-10	BDRG	0	0	0	0	0	0	0	0	0.00	0.00
AG21-05P2	AG21	11/05/2010	0.323611111	40312	0.309027778	533627	1352784	mai-10	BDRG	0	0	0	0	0	0	0	0	0.00	0.00
N28-04P2	N28	11/05/2010	09:06:00	14/05/2010	09:14:00	344723	1285299	mai-10	BARG	0	0	0	0	0	0	0	0	0.00	0.00
Q27-03P2	Q27	11/05/2010	11:53:00	14/05/2010	11:35:00	374087	1292019	mai-10	BARD	0	0	0	0	0	0	0	0	0.00	0.00
Q27-07P2	Q27	11/05/2010	13:01:00	14/05/2010	12:33:00	377094	1297729	mai-10	BARD	0	2	0	2	0	0	0	0	0.33	0.00
Q28-15P2	Q28	11/05/2010	10:30:00	14/05/2010	10:36:00	376945	1282263	mai-10	BARD	0	0	0	0	0	2	0	2	0.00	0.33
R26-04P2	R26	11/05/2010	12:00:00	14/05/2010	11:17:00	386075	1309146	mai-10	BARD	0	0	0	0	0	0	0	0	0.00	0.00
R26-11P2	R26	11/05/2010	13:29:00	14/05/2010	12:35:00	382368	1300477	mai-10	BARD	0	0	0	0	0	0	0	0	0.00	0.00
R27-01P2	R27	11/05/2010	12:50:00	14/05/2010	12:03:00	388587	1298842	mai-10	BARD	0	0	0	0	0	2	0	2	0.00	0.33
R27-04P2	R27	11/05/2010	13:48:00	14/05/2010	12:46:00	381415	1299764	mai-10	BARD	0	0	0	0	0	0	0	0	0.00	0.00
R29-01P2	R29	11/05/2010	09:36:00	14/05/2010	09:36:00	387885	1278974	mai-10	BARD	0	0	0	0	0	0	0	0	0.00	0.00
S23-01P2	S23	11/05/2010		14/05/2010		398724	1330008	mai-10	BARG	0	0	0	0	0	0	0	0	0.00	0.00
S24-07P2	S24	11/05/2010	09:19:00	14/05/2010	09:11:00	395750	1323817	mai-10	BARD	0	0	0	0	0	0	0	0	0.00	0.00
S25-08P2	S25	11/05/2010	10:18:00	14/05/2010	09:57:00	391306	1317812	mai-10	BARD	0	0	0	0	1	0	0	1	0.00	0.17
S25-13P2	S25	11/05/2010	08:46:00	14/05/2010	08:42:00	396118	1319513	mai-10	BARD	0	0	0	0	0	0	0	0	0.00	0.00
S26-01P2	S26	11/05/2010	11:25:00	14/05/2010	10:53:00	389732	1305456	mai-10	BARD	0	0	0	0	0	0	0	0	0.00	0.00
S26-02P2	S26	11/05/2010	11:01:00	14/05/2010	10:33:00	391308	1305398	mai-10	BARD	0	0	0	0	0	0	0	0	0.00	0.00
S28-05P2	S28	11/05/2010	14:10:00	14/05/2010	13:32:00	391020	1287137	mai-10	BARD	0	0	0	0	0	0	0	0	0.00	0.00
S29-01P3	S29	11/05/2010	08:49:00	14/05/2010	08:59:00	391937	1273717	mai-10	BARD	0	0	0	0	0	0	0	0	0.00	0.00
T21-01P2	T21	11/05/2010		14/05/2010		409548	1351558	mai-10	BARG	0	0	0	0	0	0	0	0	0.00	0.00
T21-03P2	T21	11/05/2010		14/05/2010		409770	1353237	mai-10	BARG	0	0	0	0	0	0	0	0	0.00	0.00
T22-01P2	T22	11/05/2010		14/05/2010		405072	1340318	mai-10	BARG	0	0	0	0	0	0	0	0	0.00	0.00
T22-03P2	T22	11/05/2010		14/05/2010		402502	1340560	mai-10	BARG	0	0	0	0	0	0	0	0	0.00	0.00
T25-05P2	T25	11/05/2010	07:39:00	14/05/2010	07:49:00	405656	1313292	mai-10	BARD	0	0	0	0	0	0	0	0	0.00	0.00
U21-04P2	U21	11/05/2010		14/05/2010		410911	1354764	mai-10	BARG	0	0	0	0	0	0	0	0	0.00	0.00
U22-10P2	U22	11/05/2010		14/05/2010		411463	1349393	mai-10	BARG	0	0	0	0	0	0	0	0	0.00	0.00
AD26-04P2	AD26	12/05/2010	08:52:00	15/05/2010	08:23:00	508677	1305890	mai-10	BDRD	0	0	0	0	0	0	0	0	0.00	0.00
AD26-05P2	AD26	12/05/2010	08:01:00	14/05/2010	07:27:00	507039	1306844	mai-10	BDRD	0	0	0	0	0	0	0	0	0.00	0.00
AE21-07P2	AE21	12/05/2010	0.352777778	40313	0.31875	514999	1317676	mai-10	BDRG	0	0	0	0	0	0	0	0	0.00	0.00
AE24-02P2	AE24	12/05/2010	0.389583333	40313	0.354166667	519283	1320163	mai-10	BDRG	0	0	0	0	0	0	0	0	0.00	0.00
AE25-11P2	AE25	12/05/2010	0.376388889	40313	0.335416667	517047	1319942	mai-10	BDRG	0	0	0	0	0	0	0	0	0.00	0.00
AE26-01P2	AE26	12/05/2010	10:21:00	15/05/2010	09:55:00	511986	1300212	mai-10	BDRD	0	0	0	0	0	0	0	0	0.00	0.00
AE26-03P2	AE26	12/05/2010	09:36:00	15/05/2010	09:10:00	510219	1301840	mai-10	BDRD	0	0	0	0	0	0	0	0	0.00	0.00
AF23-02P2	AF23	12/05/2010	0.495138889	40313	0.41875	527282	1330920	mai-10	BDRG	0	0	0	0	0	0	0	0	0.00	0.00
AF24-07P2	AF24	12/05/2010	0.438888889	40313	0.376388889	523797	1326450	mai-10	BDRG	0	0	0	0	0	0	0	0	0.00	0.00
AF24-08P2	AF24	12/05/2010	0.465277778	40313	0.386805556	525059	1327693	mai-10	BDRG	1	1	0	2	0	0	0	0	0.33	0.00
AG23-03P2	AG23	12/05/2010	0.535416667	40313	0.443055556	536358	1330729	mai-10	BDRG	0	0	0	0	0	0	0	0	0.00	0.00
AG23-07P2	AG23	12/05/2010	0.560416667	40313	0.472222222	531147	1332743	mai-10	BDRG	0	0	0	0	0	0	0	0	0.00	0.00
AH23-08P2	AH23	12/05/2010	0.629861111	40313	0.522222222	545257	1335969	mai-10	BDRG	0	0	0	0	0	0	0	0	0.00	0.00
AI22-06P2	AI22	12/05/2010	0.602083333	40313	0.503472222	552252	1349227	mai-10	BDRG	0	0	0	0	0	0	0	0	0.00	0.00
O21-11P2	O21	12/05/2010	08:59:00	15/05/2010	08:45:00	351906	1357077	mai-10	BARG	0	0	0	0	1	1	0	2	0.00	0.33
O21-12P2	O21	12/05/2010	09:12:00	15/05/2010	08:50:00	351617	1357423	mai-10	BARG	0	0	0	0	0	0	0	0	0.00	0.00
AA16-02P2	AA16	12/07/2010	13:30:00	15/07/2010	12:48:00	472036	1402297	juil.-10	BDRD	0	0	0	0	0	0	0	0	0.00	0.00
AA16-04P2	AA16	12/07/2010	13:14:00	15/07/2010	12:19:00	473549	1400675	juil.-10	BDRD	0	0	0	0	0	0	0	0	0.00	0.00
AA17-02P2	AA17	12/07/2010	12:50:00	15/07/2010	11:42:00	472844	1397956	juil.-10	BDRD	0	0	0	0	0	0	0	0	0.00	0.00
AA17-06P2	AA17	12/07/2010	14:15:00	15/07/2010	13:26:00	472638	1392148	juil.-10	BDRD	0	0	0	0	0	0	0	0	0.00	0.00
AA18-02P2	AA18	12/07/2010	11:52:00	15/07/2010	10:56:00	472518	1383907	juil.-10	BDRD	0	0	0	0	0	0	0	0	0.00	0.00
AA18-06P2	AA18	12/07/2010	11:20:00	15/07/2010	10:17:00	472963	1389120	juil.-10	BDRD	0	0	0	0	0	0	0	0	0.00	0.00
S17-02P2	S17	12/07/2010	08:30:00	15/07/2010	07:25:00	391174	1399354	juil.-10	BARG	0	0	0	0	0	0	0	0	0.00	0.00
T17-03P2	T17	12/07/2010	11:28:00	15/07/2010	08:50:00	401145	1392181	juil.-10	BARG	0	0	0	0	0	0	0	0	0.00	0.00
T17-05P2	T17	12/07/2010	12:26:00	15/07/2010	10:10:00	402156	1395668	juil.-10	BARG	0	0	0	0	0	0	0	0	0.00	0.00
T21-01P2	T21	12/07/2010	10:30:00	15/07/2010	09:12:00	409548	1351558	juil.-10	BARG	0	0	0	0	0	0	0	0	0.00	0.00
T21-03P2	T21	12/07/2010	10:44:00	15/07/2010	10:44:00	409770	1353237	juil.-10	BARG	0	0	0	0	0	0	0	0	0.00	0.00
U20-03P2	U20	12/07/2010	12:53:00	15/07/2010	11:21:00	418791	1360056	juil.-10	BARG	0	0	0	0	0	0	0	0	0.00	0.00
U20-07P2	U20	12/07/2010	13:34:00	15/07/2010	12:00:00	419729	1363495	juil.-10	BARG	0	0	0	0	0	0	0	0	0.00	0.00
U21-04P2	U21	12/07/2010	11:15:00	15/07/2010	09:45:00	410911	1354764	juil.-10	BARG	0	0	0	0	0	0	0	0	0.00	0.00
U21-08P2	U21	12/07/2010	12:01:00	15/07/2010	10:40:00	414535	1356900	juil.-10	BARG	0	0	0	0	0	0	0	0	0.00	0.00
U22-10P2	U22	12/07/2010	09:59:00	15/07/2010	08:55:00	411463	1349333	juil.-10	BARG	0	0	0	0	0	0	0	0	0.00	0.00
V20-02P2	V20	12/07/2010	14:03:00	15/07/2010	12:21:00	420381	1365217	juil.-10	BARG	0	0	0	0	0	0	0	0	0.00	0.00
V20-04P2	V20	12/07/2010	15:23:00	15/07/2010	12:58:00	422445	1367187	juil.-10	BARG	0	0	0	0	0	0	0	0	0.00	0.00
X16-04P2	X16	12/07/2010	10:02:00	15/07/2010	10:02:00	443769	1406102	juil.-10	BARD	0	0	0	0	0	0	0	0	0.00	0.00
X16-08P2	X16	12/07/2010	08:30:00	15/07/2010	09:25:00	449217	1405058	juil.-10	BARD	0	0	0	0	0	0	0	0	0.00	0.00
X17-01P2	X17	12/07/2010	12:32:00	15/07/2010	12:06:00	440755	1390477	juil.-10	BARD	0	0	0	0	0	0	0	0	0.00	0.00
X17-05P2	X17	12/07/2010	11:45:00	15/07/2010	11:30:00	442834	1394102	juil.-10	BARD	0	1	0	1	0	0	0	0	0.17	0.00
X17-09P2	X17	12/07/2010	11:06:00	15/07/2010	11:04:00	443609	1398008	juil.-10	BARD	0	0	0	0	0	0	0	0	0.00	0.00
X18-02P2	X18	12/07/2010	14:45:00	15/07/2010	13:20:00	440920	1382176	juil.-10	BARD	0	0	0	0	0	0	0	0	0.00	0.00
X18-03P2	X18	12/07/2010	13:54:00	15/07/2010	12:55:00	440820	1383876	juil.-10	BARD	0	0	0	0	0	0	0	0	0.00	0.00
X18-07P2	X18	12/07/2010	13:13:00	15/07/2010	12:30:00	441888	1388842	juil.-10	BARD	0	0	0	0	0	0	0	0	0.00	0.00
Y15-02P2	Y15	12/07/2010	0.439583333	40374	0.436805556	452710	1411263	juil.-10	BDRG	0	0	0	0	0	0	0	0	0.00	0.00
Y15-08P2	Y15	12/07/2010	0.396527778	40374	0.414583333	451891	1414838	juil.-10	BDRG	0	0	0	0	0	0	0	0	0.00	0.00
Y15-10P2	Y15	12/07/2010	0.360416667	40374	0.360416667	452111	1418181	juil.-10	BDRG	0	0	0	0	0	0	0	0	0.00	0.00
Y16-05P2	Y16	12/07/2010	0.459027778	40374	0.450694444	452725	1409724	juil.-10	BDRG	0	0	0	0	0	0	0	0	0.00	0.00
Y16-08P2	Y16	12/07/2010	10:18:00	15/07/2010	08:52:00	454303	1408196	juil.-10	BDRD	0	1	0	1	0	0	0	0	0.17	0.00
Y16-10P2	Y16	12/07/2010	09:32:00	15/07/2010	08:10:00	456224	1406175	juil.-10	BDRD	0	0	0	0	0	0	0	0	0.00	0.00
Y16-11P2	Y16	12/07/2010	0.520833333	40374	0.499305556	457637	1405018	juil.-10	BDRG	0	0	0	0	0	0	0	0	0.00	0.00
Z16-02P2	Z16	12/07/2010	0.655555556	40374	0.411805556	467155	1401219	juil.-10	BDRG	0	0	0	0	0	0	0	0	0.00	0.00
Z16-03P2	Z16	12/07/2010	13:48:00	15/07/2010	13:08:00	469407	1401893	juil.-10	BDRD	0	0	0	0	0	0	0	0	0.00	0.00
Z17-01P2	Z17	12/07/2010	0.604166667	40374	0.346527778	460683	1399699	juil.-10	BDRG	0	0	0	0	0	0	0	0	0.00	0.00
Z17-02P2	Z17	12/07/2010	08:16:00	15/07/2010	07:35:00	460289	1398173	juil.-10	BDRD	0	0	0	0	0	0	0	0	0.00	0.00
Z17-06P2	Z17	12/07/2010	12:22:00	15/07/2010	11:22:00	464816	1398059	juil.-10	BDRD	0	0	0	0	0	0	0	0	0.00	0.00
Z17-07P2	Z17	12/07/2010	0.600694444	40374	0.363888889	464865	1398503	juil.-10	BDRG	0	0	0	0	0	0	0	0	0.00	0.00
AA17-05P2	AA17	13/07/2010	0.398611111	40375	0.354166667	473054	1394511	juil.-10	BDRG	0	0	0	0	0	0	0	0	0.00	0.00
AA17-08P2	AA17	13/07/2010	0.355555556	40375	0.314583333	479792	1391765	juil.-10	BDRG	0	0	0	0	0	0	0	0	0.00	0.00
AA18-05P2	AA18	13/07/2010	0.48125	40375	0.399305556	474139	1386693	juil.-10	BDRG	0	0	0	0	0	0	0	0	0.00	0.00
AA18-08P2	AA18	13/07/2010	0.518055556	40375	0.429166667	476105	1383654	juil.-10	BDRG	0	0	0	0	0	0	0	0	0.00	0.00
AA19-02P2	AA19	13/07/2010	10:32:00	16/07/2010	10:00:00	475036	1371699	juil.-10	BDRD	0	0	0	0	0	0	0	0	0.00	0.00
AA19-06P2	AA19	13/07/2010	11:04:00	16/07/2010	10:40:00	477047	1376434	juil.-10	BDRD	0	0	0	0	0	0	0	0	0.00	0.00
AB16-04P2	AB16	13/07/2010	0.475694444	40375	0.434027778	482295	1402528	juil.-10	BDRG	0	0	0	0	0	0	0	0	0.00	0.00
AB17-04P2	AB17	13/07/2010	0.430555556	40375	0.400694444	481383	1399999	juil.-10	BDRG	0	0	0	0	0	0	0	0	0.00	0.00
AB17-05P2	AB17	13/07/2010	0.381944444	40375	0.332638889	483656	1392733	juil.-10	BDRG	0	0	0	0	0	0	0	0	0.00	0.00
AB18-01P2	AB18	13/07/2010	0.548611111	40375	0.446527778	458582	1384582	juil.-10	BDRG	0	0	0	0	0	0	0	0	0.00	0.00
AB18-02P2	AB18	13/07/2010	12:15:00	16/07/2010	11:50:00	481509	1381884	juil.-10	BDRD	0	0	0	0	0	0	0	0	0.00	0.00
AB18-04P2	AB18	13/07/2010	13:06:00	16/07/2010	12:20:00	484201	1379976	juil.-10	BDRD	0	0	0	0	0	0	0	0	0.00	0.00
AB18-07P2	AB18	13/07/2010	0.377777778	40375	0.379166667	486037	1383514	juil.-10	BDRG	0	0	0	0	0	0	0	0	0.00	0.00
AB19-05P2	AB19	13/07/2010	0.444444444	40375	0.388194444	488570	1374706	juil.-10	BDRG	0	0	0	0	0	0	0	0	0.00	0.00
AB19-08P2	AB19	13/07/2010	11:14:00	16/07/2010	10:58:00	485554	1378284	juil.-10	BDRD	0	0	0	0	0	0	0	0	0.00	0.00
AB19-09P2	AB19	13/07/2010	0.408333333	40375	0.361111111	485426	1379301	juil.-10	BDRG	0	0	0	0	0	0	0	0	0.00	0.00
AC17-03P2	AC17	13/07/2010	0.528472222	40376	0.490972222	491065	1396412	juil.-10	BDRG	0	0	0	0	0	0	0	0	0.00	0.00
AC17-05P2	AC17	13/07/2010	0.551388889	40375	0.5125	495931	1398145	juil.-10	BDRG	0	0	0	0	0	0	0	0	0.00	0.00
AC20-01P2	AC20	13/07/2010	09:48:00	16/07/2010	09:16:00	490288	1368780	juil.-10	BDRD	0	0	0	0	0	0	0	0	0.00	0.00
AC20-07P2	AC20	13/07/2010	08:52:00	16/07/2010	08:36:00	496589	1367919	juil.-10	BDRD	0	0	0	0	0	0	0	0	0.00	0.00
AD20-07P2	AD20	13/07/2010	08:23:00	16/07/2010	07:52:00	507454	1367297	juil.-10	BDRD	0	0	0	0	0	0	0	0	0.00	0.00
AE20-04P2	AE20	13/07/2010	07:40:00	16/07/2010	07:16:00	514353	1369905	juil.-10	BDRD	0	0	0	0	0	0	0	0	0.00	0.00
P17-03P2	P17	13/07/2010	11:03:00	16/07/2010	10:32:00	368157	1390995	juil.-10	BARG	0	0	0	0	0	0	0	0	0.00	0.00
P17-05P2	P17	13/07/2010	10:40:00	16/07/2010	10:11:00	395516	1393364	juil.-10	BARG	0	0	0	0	0	0	0	0	0.00	0.00
Q18-02P2	Q18	13/07/2010	15:02:00	16/07/2010	12:30:00	372701	1389204	juil.-10	BARG	0	0	0	0	0	0	0	0	0.00	0.00
Q18-08P2	Q18	13/07/2010	13:13:00	16/07/2010	11:50:00	370590	1385497	juil.-10	BARG	0	0	0	0	0	0	0	0	0.00	0.00
V19-04P2	V19	13/07/2010	12:56:00	16/07/2010	11:13:00	426074	1372382	juil.-10	BARD	0	0	0	0	0	0	0	0	0.00	0.00
V19-05P2	V19	13/07/2010	09:55:00	16/07/2010	09:05:00	427261	1372444	juil.-10	BARG	0	0	0	0	0	0	0	0	0.00	0.00
V19-06P2	V19	13/07/2010	10:27:00	16/07/2010	09:31:00	428665	1372682	juil.-10	BARG	0	0	0	0	0	0	0	0	0.00	0.00
V19-07P2	V19	13/07/2010	12:56:00	16/07/2010	10:26:00	429714	1373194	juil.-10	BARD	0	0	0	0	0	0	0	0	0.00	0.00
V20-05P2	V20	13/07/2010	13:59:00	16/07/2010	12:01:00	421940	1368223	juil.-10	BARD	0	0	0	0	0	0	0	0	0.00	0.00
W18-01P2	W18	13/07/2010	13:49:00	16/07/2010	11:56:00	439458	1380044	juil.-10	BARG	0	0	0	0	0	0	0	0	0.00	0.00
W18-02P2	W18	13/07/2010	08:11:00	16/07/2010	07:54:00	439704	1381157	juil.-10	BARD	0	0	0	0	0	0	0	0	0.00	0.00
W18-03P2	W18	13/07/2010	07:46:00	16/07/2010	07:33:00	439650	1382421	juil.-10	BARD	0	0	0	0	2	0	0	2	0.00	0.33
W18-04P2	W18	13/07/2010	14:17:00	16/07/2010	12:15:00	439762	1382870	juil.-10	BARG	0	0	0	0	0	0	0	0	0.00	0.00
W19-01P2	W19	13/07/2010	11:06:00	16/07/2010	09:54:00	430063	1373994	juil.-10	BARG	0	0	0	0	0	0	0	0	0.00	0.00
W19-05P2	W19	13/07/2010	11:57:00	16/07/2010	10:30:00	434813	1371122	juil.-10	BARG	0	0	0	0	0	0	0	0	0.00	0.00
W19-06P2	W19	13/07/2010	10:39:00	16/07/2010	09:16:00	437902	1370663	juil.-10	BARD	0	0	0	0	0	0	0	0	0.00	0.00
W19-10P2	W19	13/07/2010	09:13:00	16/07/2010	08:33:00	438135	1376582	juil.-10	BARD	0	0	0	0	0	0	0	0	0.00	0.00
W19-11P2	W19	13/07/2010	13:17:00	16/07/2010	11:25:00	439403	1377986	juil.-10	BARG	0	0	0	0	0	0	0	0	0.00	0.00
W20-07P2	W20	13/07/2010	11:59:00	16/07/2010	09:56:00	431750	1369277	juil.-10	BARD	0	0	0	0	0	0	0	0	0.00	0.00
W20-08P2	W20	13/07/2010	11:06:00	16/07/2010	09:35:00	436665	1369349	juil.-10	BARD	0	0	0	0	0	0	0	0	0.00	0.00
X18-01P2	X18	13/07/2010	14:31:00	16/07/2010	12:28:00	440154	1382396	juil.-10	BARG	0	0	0	0	0	0	0	0	0.00	0.00
X19-01P2	X19	13/07/2010	11:36:00	16/07/2010	09:29:00	440046	1374121	juil.-10	BARD	0	0	0	0	0	0	0	0	0.00	0.00
X19-04P2	X19	13/07/2010	10:35:00	16/07/2010	08:59:00	442180	1371552	juil.-10	BARD	0	0	0	0	0	0	0	0	0.00	0.00
X19-07P2	X19	13/07/2010	12:12:00	16/07/2010	09:57:00	442970	1377089	juil.-10	BARD	0	0	0	0	0	0	0	0	0.00	0.00
X20-07P2	X20	13/07/2010	10:35:00	16/07/2010	08:59:00	442180	1371552	juil.-10	BARD	0	0	0	0	0	0	0	0	0.00	0.00
X20-08P2	X20	13/07/2010	08:56:00	16/07/2010	07:46:00	447571	1369407	juil.-10	BARD	0	0	0	0	0	0	0	0	0.00	0.00
AC19-02P2	AC19	14/07/2010	0.472222222	40376	0.445138889	491563	1371261	juil.-10	BDRG	0	0	0	0	0	0	0	0	0.00	0.00
AC19-04P2	AC19	14/07/2010	0.435416667	40376	0.414583333	489991	1374561	juil.-10	BDRG	0	0	0	0	0	0	0	0	0.00	0.00
AC20-05P2	AC20	14/07/2010	0.521527778	40376	0.482638889	495048	1370059	juil.-10	BDRG	0	0	0	0	0	0	0	0	0.00	0.00
AC20-12P2	AC20	14/07/2010	0.361805556	40376	0.430555556	497723	1368200	juil.-10	BDRG	0	0	0	0	0	0	0	0	0.00	0.00
AD20-02P2	AD20	14/07/2010	0.411111111	40376	0.461111111	501257	1367746	juil.-10	BDRG	0	0	0	0	0	0	0	0	0.00	0.00
AE20-11P2	AE20	14/07/2010	07:45:00	17/07/2010	07:25:00	515863	1363809	juil.-10	BDRD	0	0	0	0	0	0	0	0	0.00	0.00
AE21-01P2	AE21	14/07/2010	0.582638889	40376	0.697916667	518563	1350247	juil.-10	BDRG	0	0	0	0	0	0	0	0	0.00	0.00
AE21-10P2	AE21	14/07/2010	09:23:00	17/07/2010	08:30:00	513839	1354476	juil.-10	BDRD	0	0	0	0	0	0	0	0	0.00	0.00
AE21-12P2	AE21	14/07/2010	08:22:00	17/07/2010	07:50:00	512587	1358166	juil.-10	BDRD	0	0	0	0	0	0	0	0	0.00	0.00
AE22-04P2	AE22	14/07/2010	11:20:00	17/07/2010	10:46:00	510921	1347528	juil.-10	BDRD	0	0	0	0	0	0	0	0	0.00	0.00
AE22-08P2	AE22	14/07/2010	10:36:00	17/07/2010	09:36:00	519748	1346040	juil.-10	BDRD	0	0	0	0	0	0	0	0	0.00	0.00
AE22-11P2	AE22	14/07/2010	0.391666667	40376	0.716666667	518962	1349251	juil.-10	BDRG	0	0	0	0	0	0	0	0	0.00	0.00
AE23-01P2	AE23	14/07/2010	11:50:00	17/07/2010	11:17:00	515200	1338030	juil.-10	BDRD	0	0	0	0	0	0	0	0	0.00	0.00
AF22-01P2	AF22	14/07/2010	13:40:00	17/07/2010	13:23:00	520164	1343286	juil.-10	BDRD	0	0	0	0	0	0	0	0	0.00	0.00
AF22-03P2	AF22	14/07/2010	12:32:00	17/07/2010	12:00:00	521582	1342246	juil.-10	BDRD	0	0	0	0	0	0	0	0	0.00	0.00
AF23-09P2	AF23	14/07/2010	13:15:00	17/07/2010	13:04:00	521388	1336934	juil.-10	BDRD	0	0	0	0	0	0	0	0	0.00	0.00
AF23-11P2	AF23	14/07/2010	12:50:00	17/07/2010	12:40:00	522203	1338626	juil.-10	BDRD	0	0	0	0	0	0	0	0	0.00	0.00
AG21-01P2	AG21	14/07/2010	0.525694444	40376	0.447916667	531114	1352603	juil.-10	BDRG	0	0	0	0	0	0	0	0	0.00	0.00
AH23-08P2	AH23	14/07/2010	0.467361111	40376	0.78125	545257	1335969	juil.-10	BDRG	0	0	0	0	0	0	0	0	0.00	0.00
AI22-06P2	AI22	14/07/2010	0.440277778	40376	0.753472222	552252	1349227	juil.-10	BDRG	0	0	0	0	0	0	0	0	0.00	0.00
T21-02P2	T21	14/07/2010	10:20:00	17/07/2010	08:58:00	409725	1352803	juil.-10	BARD	0	0	0	0	0	0	0	0	0.00	0.00
T22-02P2	T22	14/07/2010	12:19:00	17/07/2010	10:45:00	407256	1340102	juil.-10	BARD	0	0	0	0	0	0	0	0	0.00	0.00
T22-04P2	T22	14/07/2010	11:43:00	17/07/2010	10:15:00	409712	1340590	juil.-10	BARD	0	0	0	0	0	0	0	0	0.00	0.00
T23-06P2	T23	14/07/2010	13:11:00	17/07/2010	11:37:00	403073	1334913	juil.-10	BARD	0	0	0	0	0	0	0	0	0.00	0.00
T24-01P2	T24	14/07/2010	14:23:00	17/07/2010	12:33:00	403389	1327154	juil.-10	BARD	0	0	0	0	0	1	0	1	0.00	0.17
T24-07P2	T24	14/07/2010	15:16:00	17/07/2010	13:12:00	409625	1321517	juil.-10	BARD	2	0	0	2	0	0	0	0	0.33	0.00
T25-02P2	T25	14/07/2010	15:49:00	17/07/2010	13:43:00	408617	1318399	juil.-10	BARD	0	2	0	2	0	0	0	0	0.33	0.00
U20-04P2	U20	14/07/2010	12:19:00	17/07/2010	10:38:00	419801	1360830	juil.-10	BARD	0	0	0	0	0	0	0	0	0.00	0.00
U20-06P2	U20	14/07/2010	12:47:00	17/07/2010	11:02:00	420021	1362838	juil.-10	BARD	0	0	0	0	0	0	0	0	0.00	0.00
U21-03P2	U21	14/07/2010	10:46:00	17/07/2010	09:20:00	410470	1353983	juil.-10	BARD	0	0	0	0	0	0	0	0	0.00	0.00
U21-11P2	U21	14/07/2010	11:46:00	17/07/2010	10:11:00	418030	1359335	juil.-10	BARD	0	0	0	0	0	0	0	0	0.00	0.00
U22-01P2	U22	14/07/2010	11:21:00	17/07/2010	09:53:00	410551	1341887	juil.-10	BARD	0	0	0	0	0	0	0	0	0.00	0.00
U22-09P2	U22	14/07/2010	09:45:00	17/07/2010	08:32:00	411292	1347501	juil.-10	BARD	0	0	0	0	0	0	0	0	0.00	0.00
U23-04P2	U23	14/07/2010	10:40:00	17/07/2010	09:20:00	413576	1339103	juil.-10	BARD	0	0	0	0	0	0	0	0	0.00	0.00
V17-04P2	V17	14/07/2010	08:05:00	17/07/2010	07:50:00	424410	1395280	juil.-10	BARG	0	0	0	0	0	0	0	0	0.00	0.00
V17-08P2	V17	14/07/2010	08:33:00	17/07/2010	08:06:00	424346	1399867	juil.-10	BARG	0	0	0	0	0	0	0	0	0.00	0.00
V20-01P2	V20	14/07/2010	13:35:00	17/07/2010	11:34:00	420577	1364803	juil.-10	BARD	0	0	0	0	0	0	0	0	0.00	0.00
W16-02P2	W16	14/07/2010	09:48:00	17/07/2010	09:58:00	433215	1406713	juil.-10	BARG	0	0	0	0	0	0	0	0	0.00	0.00
W16-03P2	W16	14/07/2010	10:22:00	17/07/2010	11:21:00	435053	1406108	juil.-10	BARG	0	0	0	0	0	0	0	0	0.00	0.00
W16-05P2	W16	14/07/2010	11:12:00	17/07/2010	12:10:00	437520	1405691	juil.-10	BARG	0	0	0	0	0	0	0	0	0.00	0.00
X16-02P2	X16	14/07/2010	12:01:00	17/07/2010	12:39:00	441720	1405952	juil.-10	BARG	0	0	0	0	0	0	0	0	0.00	0.00
X16-05P2	X16	14/07/2010	12:25:00	17/07/2010	13:15:00	444002	1407604	juil.-10	BARG	0	0	0	0	0	0	0	0	0.00	0.00
X17-02P2	X17	14/07/2010	09:42:00	17/07/2010	09:09:00	442089	1390881	juil.-10	BARG	0	0	0	0	0	0	0	0	0.00	0.00
X17-04P2	X17	14/07/2010	09:08:00	17/07/2010	08:42:00	441466	1393284	juil.-10	BARG	0	0	0	0	0	0	0	0	0.00	0.00
X18-06P2	X18	14/07/2010	10:32:00	17/07/2010	10:02:00	440750	1387472	juil.-10	BARG	0	0	0	0	0	0	0	0	0.00	0.00
Y15-01P2	Y15	14/07/2010	13:51:00	17/07/2010	13:45:00	452495	1410216	juil.-10	BARG	0	0	0	0	0	0	0	0	0.00	0.00
Y16-02P2	Y16	14/07/2010	13:09:00	17/07/2010	13:26:00	450682	1407631	juil.-10	BARG	0	0	0	0	0	0	0	0	0.00	0.00
Y16-04P2	Y16	14/07/2010	13:32:00	17/07/2010	13:34:00	451932	1409307	juil.-10	BARG	0	0	0	0	0	0	0	0	0.00	0.00
T23-12P2	T23	15/07/2010	13:52:00	17/07/2010	12:10:00	400283	1331127	juil.-10	BARD	0	0	0	0	0	0	0	0	0.00	0.00
Q23-04P2	Q23	18/07/2010	16:26:00	21/07/2010	08:34:00	353520	1334974	juil.-10	BARG	0	0	0	0	0	0	0	0	0.00	0.00
Q24-06P2	Q24	18/07/2010	18:07:00	21/07/2010	10:10:00	370950	1324127	juil.-10	BARG	0	0	0	0	0	0	0	0	0.00	0.00
AD23-03P2	AD23	19/07/2010	08:52:00	22/07/2010	08:28:00	507691	1334392	juil.-10	BDRD	0	0	0	0	0	0	0	0	0.00	0.00
AD23-05P2	AD23	19/07/2010	09:18:00	22/07/2010	08:50:00	508573	1331885	juil.-10	BDRD	0	0	0	0	0	0	0	0	0.00	0.00
AD24-01P2	AD24	19/07/2010	10:15:00	22/07/2010	09:45:00	509912	1329561	juil.-10	BDRD	0	0	0	0	0	0	0	0	0.00	0.00
AE22-07P2	AE22	19/07/2010	0.326388889	40381	0.316666667	519569	1344780	juil.-10	BDRG	0	0	0	0	0	0	0	0	0.00	0.00
AE23-08P2	AE23	19/07/2010	08:18:00	22/07/2010	08:05:00	511391	1336904	juil.-10	BDRD	0	0	0	0	0	0	0	0	0.00	0.00
AE24-02P2	AE24	19/07/2010	0.379166667	40381	0.354166667	519283	1320163	juil.-10	BDRG	0	0	0	0	0	0	0	0	0.00	0.00
AE24-06P2	AE24	19/07/2010	11:26:00	22/07/2010	11:14:00	516676	1325149	juil.-10	BDRD	0	0	0	0	0	0	0	0	0.00	0.00
AE24-12P2	AE24	19/07/2010	10:58:00	22/07/2010	10:22:00	511489	1327728	juil.-10	BDRD	0	0	0	0	0	0	0	0	0.00	0.00
AE25-01P2	AE25	19/07/2010	13:02:00	22/07/2010	12:20:00	517844	1310344	juil.-10	BDRD	0	0	0	0	0	0	0	0	0.00	0.00
AE25-07P2	AE25	19/07/2010	0.454861111	40381	0.402777778	512999	1317676	juil.-10	BDRG	0	0	0	0	0	0	0	0	0.00	0.00
AE25-11P2	AE25	19/07/2010	0.410416667	40378	0.372916667	517047	1319942	juil.-10	BDRG	0	0	0	0	0	0	0	0	0.00	0.00
AE25-13P2	AE25	19/07/2010	12:12:00	22/07/2010	11:42:00	513172	1320133	juil.-10	BDRD	0	0	0	0	0	0	0	0	0.00	0.00
AF19-05P2	AF19	19/07/2010	0.400694444	40381	0.411111111	522217	1376772	juil.-10	BDRG	0	0	0	0	0	0	0	0	0.00	0.00
AF19-10P2	AF19	19/07/2010	0.448611111	40381	0.4375	528876	1372607	juil.-10	BDRG	0	0	0	0	0	0	0	0	0.00	0.00
AF20-03P2	AF20	19/07/2010	0.556944444	40381	0.524305556	522929	1363930	juil.-10	BDRG	0	0	0	0	0	0	0	0	0.00	0.00
AF20-08P2	AF20	19/07/2010	0.531944444	40381	0.497222222	526392	1364080	juil.-10	BDRG	0	0	0	0	0	0	0	0	0.00	0.00
AF22-02P2	AF22	19/07/2010	0.3625	40381	0.35	520094	1342993	juil.-10	BDRG	0	0	0	0	0	0	0	0	0.00	0.00
AF22-04P2	AF22	19/07/2010	0.346527778	40381	0.3375	522321	1341052	juil.-10	BDRG	0	0	0	0	0	0	0	0	0.00	0.00
AF23-02P2	AF23	19/07/2010	0.575	40381	0.509027778	527282	1330920	juil.-10	BDRG	0	0	0	0	0	0	0	0	0.00	0.00
AF23-08P2	AF23	19/07/2010	0.386805556	40381	0.375	521361	1336027	juil.-10	BDRG	0	0	0	0	0	0	0	0	0.00	0.00
AF24-07P2	AF24	19/07/2010	0.515972222	40381	0.458333333	523597	1326450	juil.-10	BDRG	0	0	0	0	0	0	0	0	0.00	0.00
AF24-08P2	AF24	19/07/2010	0.534722222	40381	0.476388889	525039	1327693	juil.-10	BDRG	0	0	0	0	0	0	0	0	0.00	0.00
AG23-07P2	AG23	19/07/2010	0.286111111	40381	0.286111111	531147	1332743	juil.-10	BDRG	0	0	0	0	0	0	0	0	0.00	0.00
N18-04P2	N18	19/07/2010	10:41:00	22/07/2010	11:26:00	344723	1285299	juil.-10	BARG	0	0	0	0	0	0	0	0	0.00	0.00
O21-11P2	O21	19/07/2010	15:22:00	22/07/2010	09:56:00	351906	1357077	juil.-10	BARG	0	0	0	0	0	0	0	0	0.00	0.00
O21-12P2	O21	19/07/2010	14:48:00	22/07/2010	10:03:00	351617	1357423	juil.-10	BARG	0	0	0	0	0	0	0	0	0.00	0.00
Q26-01P2	Q26	19/07/2010	07:59:00	22/07/2010	07:57:00	371032	1300866	juil.-10	BARG	0	2	0	2	0	0	0	0	0.33	0.00
Q27-03P2	Q27	19/07/2010	13:03:00	24/07/2010	10:48:00	374087	1292019	juil.-10	BARD	1	0	0	1	0	0	0	0	0.17	0.00
Q27-07P2	Q27	19/07/2010	11:03:00	24/07/2010	09:29:00	377094	1297729	juil.-10	BARD	0	0	0	0	0	0	0	0	0.00	0.00
Q28-15P2	Q28	19/07/2010	14:17:00	24/07/2010	08:00:00	376893	1282280	juil.-10	BARD	0	0	0	0	0	0	0	0	0.00	0.00
R26-04P2	R26	19/07/2010	13:28:00	22/07/2010	11:56:00	386075	1309146	juil.-10	BARD	0	0	0	0	0	0	0	0	0.00	0.00
R26-11P2	R26	19/07/2010	14:59:00	22/07/2010	14:44:00	382368	1300477	juil.-10	BARD	0	0	0	0	1	0	0	1	0.00	0.17
R27-01P2	R27	19/07/2010	14:20:00	22/07/2010	14:00:00	388587	1298842	juil.-10	BARD	0	0	0	0	2	0	0	2	0.00	0.33
R27-04P2	R27	19/07/2010	15:14:00	22/07/2010	14:50:00	381415	1299764	juil.-10	BARD	0	0	0	0	0	0	0	0	0.00	0.00
R29-01P2	R29	19/07/2010	15:15:00	24/07/2010	14:51:00	387867	1278972	juil.-10	BARD	0	0	0	0	0	0	0	0	0.00	0.00
S23-01P2	S23	19/07/2010	11:39:00	22/07/2010	10:08:00	398724	1330008	juil.-10	BARG	0	0	0	0	0	0	0	0	0.00	0.00
S24-07P2	S24	19/07/2010	10:27:00	22/07/2010	09:20:00	395750	1323817	juil.-10	BARD	0	0	0	0	0	1	0	1	0.00	0.17
S24-13P2	S24	19/07/2010	09:20:00	22/07/2010	08:32:00	398002	1329109	juil.-10	BARD	0	0	0	0	0	0	0	0	0.00	0.00
S25-08P2	S25	19/07/2010	11:41:00	22/07/2010	10:25:00	391306	1317812	juil.-10	BARD	0	0	0	0	1	0	0	1	0.00	0.17
S25-13P2	S25	19/07/2010	11:04:00	22/07/2010	09:50:00	396118	1319513	juil.-10	BARD	0	0	0	0	0	0	0	0	0.00	0.00
S26-01P2	S26	19/07/2010	13:00:00	22/07/2010	11:32:00	389732	1305456	juil.-10	BARD	0	0	0	0	0	0	0	0	0.00	0.00
S26-02P2	S26	19/07/2010	11:41:00	22/07/2010	10:25:00	391306	1317812	juil.-10	BARD	0	0	0	0	4	3	0	7	0.00	1.17
S28-05P2	S28	19/07/2010	09:27:00	22/07/2010	10:48:00	391020	1287137	juil.-10	BARD	0	0	0	0	0	0	0	0	0.00	0.00
S29-01P3	S29	19/07/2010	15:52:00	24/07/2010	14:25:00	391925	1273752	juil.-10	BARD	0	0	0	0	1	0	0	1	0.00	0.17
T22-01P2	T22	19/07/2010	09:22:00	22/07/2010	12:12:00	405072	1340318	juil.-10	BARG	0	0	0	0	0	0	0	0	0.00	0.00
T22-03P2	T22	19/07/2010	10:10:00	22/07/2010	12:38:00	402502	1340560	juil.-10	BARG	0	0	0	0	0	0	0	0	0.00	0.00
T25-05P2	T25	19/07/2010	08:10:00	22/07/2010	07:32:00	405656	1313292	juil.-10	BARD	0	0	0	0	0	0	0	0	0.00	0.00
AA28-05P2	AA28	20/07/2010	12:30:00	23/07/2010	11:20:00	476357	1287376	juil.-10	BDRD	0	0	0	0	0	0	0	0	0.00	0.00
AD27-02P2	AD27	20/07/2010	08:10:00	23/07/2010	07:38:00	501599	1289844	juil.-10	BDRD	0	0	0	0	0	0	0	0	0.00	0.00
AE26-07P2	AE26	20/07/2010	0.3875	40382	0.409027778	512286	1305901	juil.-10	BDRG	0	0	0	0	0	0	0	0	0.00	0.00
AE26-09P2	AE26	20/07/2010	0.408333333	40382	0.451388889	516028	1307339	juil.-10	BDRG	0	0	0	0	0	0	0	0	0.00	0.00
AE30-13P2	AE30	20/07/2010	0.420833333	40382	0.482638889	516920	1269876	juil.-10	BDRG	0	0	0	0	0	0	0	0	0.00	0.00
AF25-01P2	AF25	20/07/2010	0.518055556	40382	0.486111111	525756	1310449	juil.-10	BDRG	0	0	0	0	0	0	0	0	0.00	0.00
AF25-07P2	AF25	20/07/2010	0.364583333	40382	0.378472222	525162	1315992	juil.-10	BDRG	0	0	0	0	0	0	0	0	0.00	0.00
AF26-05P2	AF26	20/07/2010	0.534722222	40382	0.520833333	523823	1309499	juil.-10	BDRG	0	0	0	0	0	0	0	0	0.00	0.00
AF29-01P2	AF29	20/07/2010	0.49375	40382	0.558333333	523499	1271092	juil.-10	BDRG	0	0	0	0	0	0	0	0	0.00	0.00
AF30-01P2	AF30	20/07/2010	0.468055556	40382	0.534722222	523293	1269322	juil.-10	BDRG	0	0	0	0	0	0	0	0	0.00	0.00
AD26-04P2	AD26	21/07/2010	09:11:00	24/07/2010	08:30:00	508677	1305890	juil.-10	BDRD	0	0	0	0	0	0	0	0	0.00	0.00
AD26-05P2	AD26	21/07/2010	08:25:00	24/07/2010	07:18:00	507039	1306844	juil.-10	BDRD	0	0	0	0	0	0	0	0	0.00	0.00
AE26-01P2	AE26	21/07/2010	10:53:00	24/07/2010	09:50:00	511986	1300212	juil.-10	BDRD	0	0	0	0	0	0	0	0	0.00	0.00
AE26-03P2	AE26	21/07/2010	09:52:00	24/07/2010	08:59:00	510219	1301840	juil.-10	BDRD	0	0	0	0	0	0	0	0	0.00	0.00
AF27-05P2	AF27	21/07/2010	0.438194444	40383	0.413194444	526543	1294709	juil.-10	BDRG	0	0	0	0	0	0	0	0	0.00	0.00
AF27-10P2	AF27	21/07/2010	0.420138889	40383	0.383333333	528126	1294874	juil.-10	BDRG	0	0	0	0	0	0	0	0	0.00	0.00
AF28-10P2	AF28	21/07/2010	0.420138889	40383	0.482638889	526026	1286935	juil.-10	BDRG	0	0	0	0	0	0	0	0	0.00	0.00
AG23-03P2	AG23	21/07/2010	0.463194444	40384	0.338888889	536598	1330624	juil.-10	BDRG	0	0	0	0	0	0	0	0	0.00	0.00
AJ24-01P2	AJ24	21/07/2010	0.360416667	40383	0.368055556	568289	1320014	juil.-10	BDRG	0	0	0	0	0	0	0	0	0.00	0.00
AA16-02P2	AA16	05/11/2010	12:12:00	08/11/2010	12:05:00	472036	1402297	nov.-10	BDRD	0	0	0	0	0	0	0	0	0.00	0.00
AA16-04P2	AA16	05/11/2010	11:52:00	08/11/2010	11:50:00	473549	1400675	nov.-10	BDRD	0	0	0	0	0	0	0	0	0.00	0.00
AA17-02P2	AA17	05/11/2010	11:36:00	08/11/2010	11:35:00	472844	1397956	nov.-10	BDRD	0	0	0	0	0	0	0	0	0.00	0.00
AA17-02P2	AA17	05/11/2010		08/11/2010		472890	1398115	nov.-10	BDRD	0	0	0	0	0	0	0	0	0.00	0.00
AA17-06P2	AA17	05/11/2010	13:14:00	08/11/2010	12:55:00	472638	1392148	nov.-10	BDRD	0	0	0	0	0	0	0	0	0.00	0.00
AB16-04P2	AB16	05/11/2010	0.535416667	40490	0.497222222	482344	1402474	nov.-10	BDRG	0	0	0	0	0	0	0	0	0.00	0.00
AB17-04P2	AB17	05/11/2010	0.495833333	40490	0.46875	481352	1399431	nov.-10	BDRG	0	0	0	0	0	0	0	0	0.00	0.00
AC17-03P2C	AC17	05/11/2010	0.400694444	40490	0.368055556	491190	1396371	nov.-10	BDRG	0	0	0	0	0	0	0	0	0.00	0.00
AC17-05P2	AC17	05/11/2010	0.423611111	40490	0.384027778	495907	1398130	nov.-10	BDRG	0	0	0	0	0	0	0	0	0.00	0.00
AF20-08P2	AF20	05/11/2010		40490				nov.-10	BDRG	0	0	0	0	0	0	0	0	0.00	0.00
H18-02P2C4	H18	05/11/2010	11:03:00	08/11/2010	10:39:00	472518	1383907	nov.-10	BDRD	0	0	0	0	0	0	0	0	0.00	0.00
H18-06P2C4	H18	05/11/2010	10:13:00	08/11/2010	09:55:00	472963	1389120	nov.-10	BDRD	0	0	0	0	0	0	0	0	0.00	0.00
S17-02P2	S17	05/11/2010	10:19:00	08/11/2010	08:08:00	391174	1399354	nov.-10	BARG	0	0	0	0	0	0	0	0	0.00	0.00
T17-03P2	T17	05/11/2010	15:26:00	08/11/2010	09:56:00	401145	1392181	nov.-10	BARG	0	0	0	0	0	0	0	0	0.00	0.00
T17-05P2	T17	05/11/2010	15:28:00	08/11/2010	11:03:00	402156	1395668	nov.-10	BARG	0	0	0	0	0	0	0	0	0.00	0.00
W16-02P2	W16	05/11/2010		08/11/2010	13:33:00	433215	1406713	nov.-10	BARG	0	0	0	0	0	0	0	0	0.00	0.00
W16-03P2	W16	05/11/2010		08/11/2010	12:49:00	435053	1406108	nov.-10	BARG	0	0	0	0	0	0	0	0	0.00	0.00
W16-05P2	W16	05/11/2010		08/11/2010	11:57:00	437520	1405691	nov.-10	BARG	0	0	0	0	0	0	0	0	0.00	0.00
W18-02P2C4	W18	05/11/2010	07:58:00	08/11/2010	07:43:00	439497	1382394	nov.-10	BARD	0	0	0	0	0	0	0	0	0.00	0.00
W18-03P2C4	W18	05/11/2010	08:33:00	08/11/2010	08:06:00	439709	1381161	nov.-10	BARD	0	0	0	0	0	0	0	0	0.00	0.00
W19-10P1C4	W19	05/11/2010	10:01:00	08/11/2010	09:11:00	438314	1376669	nov.-10	BARD	0	0	0	0	0	0	0	0	0.00	0.00
X16-02P2	X16	05/11/2010		08/11/2010	10:57:00	441720	1405952	nov.-10	BARG	0	0	0	0	0	0	0	0	0.00	0.00
X16-04P2C4	X16	05/11/2010	15:55:00	08/11/2010	12:54:00	443663	1406375	nov.-10	BARD	0	0	0	0	0	0	0	0	0.00	0.00
X16-05P2	X16	05/11/2010		08/11/2010	10:00:00	444002	1407604	nov.-10	BARG	0	0	0	0	0	0	0	0	0.00	0.00
X16-08P2C4	X16	05/11/2010	17:12:00	08/11/2010	14:11:00	442391	1405080	nov.-10	BARD	0	0	0	0	0	0	0	0	0.00	0.00
X17-01P2C4	X17	05/11/2010	12:36:00	08/11/2010	09:41:00	440851	1390586	nov.-10	BARD	0	0	0	0	0	0	0	0	0.00	0.00
X17-05P2C4	X17	05/11/2010	14:05:00	08/11/2010	10:40:00	442877	1394074	nov.-10	BARD	0	0	0	0	0	0	0	0	0.00	0.00
X17-09P2C4	X17	05/11/2010	14:39:00	08/11/2010	12:00:00	443769	1398058	nov.-10	BARD	0	0	0	0	0	0	0	0	0.00	0.00
X18-02P2C4	X18	05/11/2010		08/11/2010		440920	1382176	nov.-10	BARD	0	0	0	0	0	0	0	0	0.00	0.00
X18-03P2C4	X18	05/11/2010	09:09:00	08/11/2010	08:27:00	440884	1383812	nov.-10	BARD	0	0	0	0	0	0	0	0	0.00	0.00
X18-07P2C4	X18	05/11/2010	10:22:00	08/11/2010	09:05:00	441917	1388823	nov.-10	BARD	0	0	0	0	1	0	0	1	0.00	0.17
X19-07P2	X19	05/11/2010	09:57:00	08/11/2010	09:55:00	442938	1377001	nov.-10	BARD	0	0	0	0	0	0	0	0	0.00	0.00
Y15-01P2	Y15	05/11/2010	08:28:00	08/11/2010	08:33:00	452495	1410216	nov.-10	BARG	0	0	0	0	0	0	0	0	0.00	0.00
Y15-02P2	Y15	05/11/2010	0.529861111	40490	0.329166667	452757	1411356	nov.-10	BDRG	0	0	0	0	0	0	0	0	0.00	0.00
Y16-02P2	Y16	05/11/2010		08/11/2010		450628	1407648	nov.-10	BARG	0	0	0	0	0	0	0	0	0.00	0.00
Y16-04P2	Y16	05/11/2010		08/11/2010	08:53:00	451932	1409307	nov.-10	BARG	0	0	0	0	0	0	0	0	0.00	0.00
Y16-05P2	Y16	05/11/2010	0.545138889	40490	0.35	452974	1409959	nov.-10	BDRG	0	0	0	0	0	0	0	0	0.00	0.00
Y16-08P2C4	Y16	05/11/2010	09:40:00	08/11/2010	09:15:00	454303	1408196	nov.-10	BDRD	0	0	0	0	0	0	0	0	0.00	0.00
Y16-10P2C4	Y16	05/11/2010	09:10:00	08/11/2010	08:53:00	456224	1406175	nov.-10	BDRD	0	0	0	0	0	0	0	0	0.00	0.00
Y16-11P2	Y16	05/11/2010	0.603472222	40490	0.378472222	457474	1405290	nov.-10	BDRG	0	0	0	0	0	0	0	0	0.00	0.00
Z16-02P2	Z16	05/11/2010	0.395138889	40490	0.360416667	467695	1401748	nov.-10	BDRG	0	0	0	0	0	0	0	0	0.00	0.00
Z16-03P2	Z16	05/11/2010	12:57:00	08/11/2010	12:43:00	469407	1401893	nov.-10	BDRD	0	0	0	0	0	0	0	0	0.00	0.00
Z17-01P2	Z17	05/11/2010	0.491666667	40490	0.379166667	460455	1400111	nov.-10	BDRG	0	0	0	0	0	0	0	0	0.00	0.00
Z17-02P2C4	Z17	05/11/2010	08:15:00	08/11/2010	07:50:00	460289	1398173	nov.-10	BARD	0	0	0	0	0	0	0	0	0.00	0.00
Z17-06P1C4	Z17	05/11/2010	11:23:00	08/11/2010	11:17:00	464771	1397824	nov.-10	BDRD	0	0	0	0	0	0	0	0	0.00	0.00
Z17-06P2C4	Z17	05/11/2010	11:28:00	08/11/2010	11:22:00	464816	1398059	nov.-10	BDRD	0	0	0	0	0	0	0	0	0.00	0.00
Z17-07P2	Z17	05/11/2010	0.596527778	40490	0.456944444	467002	1401273	nov.-10	BDRG	0	0	0	0	0	0	0	0	0.00	0.00
AA17-05P2	AA17	06/11/2010	0.39375	40491	0.309027778	473074	1394366	nov.-10	BDRG	0	0	0	0	0	0	0	0	0.00	0.00
AA17-08P2	AA17	06/11/2010	0.45625	40491	0.397222222	479671	1391632	nov.-10	BDRG	0	0	0	0	0	0	0	0	0.00	0.00
AA18-05P2	AA18	06/11/2010	0.571527778	40491	0.382638889	474284	1386695	nov.-10	BDRG	0	0	0	0	0	0	0	0	0.00	0.00
AA18-08P2	AA18	06/11/2010	0.620138889	40491	0.408333333	476094	1383761	nov.-10	BDRG	0	0	0	0	0	0	0	0	0.00	0.00
AA19-02P2	AA19	06/11/2010	11:56:00	09/11/2010	11:03:00	475036	1371699	nov.-10	BDRD	0	0	0	0	0	0	0	0	0.00	0.00
AA19-06P2	AA19	06/11/2010	12:20:00	09/11/2010	11:48:00	477047	1376434	nov.-10	BDRD	0	0	0	0	0	0	0	0	0.00	0.00
AB17-05P2	AB17	06/11/2010	0.366666667	40491	0.327083333	483661	1392711	nov.-10	BDRG	0	0	0	0	0	0	0	0	0.00	0.00
AB18-02P2	AB18	06/11/2010	13:22:00	09/11/2010	12:32:00	481509	1381884	nov.-10	BDRD	0	0	0	0	0	0	0	0	0.00	0.00
AB18-04P2	AB18	06/11/2010	13:40:00	09/11/2010	12:50:00	484201	1379976	nov.-10	BDRD	0	0	0	0	0	0	0	0	0.00	0.00
AB18-07P2	AB18	06/11/2010	0.4	40491	0.359722222	486427	1383419	nov.-10	BDRG	0	0	0	0	0	0	0	0	0.00	0.00
AB19-05P2	AB19	06/11/2010	0.452083333	40492	0.411805556	488770	1374600	nov.-10	BDRG	0	0	0	0	0	0	0	0	0.00	0.00
AB19-08P2	AB19	06/11/2010	12:50:00	09/11/2010	12:12:00	485554	1378284	nov.-10	BDRD	0	0	0	0	0	0	0	0	0.00	0.00
AB19-09P2	AB19	06/11/2010	0.427083333	40491	0.385416667	485463	1379340	nov.-10	BDRG	0	0	0	0	0	0	0	0	0.00	0.00
AC20-01P2	AC20	06/11/2010	11:14:00	09/11/2010	10:41:00	490258	1368780	nov.-10	BDRD	0	0	0	0	0	0	0	0	0.00	0.00
AC20-07P2	AC20	06/11/2010	10:19:00	09/11/2010	09:50:00	496589	1367919	nov.-10	BDRD	0	0	0	0	0	0	0	0	0.00	0.00
AD20-07P2	AD20	06/11/2010	09:20:00	09/11/2010	08:42:00	507454	1367297	nov.-10	BDRD	0	0	0	0	0	0	0	0	0.00	0.00
AE20-04P2	AE20	06/11/2010	08:35:00	09/11/2010	08:01:00	514353	1369905	nov.-10	BDRD	0	0	0	0	0	0	0	0	0.00	0.00
AE21-01P2	AE21	06/11/2010	0.507638889	40491	0.493055556	518342	1350336	nov.-10	BDRG	0	0	0	0	0	0	0	0	0.00	0.00
AE22-07P2	AE22	06/11/2010	0.547222222	40491	0.522222222	519656	1344732	nov.-10	BDRG	0	0	0	0	0	0	0	0	0.00	0.00
AE22-11P2	AE22	06/11/2010	0.527083333	40491	0.504166667	519006	1349372	nov.-10	BDRG	0	0	0	0	0	0	0	0	0.00	0.00
AG21-01P2	AG21	06/11/2010	0.628472222	40491	0.560416667	531144	1352527	nov.-10	BDRG	0	0	0	0	0	0	0	0	0.00	0.00
AH23-08P2	AH23	06/11/2010	0.722222222	40491	0.636805556	545068	1335912	nov.-10	BDRG	0	0	0	0	0	0	0	0	0.00	0.00
AI22-06P2	AI22	06/11/2010	0.690277778	40491	0.6125	552140	1349162	nov.-10	BDRG	0	0	0	0	0	0	0	0	0.00	0.00
T22-04P2C4	T22	06/11/2010	14:04:00	09/11/2010	09:59:00	410445	1340802	nov.-10	BARD	0	0	0	0	0	0	0	0	0.00	0.00
U22-01P2C4	U22	06/11/2010	13:39:00	09/11/2010	09:39:00	410607	1341691	nov.-10	BARD	0	0	0	0	0	0	0	0	0.00	0.00
U23-04P2C4	U23	06/11/2010	10:29:00	09/11/2010	08:34:00	413584	1339118	nov.-10	BARD	0	0	0	0	0	0	0	0	0.00	0.00
V17-04P2	V17	06/11/2010	10:14:00	09/11/2010	08:37:00	424410	1395280	nov.-10	BARG	0	0	0	0	0	0	0	0	0.00	0.00
V17-08P2	V17	06/11/2010	09:03:00	09/11/2010	07:52:00	424346	1399867	nov.-10	BARG	0	0	0	0	0	0	0	0	0.00	0.00
V19-04P2C4	V19	06/11/2010	16:01:00	09/11/2010	13:08:00	426734	1371672	nov.-10	BARD	0	0	0	0	0	0	0	0	0.00	0.00
V19-07P2C4	V19	06/11/2010	14:36:00	09/11/2010	11:55:00	429745	1373134	nov.-10	BARD	0	0	0	0	0	0	0	0	0.00	0.00
W18-01P2	W18	06/11/2010	09:30:00	09/11/2010	09:29:00	439458	1380044	nov.-10	BARG	0	0	0	0	0	0	0	0	0.00	0.00
W18-04P2	W18	06/11/2010	08:30:00	09/11/2010	08:42:00	439762	1382870	nov.-10	BARG	0	0	0	0	0	0	0	0	0.00	0.00
W19-06P2C4	W19	06/11/2010	12:30:00	09/11/2010	10:07:00	437904	1370579	nov.-10	BARD	0	0	0	0	0	0	0	0	0.00	0.00
W20-07P2C4	W20	06/11/2010	13:35:00	09/11/2010	11:08:00	431765	1369372	nov.-10	BARD	0	0	0	0	0	0	0	0	0.00	0.00
W20-08P2C4	W20	06/11/2010	13:01:00	09/11/2010	10:32:00	436677	1369360	nov.-10	BARD	0	0	0	0	0	0	0	0	0.00	0.00
X17-02P2	X17	06/11/2010	13:40:00	09/11/2010	10:12:00	442089	1390881	nov.-10	BARG	0	0	0	0	0	0	0	0	0.00	0.00
X17-04P2	X17	06/11/2010	12:34:00	09/11/2010	09:40:00	441466	1393284	nov.-10	BARG	0	0	0	0	0	0	0	0	0.00	0.00
X18-01P2	X18	06/11/2010	08:50:00	09/11/2010	09:06:00	439458	1380044	nov.-10	BARG	0	0	0	0	0	0	0	0	0.00	0.00
X18-06P2	X18	06/11/2010	14:46:00	09/11/2010	11:01:00	440750	1387472	nov.-10	BARG	0	0	0	0	0	0	0	0	0.00	0.00
X19-01P2C4	X19	06/11/2010	11:49:00	09/11/2010	09:38:00	440108	1374125	nov.-10	BARD	0	0	0	0	0	0	0	0	0.00	0.00
X19-04P2C4	X19	06/11/2010	11:13:00	09/11/2010	09:06:00	442209	1371655	nov.-10	BARD	0	0	0	0	0	0	0	0	0.00	0.00
X20-07P2C4	X20	06/11/2010	10:33:00	09/11/2010	08:45:00	444024	1369983	nov.-10	BARD	0	0	0	0	0	0	0	0	0.00	0.00
X20-08P2C4	X20	06/11/2010	09:50:00	09/11/2010	08:10:00	447631	1369444	nov.-10	BARD	0	0	0	0	0	0	0	0	0.00	0.00
AE21-10P2	AE21	07/11/2010	09:22:00	10/11/2010	08:42:00	513839	1364476	nov.-10	BDRD	0	0	0	0	0	0	0	0	0.00	0.00
AE21-12P2	AE21	07/11/2010	08:33:00	10/11/2010	08:02:00	502587	1368166	nov.-10	BDRD	0	0	0	0	0	0	0	0	0.00	0.00
AE22-01P2	AE22	07/11/2010	11:07:00	10/11/2010	10:29:00	511021	1377528	nov.-10	BDRD	0	0	0	0	0	0	0	0	0.00	0.00
AE22-08P2	AE22	07/11/2010	10:13:00	10/11/2010	09:36:00	519748	1366040	nov.-10	BDRD	0	0	0	0	0	0	0	0	0.00	0.00
AE23-01P2	AE23	07/11/2010	11:53:00	10/11/2010	11:18:00	515200	1338030	nov.-10	BDRD	0	0	0	0	0	0	0	0	0.00	0.00
AF19-05P2	AF19	07/11/2010	0.604861111	40492		522174	1376718	nov.-10	BDRG	0	0	0	0	0	0	0	0	0.00	0.00
AF19-10P2	AF19	07/11/2010	0.545833333	40492		528926	1372586	nov.-10	BDRG	0	0	0	0	0	0	0	0	0.00	0.00
AF20-03P2	AF20	07/11/2010	0.477777778	40492		522884	1363917	nov.-10	BDRG	0	0	0	0	0	0	0	0	0.00	0.00
AF20-08P2	AF20	07/11/2010	0.440277778	40492		526468	1364004	nov.-10	BDRG	0	0	0	0	0	0	0	0	0.00	0.00
AF22-01P2	AF22	07/11/2010	13:53:00	10/11/2010	13:17:00	510164	1343286	nov.-10	BDRD	0	0	0	0	0	0	0	0	0.00	0.00
AF22-03P2	AF22	07/11/2010	12:24:00	10/11/2010	11:53:00	511582	1372246	nov.-10	BDRD	0	0	0	0	0	0	0	0	0.00	0.00
AF23-09P2	AF23	07/11/2010	13:15:00	10/11/2010	12:55:00	511388	1386934	nov.-10	BDRD	0	0	0	0	0	0	0	0	0.00	0.00
AF23-11P2	AF23	07/11/2010	12:58:00	10/11/2010	12:24:00	512203	1388626	nov.-10	BDRD	0	0	0	0	0	0	0	0	0.00	0.00
T23-06P2C4	T23	07/11/2010	13:19:00	10/11/2010	13:19:00	402394	1334063	nov.-10	BARD	0	0	0	0	0	0	0	0	0.00	0.00
T23-12P2C4	T23	07/11/2010	14:58:00	10/11/2010	12:36:00	400313	1331147	nov.-10	BARD	0	0	0	0	0	0	0	0	0.00	0.00
T24-01P2C4	T24	07/11/2010	12:06:00	10/11/2010	10:28:00	403384	1327164	nov.-10	BARD	0	0	0	0	0	0	0	0	0.00	0.00
T24-07P2C4	T24	07/11/2010	11:10:00	10/11/2010	09:37:00	409603	1321604	nov.-10	BARD	0	1	0	1	0	0	0	0	0.17	0.00
T25-02P2C4	T25	07/11/2010	10:27:00	10/11/2010	09:02:00	408632	1318366	nov.-10	BARD	4	1	0	5	0	0	0	0	0.83	0.00
U20-03P2	U20	07/11/2010		10/11/2010	09:05:00	418791	1360056	nov.-10	BARG	0	0	0	0	0	0	0	0	0.00	0.00
U20-07P2	U20	07/11/2010		10/11/2010	09:36:00	419729	1363495	nov.-10	BARG	0	0	0	0	0	0	0	0	0.00	0.00
U21-08P2	U21	07/11/2010		10/11/2010	08:15:00	414535	1356900	nov.-10	BARG	0	1	0	1	0	0	0	0	0.17	0.00
AE24-02P2	AE24	10/11/2010	0.438888889	40495	0.353472222	519115	1320115	nov.-10	BDRG	0	0	0	0	0	0	0	0	0.00	0.00
AE25-07P2	AE25	10/11/2010	0.529166667	40495	0.40625	514781	1317867	nov.-10	BDRG	0	0	0	0	0	0	0	0	0.00	0.00
AE25-11P2	AE25	10/11/2010		40495		517465	1319753	nov.-10	BDRG	0	0	0	0	0	0	0	0	0.00	0.00
AF24-08P2	AF24	10/11/2010	0.751388889	40495	0.674305556	525832	1328095	nov.-10	BDRG	0	0	0	0	0	0	0	0	0.00	0.00
AG23-03P2	AG23	10/11/2010	0.327083333	40495	0.315277778	536574	1330599	nov.-10	BDRG	0	0	0	0	0	0	0	0	0.00	0.00
AG23-07P2	AG23	10/11/2010	0.711805556	40495	0.670138889	531039	1332725	nov.-10	BDRG	0	0	0	0	0	0	0	0	0.00	0.00
O21-11P2	O21	10/11/2010	19:18:00	13/11/2010	14:28:00	351906	1357077	nov.-10	BARG	0	0	0	0	0	0	0	0	0.00	0.00
O21-12P2	O21	10/11/2010	19:42:00	13/11/2010	14:45:00	351617	1357423	nov.-10	BARG	0	0	0	0	1	4	0	5	0.00	0.83
O23-04P2	O23	10/11/2010	11:47:00	13/11/2010	10:27:00	353570	1334780	nov.-10	BARG	0	0	0	0	0	0	0	0	0.00	0.00
S24-07P2C4	S24	10/11/2010	12:49:00	13/11/2010	10:48:00	395692	1323637	nov.-10	BARD	0	0	0	0	0	0	0	0	0.00	0.00
S24-13P2C4	S24	10/11/2010	10:30:00	13/11/2010	09:42:00	399175	1328554	nov.-10	BARD	0	0	0	0	0	0	0	0	0.00	0.00
S25-13P2C4	S25	10/11/2010	13:52:00	13/11/2010	11:46:00	396055	1319313	nov.-10	BARD	0	0	0	0	0	0	0	0	0.00	0.00
T25-05P2C4	T25	10/11/2010	16:13:00	13/11/2010	13:27:00	405647	1313169	nov.-10	BARD	0	0	0	0	0	0	0	0	0.00	0.00
AD23-03P2	AD23	11/11/2010	09:53:00	14/11/2010	09:00:00	507691	1334392	nov.-10	BDRD	0	0	0	0	0	0	0	0	0.00	0.00
AD23-05P2	AD23	11/11/2010	10:18:00	14/11/2010	09:38:00	508573	1331885	nov.-10	BDRD	0	0	0	0	0	0	0	0	0.00	0.00
AD24-01P1	AD24	11/11/2010	11:07:00	14/11/2010	10:42:00	509753	1329697	nov.-10	BDRD	0	0	0	0	0	0	0	0	0.00	0.00
AE23-08P2	AE23	11/11/2010	08:52:00	14/11/2010	08:08:00	511391	1336904	nov.-10	BDRD	0	0	0	0	0	0	0	0	0.00	0.00
AE24-06P2	AE24	11/11/2010	12:23:00	14/11/2010	11:54:00	516676	1325149	nov.-10	BDRD	0	0	0	0	0	0	0	0	0.00	0.00
AE24-12P2	AE24	11/11/2010	11:56:00	14/11/2010	11:20:00	511489	1327728	nov.-10	BDRD	0	0	0	0	0	0	0	0	0.00	0.00
AE25-01P2	AE25	11/11/2010	13:16:00	14/11/2010	12:50:00	517844	1310344	nov.-10	BDRD	0	0	0	0	0	0	0	0	0.00	0.00
AE25-13P2	AE25	11/11/2010	12:44:00	14/11/2010	12:35:00	513172	1320133	nov.-10	BDRD	0	0	0	0	0	0	0	0	0.00	0.00
AE26-07P2	AE26	11/11/2010	0.402083333	40496	0.372916667	512281	1305900	nov.-10	BDRG	0	0	0	0	0	0	0	0	0.00	0.00
AE26-09P2	AE26	11/11/2010	0.427083333	40496	0.389583333	516048	1307330	nov.-10	BDRG	0	0	0	0	0	0	0	0	0.00	0.00
AF24-05P2	AF24	11/11/2010	0.4625	40496	0.4625	526657	1294858	nov.-10	BDRG	0	0	0	0	0	0	0	0	0.00	0.00
AF24-07P2	AF24	11/11/2010	0.4	40496	0.336805556	523707	1326791	nov.-10	BDRG	1	0	1	2	0	0	0	0	0.33	0.00
AF25-01P2	AF25	11/11/2010	0.577083333	40496	0.463194444	525756	1310949	nov.-10	BDRG	0	0	0	0	0	0	0	0	0.00	0.00
AF25-07P2	AF25	11/11/2010	0.477777778	40496	0.403472222	525250	1316208	nov.-10	BDRG	0	0	0	0	0	0	0	0	0.00	0.00
AF26-05P2	AF26	11/11/2010	0.574305556	40496	0.476388889	523783	1309605	nov.-10	BDRG	0	0	0	0	0	0	0	0	0.00	0.00
AF27-10P2	AF27	11/11/2010	0.438194444	40496	0.427083333	528411	1294904	nov.-10	BDRG	0	0	0	0	0	0	0	0	0.00	0.00
AF28-10P2	AF28	11/11/2010	0.491666667	40496	0.491666667	526284	1287271	nov.-10	BDRG	0	0	0	0	0	0	0	0	0.00	0.00
AJ24-01P2	AJ24	11/11/2010	0.380555556	40496	0.379861111	568345	1319963	nov.-10	BDRG	0	0	0	0	0	0	0	0	0.00	0.00
P17-03P2	P17	11/11/2010	11:34:00	14/11/2010	09:08:00	368157	1390995	nov.-10	BARG	0	0	0	0	0	0	0	0	0.00	0.00
P17-05P2	P17	11/11/2010	11:00:00	14/11/2010	08:42:00	395516	1393364	nov.-10	BARG	0	0	0	0	0	0	0	0	0.00	0.00
Q18-01P2	Q18	11/11/2010	14:49:00	14/11/2010	11:45:00	372524	1389076	nov.-10	BARG	0	0	0	0	0	0	0	0	0.00	0.00
Q18-02P2	Q18	11/11/2010	13:37:00	14/11/2010	10:53:00	372701	1389204	nov.-10	BARG	0	0	0	0	0	0	0	0	0.00	0.00
Q28-15P2C4	Q28	11/11/2010	11:34:00	14/11/2010	10:50:00	376904	1282276	nov.-10	BARD	0	0	0	0	6	0	0	6	0.00	1.00
R26-04P2C4	R26	11/11/2010	11:12:00	14/11/2010	09:22:00	388439	1307579	nov.-10	BARD	0	0	0	0	0	0	0	0	0.00	0.00
R27-01P2C4	R27	11/11/2010	12:38:00	14/11/2010	10:35:00	388620	1298832	nov.-10	BARD	2	0	0	2	0	0	0	0	0.33	0.00
R29-01P2C4	R29	11/11/2010	08:49:00	14/11/2010	08:43:00	387894	1278953	nov.-10	BARD	1	0	0	1	1	3	0	4	0.17	0.67
S26-01P2	S26	11/11/2010	10:13:00	14/11/2010	08:50:00	389783	1305528	nov.-10	BARD	0	0	0	0	0	0	0	0	0.00	0.00
S26-02P2	S26	11/11/2010	09:16:00	14/11/2010	08:10:00	391197	1305394	nov.-10	BARD	0	0	0	0	0	0	0	0	0.00	0.00
S28-05P2C4	S28	11/11/2010	13:23:00	14/11/2010	12:09:00	390709	1287285	nov.-10	BARD	0	0	0	0	0	0	0	0	0.00	0.00
S29-01P2C4	S29	11/11/2010	07:06:00	14/11/2010	08:11:00	391968	1273345	nov.-10	BARD	0	0	0	0	0	0	0	0	0.00	0.00
AA28-05P2	AA28	12/11/2010	12:33:00	15/11/2010	11:40:00	515200	1378030	nov.-10	BDRD	0	0	0	0	0	0	0	0	0.00	0.00
AD27-02P2	AD27	12/11/2010	08:17:00	15/11/2010	07:59:00	511563	1363802	nov.-10	BDRD	0	0	0	0	0	0	0	0	0.00	0.00
AD26-04P2	AD26	13/11/2010	09:16:00	16/11/2010	08:35:00	508677	1365890	nov.-10	BDRD	0	0	0	0	0	0	0	0	0.00	0.00
AD26-05P2	AD26	13/11/2010	08:32:00	16/11/2010	08:05:00	507039	1366840	nov.-10	BDRD	0	0	0	0	0	0	0	0	0.00	0.00
AE26-01P2	AE26	13/11/2010	11:30:00	16/11/2010	10:42:00	511986	1370212	nov.-10	BDRD	0	0	0	0	0	0	0	0	0.00	0.00
AE26-03P2	AE26	13/11/2010	10:17:00	16/11/2010	09:48:00	510219	1361840	nov.-10	BDRD	0	0	0	0	0	0	0	0	0.00	0.00
AA17-05P2	AA17	07/02/2011	0.405555556	40584	0.334722222	473024	1394310	févr.-11	BDRG	0	0	0	0	0	0	0	0	0.00	0.00
AA18-05P2	AA18	07/02/2011	0.470833333	40584	0.376388889	473941	1387112	févr.-11	BDRG	0	0	0	0	0	0	0	0	0.00	0.00
AA18-08P2	AA18	07/02/2011	0.532638889	40584	0.399305556	476160	1383779	févr.-11	BDRG	0	0	0	0	0	0	0	0	0.00	0.00
AE24-02P2	AE24	07/02/2011	0.454861111	40584	0.404861111	519133	1320182	févr.-11	BDRG	0	0	0	0	0	0	0	0	0.00	0.00
AE25-07P2	AE25	07/02/2011	0.550694444	40584	0.45625	514935	1317754	févr.-11	BDRG	0	0	0	0	0	0	0	0	0.00	0.00
AE25-11P2	AE25	07/02/2011	0.504166667	40584	0.435416667	516925	1319833	févr.-11	BDRG	0	0	0	0	0	0	0	0	0.00	0.00
AE26-05P2	AE26	07/02/2011	0.440972222	40584	0.492361111	523570	1309662	févr.-11	BDRG	0	0	0	0	0	0	0	0	0.00	0.00
AE26-07P2	AE26	07/02/2011	0.427777778	40584	0.427777778	512315	1305906	févr.-11	BDRG	0	0	0	0	0	0	0	0	0.00	0.00
AE26-09P2	AE26	07/02/2011	0.45625	40584	0.442361111	515924	1307274	févr.-11	BDRG	0	0	0	0	0	0	0	0	0.00	0.00
S17-02P2	S17	07/02/2011	15:13:00	10/02/2011	11:43:00	391174	1399354	févr.-11	BARG	0	0	0	0	0	0	0	0	0.00	0.00
T17-03P2	T17	07/02/2011	16:39:00	10/02/2011	12:54:00	401135	1393364	févr.-11	BARG	0	0	0	0	0	0	0	0	0.00	0.00
T17-05P2	T17	07/02/2011	12:04:00	10/02/2011	09:46:00	402156	1395668	févr.-11	BARG	0	0	0	0	0	0	0	0	0.00	0.00
V17-04P2	V17	07/02/2011	15:03:00	10/02/2011	12:40:00	424410	1395280	févr.-11	BARG	0	0	0	0	0	0	0	0	0.00	0.00
V17-08P2	V17	07/02/2011	15:27:00	10/02/2011	13:07:00	424346	1399867	févr.-11	BARG	0	0	0	0	0	0	0	0	0.00	0.00
W16-02P2	W16	07/02/2011	13:11:00	10/02/2011	11:32:00	433218	1406713	févr.-11	BARG	0	0	0	0	0	0	0	0	0.00	0.00
W16-03P2	W16	07/02/2011	12:31:00	10/02/2011	11:00:00	435053	1406108	févr.-11	BARG	0	0	0	0	0	0	0	0	0.00	0.00
W16-05P2	W16	07/02/2011	11:48:00	10/02/2011	10:30:00	437520	1405691	févr.-11	BARG	0	0	0	0	0	0	0	0	0.00	0.00
W18-02P2	W18	07/02/2011	10:29:00	10/02/2011	16:48:00	439705	1381152	févr.-11	BARD	0	0	0	0	0	0	0	0	0.00	0.00
W18-03P2	W18	07/02/2011	09:52:00	10/02/2011	16:30:00	439644	1382376	févr.-11	BARD	0	0	0	0	0	0	0	0	0.00	0.00
W19-10P2	W19	07/02/2011	11:39:00	10/02/2011	17:30:00	438148	1376651	févr.-11	BARD	0	0	0	0	0	0	0	0	0.00	0.00
X16-02P2	X16	07/02/2011	11:12:00	10/02/2011	09:57:00	441720	1405952	févr.-11	BARG	0	0	0	0	0	0	0	0	0.00	0.00
X16-04P2	X16	07/02/2011	15:20:00	10/02/2011	10:38:00	443697	1406292	févr.-11	BARD	0	0	0	0	1	0	0	1	0.00	0.17
X16-05P2	X16	07/02/2011	10:45:00	10/02/2011	09:38:00	444002	1407604	févr.-11	BARG	0	0	0	0	0	0	0	0	0.00	0.00
X16-08P2	X16	07/02/2011	14:20:00	10/02/2011	09:59:00	449212	1405042	févr.-11	BARD	0	0	0	0	0	0	0	0	0.00	0.00
X17-01P2	X17	07/02/2011	17:33:00	10/02/2011	12:41:00	440799	1390534	févr.-11	BARD	0	0	0	0	0	0	0	0	0.00	0.00
X17-05P2	X17	07/02/2011	16:49:00	10/02/2011	11:55:00	442855	1394100	févr.-11	BARD	0	0	0	0	0	0	0	0	0.00	0.00
X17-09P2	X17	07/02/2011	16:13:00	10/02/2011	11:25:00	443616	1398014	févr.-11	BARD	0	0	0	0	0	0	0	0	0.00	0.00
X18-02P2	X18	07/02/2011	09:15:00	10/02/2011	14:19:00	441030	1382139	févr.-11	BARD	0	0	0	0	0	0	0	0	0.00	0.00
X18-03P2	X18	07/02/2011	18:56:00	10/02/2011	13:44:00	440839	1383871	févr.-11	BARD	0	0	0	0	1	0	0	1	0.00	0.17
X18-07P2	X18	07/02/2011	18:06:00	10/02/2011	13:05:00	441897	1388838	févr.-11	BARD	0	0	0	0	0	0	0	0	0.00	0.00
X19-01P2	X19	07/02/2011	13:06:00	10/02/2011	18:50:00	440032	1374119	févr.-11	BARD	0	0	0	0	0	0	0	0	0.00	0.00
X19-04P2	X19	07/02/2011	13:45:00	11/02/2011	08:34:00	442179	1371555	févr.-11	BARD	0	0	0	0	0	0	0	0	0.00	0.00
X19-07P2	X19	07/02/2011	12:23:00	10/07/2011	18:05:00	442993	1377076	févr.-11	BARD	0	0	0	0	0	0	0	0	0.00	0.00
X20-07P2	X20	07/02/2011	14:23:00	11/02/2011	09:00:00	444144	1369807	févr.-11	BARD	0	0	0	0	0	0	0	0	0.00	0.00
X20-08P2	X20	07/02/2011	14:59:00	11/02/2011	09:34:00	447391	1369446	févr.-11	BARD	0	0	0	0	0	0	0	0	0.00	0.00
Y15-01P2	Y15	07/02/2011	09:27:00	10/02/2011	08:36:00	452585	1410242	févr.-11	BARG	0	0	0	0	0	0	0	0	0.00	0.00
Y15-02P2	Y15	07/02/2011	0.429166667	40584	0.404861111	452734	1411285	févr.-11	BDRG	0	0	0	0	0	0	0	0	0.00	0.00
Y16-02P2	Y16	07/02/2011	09:48:00	10/02/2011	09:12:00	450628	1407648	févr.-11	BARG	0	0	0	0	0	0	0	0	0.00	0.00
Y16-04P2	Y16	07/02/2011	10:07:00	10/02/2011	08:53:00	451924	1409303	févr.-11	BARG	0	0	0	0	0	0	0	0	0.00	0.00
Y16-05P2	Y16	07/02/2011	0.451388889	40584	0.418055556	452911	1409920	févr.-11	BDRG	0	0	0	0	0	0	0	0	0.00	0.00
Y16-11P2	Y16	07/02/2011	0.477083333	40584	0.45	457624	1405012	févr.-11	BDRG	0	0	0	0	0	0	0	0	0.00	0.00
Z16-02P2	Z16	07/02/2011	0.626388889	40584	0.589583333	467138	1401180	févr.-11	BDRG	0	0	0	0	0	0	0	0	0.00	0.00
Z17-01P2	Z17	07/02/2011	0.543055556	40584	0.535416667	460764	1399603	févr.-11	BDRG	0	0	0	0	0	0	0	0	0.00	0.00
Z17-06P2	Z17	07/02/2011	0.567361111	40584	0.552777778	464849	1397404	févr.-11	BDRG	0	0	0	0	0	0	0	0	0.00	0.00
AB18-07P2	AB18	08/02/2011	0.376388889	40585	0.338194444	486163	1383418	févr.-11	BDRG	0	0	0	0	0	0	0	0	0.00	0.00
AB19-05P2	AB19	08/02/2011	0.438888889	40585	0.384722222	488793	1374452	févr.-11	BDRG	0	0	0	0	0	0	0	0	0.00	0.00
AB19-09P2	AB19	08/02/2011	0.406944444	40585	0.360416667	485504	1379168	févr.-11	BDRG	0	0	0	0	0	0	0	0	0.00	0.00
AB20-02P2	AB20	08/02/2011	0.406944444	40585	0.378472222	501271	1367838	févr.-11	BDRG	0	0	0	0	0	0	0	0	0.00	0.00
AC19-02P2	AC19	08/02/2011	0.483333333	40585	0.445833333	491582	1371163	févr.-11	BDRG	0	0	0	0	0	0	0	0	0.00	0.00
AC20-05P2	AC20	08/02/2011	0.452777778	40585	0.416666667	499079	1370011	févr.-11	BDRG	0	0	0	0	0	0	0	0	0.00	0.00
AC20-12P2	AC20	08/02/2011	0.434027778	40585	0.402083333	497479	1368176	févr.-11	BDRG	0	0	0	0	0	0	0	0	0.00	0.00
AF23-02P2	AF23	08/02/2011	0.549305556	40585	0.422916667	527752	1330923	févr.-11	BDRG	1	0	0	1	0	0	0	0	0.17	0.00
AF24-07P2	AF24	08/02/2011	0.448611111	40585	0.389583333	523699	1326794	févr.-11	BDRG	1	0	0	1	0	0	0	0	0.17	0.00
AF24-08P2	AF24	08/02/2011	0.420833333	40585	0.373611111	525098	1327769	févr.-11	BDRG	0	2	0	2	0	0	0	0	0.33	0.00
AF25-01P2	AF25	08/02/2011	0.427777778	40585	0.425694444	525477	1310558	févr.-11	BDRG	0	0	0	0	0	0	0	0	0.00	0.00
AG23-03P2	AG23	08/02/2011	0.385416667	40585	0.369444444	536566	1330575	févr.-11	BDRG	0	0	0	0	0	0	0	0	0.00	0.00
AG23-07P2	AG23	08/02/2011	0.343055556	40585	0.334722222	531147	1332736	févr.-11	BDRG	0	0	0	0	0	0	0	0	0.00	0.00
T21-02P2	T21	08/02/2011	14:54:00	11/02/2011	15:53:00	409737	1352801	févr.-11	BARD	0	0	0	0	0	0	0	0	0.00	0.00
U20-04P2	U20	08/02/2011	10:37:00	11/02/2011	12:23:00	419798	1360832	févr.-11	BARD	0	0	0	0	1	1	0	2	0.00	0.33
U20-06P2	U20	08/02/2011	10:02:00	11/02/2011	11:50:00	420020	1362838	févr.-11	BARD	0	0	0	0	0	0	0	0	0.00	0.00
U21-03P2	U21	08/02/2011	14:23:00	11/02/2011	15:07:00	410478	1353975	févr.-11	BARD	1	1	0	2	2	2	0	4	0.33	0.67
U21-11P2	U21	08/02/2011	11:36:00	11/02/2011	13:13:00	418234	1359361	févr.-11	BARD	0	0	0	0	0	0	0	0	0.00	0.00
U22-01P2	U22	08/02/2011	16:51:00	11/02/2011	18:11:00	410471	1341911	févr.-11	BARD	0	0	0	0	0	0	0	0	0.00	0.00
U22-09P2	U22	08/02/2011	15:49:00	11/02/2011	16:54:00	411368	1347646	févr.-11	BARD	0	0	0	0	0	0	0	0	0.00	0.00
V19-05P2	V19	08/02/2011	12:48:00	11/02/2011	11:34:00	427329	1372383	févr.-11	BARG	0	0	0	0	3	3	0	6	0.00	1.00
V19-06P2	V19	08/02/2011	12:17:00	11/02/2011	11:05:00	428716	1372819	févr.-11	BARG	0	0	0	0	2	3	0	5	0.00	0.83
V20-01P2	V20	08/02/2011	09:18:00	11/02/2011	11:21:00	420576	1364808	févr.-11	BARD	0	0	0	0	0	0	0	0	0.00	0.00
W18-01P2	W18	08/02/2011	08:33:00	11/02/2011	08:19:00	440154	1382396	févr.-11	BARG	0	0	0	0	0	1	0	1	0.00	0.17
W18-04P2	W18	08/02/2011	08:19:00	11/02/2011	08:06:00	439762	1382870	févr.-11	BARG	0	0	0	0	0	0	0	0	0.00	0.00
W19-01P2	W19	08/02/2011	11:44:00	11/02/2011	10:45:00	430097	1374134	févr.-11	BARG	0	0	0	0	0	1	0	1	0.00	0.17
W19-05P2	W19	08/02/2011	10:36:00	11/02/2011	10:01:00	435105	1371119	févr.-11	BARG	0	0	0	0	4	0	0	4	0.00	0.67
W19-11P2	W19	08/02/2011	09:38:00	11/02/2011	09:17:00	439289	1377914	févr.-11	BARG	0	0	0	0	1	1	0	2	0.00	0.33
X17-02P2	X17	08/02/2011	11:00:00	11/02/2011	09:00:00	442089	1390881	févr.-11	BARG	0	0	0	0	0	1	0	1	0.00	0.17
X17-04P2	X17	08/02/2011	10:54:00	11/02/2011	09:30:00	441466	1393284	févr.-11	BARG	0	0	0	0	0	0	0	0	0.00	0.00
X18-01P2	X18	08/02/2011	08:58:00	11/02/2011	08:43:00	439458	1380044	févr.-11	BARG	0	0	0	0	1	2	0	3	0.00	0.50
X18-06P2	X18	08/02/2011	12:40:00	11/02/2011	10:56:00	440750	1387472	févr.-11	BARG	0	0	0	0	0	0	0	0	0.00	0.00
AA17-08P2	AA17	09/02/2011	0.336111111	40586	0.315972222	479732	1391933	févr.-11	BDRG	0	0	0	0	0	0	0	0	0.00	0.00
AB16-04P2	AB16	09/02/2011	0.415277778	40586	0.394444444	482406	1402590	févr.-11	BDRG	0	0	0	0	0	0	0	0	0.00	0.00
AB17-04P2	AB17	09/02/2011	0.393055556	40586	0.377777778	481304	1399426	févr.-11	BDRG	0	0	0	0	0	0	0	0	0.00	0.00
AB17-05P2	AB17	09/02/2011	0.358333333	40586	0.331944444	483666	1392704	févr.-11	BDRG	0	0	0	0	0	0	0	0	0.00	0.00
AC17-03P2	AC17	09/02/2011	0.347916667	40586	0.309027778	490950	1396283	févr.-11	BDRG	0	0	0	0	0	0	0	0	0.00	0.00
AC17-05P2	AC17	09/02/2011	0.374305556	40586	0.329166667	496019	1398167	févr.-11	BDRG	0	0	0	0	0	0	0	0	0.00	0.00
AF25-07P2	AF25	09/02/2011	0.380555556	40586	0.345833333	525037	1315778	févr.-11	BDRG	0	0	0	0	0	0	0	0	0.00	0.00
AJ24-01P2	AJ24	09/02/2011	0.475	40586	0.421527778	568325	1319947	févr.-11	BDRG	0	0	0	0	0	0	0	0	0.00	0.00
P17-03P2	P17	09/02/2011	11:35:00	12/02/2011	10:34:00	368157	1390995	févr.-11	BARG	0	0	0	0	0	0	0	0	0.00	0.00
P17-05P2	P17	09/02/2011	10:56:00	12/02/2011	10:02:00	369245	1392548	févr.-11	BARG	0	0	0	0	0	0	0	0	0.00	0.00
Q18-01P2	Q18	09/02/2011	14:09:00	12/02/2011	12:23:00	370417	1386369	févr.-11	BARG	0	0	0	0	0	0	0	0	0.00	0.00
Q18-02P2	Q18	09/02/2011	13:02:00	12/02/2011	11:33:00	372638	1389188	févr.-11	BARG	0	0	0	0	0	0	0	0	0.00	0.00
S24-13P2	S24	09/02/2011	13:58:00	12/02/2011	14:03:00	398006	1329103	févr.-11	BARD	1	0	0	1	0	0	0	0	0.17	0.00
T21-03P2	T21	09/02/2011	09:02:00	12/02/2011	08:58:00	409781	1353294	févr.-11	BARG	0	0	0	0	0	0	0	0	0.00	0.00
T23-06P2	T23	09/02/2011		12/02/2011		403079	1334915	févr.-11	BARD	1	1	0	2	0	0	0	0	0.33	0.00
T24-07P1	T24	09/02/2011	15:11:00	12/02/2011	15:31:00	409734	1321578	févr.-11	BARD	2	1	0	3	1	0	0	1	0.50	0.17
T25-02P1	T25	09/02/2011	15:40:00	12/02/2011	16:01:00	408578	1318545	févr.-11	BARD	2	3	0	5	1	0	0	1	0.83	0.17
U20-03P2	U20	09/02/2011	11:46:00	12/02/2011	10:36:00	418791	1360056	févr.-11	BARG	0	0	0	0	0	0	0	0	0.00	0.00
U20-07P2	U20	09/02/2011	12:21:00	12/02/2011	11:09:00	419729	1363495	févr.-11	BARG	0	0	0	0	0	0	0	0	0.00	0.00
U21-04P2	U21	09/02/2011	10:11:00	12/02/2011	09:20:00	410915	1354759	févr.-11	BARG	0	0	0	0	0	0	0	0	0.00	0.00
U21-08P2	U21	09/02/2011	10:54:00	12/02/2011	09:59:00	414535	1356900	févr.-11	BARG	1	0	0	1	0	0	0	0	0.17	0.00
V20-02P2	V20	09/02/2011	12:39:00	12/02/2011	11:26:00	420391	1365216	févr.-11	BARG	0	0	0	0	0	0	0	0	0.00	0.00
W19-10P1	W19	12/02/2011	12:33:00	15/02/2011	10:31:00	438270	1376638	févr.-11	BARD	5	0	0	5	1	2	0	3	0.83	0.50
X19-4P1	X19	12/02/2011	10:46:00	15/02/2011	08:41:00	442182	1371552	févr.-11	BARD	0	0	0	0	0	0	0	0	0.00	0.00
X20-07P1	X20	12/02/2011	10:17:00	15/04/2011	08:19:00	444045	1369919	févr.-11	BARD	0	0	0	0	0	0	0	0	0.00	0.00
AD23-03P2	AD23	14/02/2011	09:56:00	17/02/2011	09:15:00	507697	1334385	févr.-11	BDRD	0	0	0	0	0	0	0	0	0.00	0.00
AD23-05P2	AD23	14/02/2011	10:30:00	17/02/2011	10:02:00	508506	1331932	févr.-11	BDRD	0	0	0	0	0	0	0	0	0.00	0.00
AD24-01P2	AD24	14/02/2011	11:20:00	17/02/2011	10:49:00	509912	1329558	févr.-11	BDRD	0	0	0	0	0	0	0	0	0.00	0.00
AE23-07P2	AE23	14/02/2011	0.422916667	40591	0.447916667	521018	1342922	févr.-11	BDRG	0	0	0	0	0	0	0	0	0.00	0.00
AE23-08P2	AE23	14/02/2011	09:25:00	17/02/2011	08:38:00	511366	1336867	févr.-11	BDRD	0	0	0	0	0	0	0	0	0.00	0.00
AE24-06P2	AE24	14/02/2011	12:25:00	17/02/2011	11:46:00	516763	1324775	févr.-11	BDRD	0	0	0	0	0	0	0	0	0.00	0.00
AE24-12P2	AE24	14/02/2011	11:55:00	17/02/2011	11:15:00	511501	1327743	févr.-11	BDRD	0	0	0	0	0	0	0	0	0.00	0.00
AE25-01P2	AE25	14/02/2011	13:50:00	17/02/2011	12:47:00	517769	1309966	févr.-11	BDRD	0	0	0	0	0	0	0	0	0.00	0.00
AE25-13P2	AE25	14/02/2011	13:20:00	17/02/2011	12:20:00	513152	1320090	févr.-11	BDRD	0	0	0	0	0	0	0	0	0.00	0.00
AF19-05P2	AF19	14/02/2011	0.513194444	40591	0.463888889	422156	1376766	févr.-11	BDRG	0	0	0	0	0	0	0	0	0.00	0.00
AF19-10P2	AF19	14/02/2011	0.467361111	40591	0.422222222	528942	1372594	févr.-11	BDRG	0	0	0	0	0	0	0	0	0.00	0.00
AF20-03P2	AF20	14/02/2011	0.415972222	40591	0.385416667	522921	1363995	févr.-11	BDRG	0	0	0	0	0	0	0	0	0.00	0.00
AF20-08P2	AF20	14/02/2011	0.389583333	40591	0.368055556	526411	1364095	févr.-11	BDRG	0	0	0	0	0	0	0	0	0.00	0.00
AG21-01P2	AG21	14/02/2011	0.404166667	40591	0.365972222	531276	1352758	févr.-11	BDRG	0	0	0	0	0	0	0	0	0.00	0.00
AH23-08P2	AH23	14/02/2011	0.536111111	40591	0.447916667	545073	1335884	févr.-11	BDRG	0	0	0	0	0	0	0	0	0.00	0.00
AI22-06P2	AI22	14/02/2011	0.465972222	40591	0.409722222	552470	1349464	févr.-11	BDRG	0	0	0	0	0	0	0	0	0.00	0.00
O21-11P2	O21	14/02/2011	12:16:00	17/02/2011	09:49:00	351906	1357077	févr.-11	BARG	0	0	0	0	4	5	0	9	0.00	1.50
O21-12P2	O21	14/02/2011	12:58:00	17/02/2011	10:26:00	351617	1357423	févr.-11	BARG	0	0	0	0	0	0	0	0	0.00	0.00
S23-01P2	S23	14/02/2011	14:34:00	17/02/2011	12:59:00	398714	1329934	févr.-11	BARG	0	0	0	0	0	0	0	0	0.00	0.00
S25-08P1	S25	14/02/2011	13:39:00	17/02/2011	11:50:00	391408	1317885	févr.-11	BARD	0	0	0	0	1	1	0	2	0.00	0.33
S26-02P1	S26	14/02/2011	15:27:00	17/02/2011	13:03:00	391131	1305430	févr.-11	BARD	0	1	0	1	1	1	0	2	0.17	0.33
T21-01P2	T21	14/02/2011	08:55:00	17/02/2011	08:30:00	409522	1351588	févr.-11	BARG	0	2	0	2	0	2	0	2	0.33	0.33
T22-01P2	T22	14/02/2011	12:38:00	17/02/2011	11:23:00	405092	1340350	févr.-11	BARG	0	0	0	0	0	0	0	0	0.00	0.00
T22-03P2	T22	14/02/2011	11:50:00	17/02/2011	10:25:00	408590	1340545	févr.-11	BARG	0	0	0	0	0	0	0	0	0.00	0.00
T25-05P2	T25	14/02/2011		17/02/2011		405640	1313156	févr.-11	BARD	0	1	0	1	0	0	0	0	0.17	0.00
U22-08P2	U22	14/02/2011	10:54:00	17/02/2011	09:48:00	414655	1356950	févr.-11	BARG	1	0	0	1	0	0	0	0	0.17	0.00
U22-10P2	U22	14/02/2011	09:34:00	17/02/2011	08:57:00	411444	1349475	févr.-11	BARG	0	0	0	0	0	0	0	0	0.00	0.00
AA28-05P2	AA28	15/02/2011	13:10:00	18/02/2011	12:17:00	476455	1287398	févr.-11	BDRD	0	0	0	0	0	0	0	0	0.00	0.00
AD23-06P2	AD23	15/02/2011	0.425694444	40592	0.399305556	509289	1331320	févr.-11	BDRG	0	0	0	0	0	0	0	0	0.00	0.00
AD27-02P2	AD27	15/02/2011	08:40:00	18/02/2011	07:15:00	501575	1290250	févr.-11	BDRD	0	0	0	0	0	0	0	0	0.00	0.00
AE21-01P2	AE21	15/02/2011	0.454166667	40592	0.397222222	518536	1350259	févr.-11	BDRG	0	0	0	0	0	0	0	0	0.00	0.00
AE22-07P2	AE22	15/02/2011	0.420138889	40592	0.36875	519598	1344874	févr.-11	BDRG	0	0	0	0	0	0	0	0	0.00	0.00
AE22-11P2	AE22	15/02/2011	0.397222222	40592	0.349305556	518955	1349168	févr.-11	BDRG	0	0	0	0	0	0	0	0	0.00	0.00
AE24-09P2	AE24	15/02/2011	0.452777778	40592	0.454861111	513254	1327780	févr.-11	BDRG	0	0	0	0	0	0	0	0	0.00	0.00
AE30-01P2	AE30	15/02/2011	0.485416667	40592	0.465277778	523378	1269421	févr.-11	BDRG	0	0	0	0	0	0	0	0	0.00	0.00
AE30-13P2	AE30	15/02/2011	0.455555556	40592	0.430555556	516973	1269936	févr.-11	BDRG	0	0	0	0	0	0	0	0	0.00	0.00
AF27-05P2	AF27	15/02/2011	0.38125	40592	0.34375	526657	1294862	févr.-11	BDRG	0	0	0	0	0	0	0	0	0.00	0.00
AF27-10P2	AF27	15/02/2011	0.363888889	40592	0.333333333	528391	1294966	févr.-11	BDRG	0	0	0	0	0	0	0	0	0.00	0.00
AF28-10P2	AF28	15/02/2011	0.404861111	40592	0.368055556	525240	1287256	févr.-11	BDRG	0	0	0	0	0	0	0	0	0.00	0.00
AF30-01P2	AF30	15/02/2011	0.485416667	40592	0.465277778	523378	1269421	févr.-11	BDRG	0	0	0	0	0	0	0	0	0.00	0.00
M24-01P2	M24	15/02/2011	14:47:00	18/02/2011	12:51:00	330901	1329281	févr.-11	BARG	13	3	0	16	2	1	0	3	2.67	0.50
N28-04P2	N28	15/02/2011	12:48:00	18/02/2011	15:21:00	344651	1285302	févr.-11	BARG	0	1	0	1	0	0	0	0	0.17	0.00
O23-04P2	O23	15/02/2011	09:26:00	18/02/2011	10:51:00	353570	1334780	févr.-11	BARG	0	0	0	0	0	0	0	0	0.00	0.00
Q24-06P2	Q24	15/02/2011	10:18:00	18/02/2011	09:52:00	370792	1324113	févr.-11	BARG	0	0	0	0	0	0	0	0	0.00	0.00
Q26-01P2	Q26	15/02/2011	12:28:00	18/02/2011	11:37:00	371422	1300597	févr.-11	BARG	2	3	0	5	13	15	0	28	0.83	4.67
R27-01P1	R27	15/02/2011	12:37:00	18/02/2011	10:49:00	388580	1298854	févr.-11	BARD	1	0	0	1	4	3	0	7	0.17	1.17
R27-04P2	R27	15/02/2011	13:27:00	18/02/2011	11:27:00	381446	1299811	févr.-11	BARD	1	1	0	2	3	3	0	6	0.33	1.00
S28-04P1	S28	15/02/2011	08:57:00	18/02/2011	08:17:00	390727	1287800	févr.-11	BARD	1	0	0	1	1	0	0	1	0.17	0.17
AD26-04P2	AD26	16/02/2011	09:20:00	19/02/2011	08:25:00	508694	1305919	févr.-11	BDRD	0	0	0	0	0	0	0	0	0.00	0.00
AD26-05P2	AD26	16/02/2011	08:43:00	19/02/2011	07:19:00	506601	1306821	févr.-11	BDRD	0	0	0	0	0	0	0	0	0.00	0.00
AE26-01P2	AE26	16/02/2011	11:30:00	19/02/2011	10:20:00	511691	1306850	févr.-11	BDRD	0	0	0	0	0	0	0	0	0.00	0.00
AE26-03P2	AE26	16/02/2011	10:40:00	19/02/2011	09:20:00	509876	1302039	févr.-11	BDRD	0	0	0	0	0	0	0	0	0.00	0.00
AA16-02P2	AA16	11/04/2011	12:32:00	14/04/2011	11:54:00	471934	1402299	avr.-11	BDRD	0	0	0	0	0	0	0	0	0.00	0.00
AA16-04P2	AA16	11/04/2011	12:10:00	14/04/2011	11:25:00	473597	1400721	avr.-11	BDRD	2	2	0	4	0	0	0	0	0.67	0.00
AA17-02P2	AA17	11/04/2011	11:34:00	14/04/2011	11:00:00	472819	1397956	avr.-11	BDRD	1	0	0	1	0	0	0	0	0.17	0.00
AA17-05P2	AA17	11/04/2011	0.403472222	40647	0.375	473056	1394511	avr.-11	BDRG	0	0	0	0	0	0	0	0	0.00	0.00
AA17-06P2	AA17	11/04/2011	13:20:00	14/04/2011	12:45:00	472640	1392147	avr.-11	BDRD	0	0	0	0	0	0	0	0	0.00	0.00
AA18-02P2	AA18	11/04/2011	10:53:00	14/04/2011	10:09:00	472264	1383715	avr.-11	BDRD	0	0	0	0	0	0	0	0	0.00	0.00
AA18-05P2	AA18	11/04/2011	0.327777778	40647	0.30625	474195	1386589	avr.-11	BDRG	0	0	0	0	0	0	0	0	0.00	0.00
AA18-06P2	AA18	11/04/2011	10:14:00	14/04/2011	09:11:00	473006	1388982	avr.-11	BDRD	0	0	0	0	0	0	0	0	0.00	0.00
AA18-08P2	AA18	11/04/2011	0.35625	40647	0.328472222	476067	1383598	avr.-11	BDRG	0	0	0	0	0	0	0	0	0.00	0.00
AE24-02P2	AE24	11/04/2011	0.479861111	40647	0.401388889	519139	1320184	avr.-11	BDRG	0	0	0	0	0	0	0	0	0.00	0.00
AF23-02P2	AF23	11/04/2011	0.406944444	40647	0.338888889	527094	1330879	avr.-11	BDRG	0	0	0	0	0	0	0	0	0.00	0.00
AF24-07P2	AF24	11/04/2011	0.439583333	40647	0.370833333	523700	1326796	avr.-11	BDRG	0	0	0	0	0	0	0	0	0.00	0.00
AF24-08P2	AF24	11/04/2011	0.454861111	40647	0.260416667	525844	1328059	avr.-11	BDRG	0	0	0	0	0	0	0	0	0.00	0.00
AG23-03P2	AG23	11/04/2011	0.394444444	40647	0.290277778	536570	1330568	avr.-11	BDRG	0	0	0	0	0	0	0	0	0.00	0.00
AG23-07P2	AG23	11/04/2011	0.347222222	40647	0.309027778	531597	1332732	avr.-11	BDRG	0	0	0	0	0	0	0	0	0.00	0.00
P17-03P2	P17	11/04/2011	10:25:00	14/04/2011	09:00:00	368150	1390995	avr.-11	BARG	0	0	0	0	0	0	0	0	0.00	0.00
P17-05P2	P17	11/04/2011	09:57:00	14/04/2011	08:35:00	369245	1392548	avr.-11	BARG	0	0	0	0	0	0	0	0	0.00	0.00
Q18-01P2	Q18	11/04/2011	12:07:00	14/04/2011	10:35:00	370712	1366628	avr.-11	BARG	4	3	0	7	2	1	0	3	1.17	0.50
Q18-02P2	Q18	11/04/2011	11:20:00	14/04/2011	09:35:00	372638	1389188	avr.-11	BARG	0	0	0	0	0	0	0	0	0.00	0.00
V17-04P2	V17	11/04/2011	13:29:00	14/04/2011	11:59:00	424410	1395280	avr.-11	BARG	0	0	0	0	0	0	0	0	0.00	0.00
V17-08P2	V17	11/04/2011	13:49:00	14/04/2011	12:17:00	424346	1399867	avr.-11	BARG	0	0	0	0	0	0	0	0	0.00	0.00
W16-02P2	W16	11/04/2011	12:21:00	14/04/2011	11:01:00	433215	1406713	avr.-11	BARG	0	0	0	0	0	0	0	0	0.00	0.00
W16-03P2	W16	11/04/2011	11:44:00	14/04/2011	10:37:00	435053	1406108	avr.-11	BARG	0	0	0	0	0	0	0	0	0.00	0.00
W16-05P2	W16	11/04/2011	11:07:00	14/04/2011	10:08:00	437520	1405691	avr.-11	BARG	0	0	0	0	0	0	0	0	0.00	0.00
X16-02P2	X16	11/04/2011	10:11:00	14/04/2011	09:36:00	441720	1405952	avr.-11	BARG	0	0	0	0	0	0	0	0	0.00	0.00
X16-04P2	X16	11/04/2011	11:07:00	14/04/2011	09:42:00	443689	1406285	avr.-11	BARD	0	0	0	0	0	0	0	0	0.00	0.00
X16-05P2	X16	11/04/2011	09:49:00	14/04/2011	09:15:00	444002	1407604	avr.-11	BARG	0	0	0	0	0	0	0	0	0.00	0.00
X16-08P2	X16	11/04/2011	10:13:00	14/04/2011	08:59:00	449224	1405046	avr.-11	BARD	0	0	0	0	0	0	0	0	0.00	0.00
X17-01P2	X17	11/04/2011	13:17:00	14/04/2011	11:37:00	440784	1390547	avr.-11	BARD	0	0	0	0	1	2	0	3	0.00	0.50
X17-05P2	X17	11/04/2011	12:32:00	14/04/2011	10:58:00	442850	1394096	avr.-11	BARD	0	0	0	0	1	1	0	2	0.00	0.33
X17-09P2	X17	11/04/2011	11:58:00	14/04/2011	10:28:00	443608	1398005	avr.-11	BARD	0	0	0	0	0	0	0	0	0.00	0.00
X18-02P2	X18	11/04/2011	14:53:00	14/04/2011	11:50:00	441122	1382133	avr.-11	BARD	0	0	0	0	0	0	0	0	0.00	0.00
X18-03P2	X18	11/04/2011	14:27:00	14/04/2011	12:32:00	440754	1383811	avr.-11	BARD	0	0	0	0	0	0	0	0	0.00	0.00
X18-07P2	X18	11/04/2011	13:48:00	14/04/2011	12:04:00	441890	1388824	avr.-11	BARD	0	0	0	0	1	0	0	1	0.00	0.17
Y15-01P2	Y15	11/04/2011	08:39:00	14/04/2011	08:09:00	452585	1410242	avr.-11	BARG	0	0	0	0	0	0	0	0	0.00	0.00
Y16-02P2	Y16	11/04/2011	09:13:00	14/04/2011	08:45:00	450628	1407648	avr.-11	BARG	0	0	0	0	0	0	0	0	0.00	0.00
Y16-04P2	Y16	11/04/2011	08:56:00	14/04/2011	08:24:00	451924	1409303	avr.-11	BARG	0	0	0	0	0	0	0	0	0.00	0.00
Y16-05P2	Y16	11/04/2011	0.354861111	40647	0.35	452911	1409919	avr.-11	BDRG	0	0	0	0	0	0	0	0	0.00	0.00
Y16-08P2	Y16	11/04/2011	09:44:00	14/04/2011	08:50:00	454328	1408220	avr.-11	BDRD	0	0	0	0	0	0	0	0	0.00	0.00
Y16-10P2	Y16	11/04/2011	09:25:00	14/04/2011	08:20:00	456080	1406406	avr.-11	BDRD	0	0	0	0	0	0	0	0	0.00	0.00
Y16-11P2	Y16	11/04/2011	0.379166667	40647	0.370833333	457624	1405016	avr.-11	BDRG	0	0	0	0	0	0	0	0	0.00	0.00
Y19-02P2	Y19	11/04/2011	0.339583333	40647	0.3375	452717	1411194	avr.-11	BDRG	0	0	0	0	0	0	0	0	0.00	0.00
Z16-02P2	Z16	11/04/2011	0.497916667	40647	0.48125	467155	1401216	avr.-11	BDRG	0	0	0	0	0	0	0	0	0.00	0.00
Z16-03P2	Z16	11/04/2011	12:58:00	14/04/2011	12:23:00	469474	1401875	avr.-11	BDRD	0	0	0	0	0	0	0	0	0.00	0.00
Z17-01P2	Z17	11/04/2011	0.4375	40647	0.422222222	460754	1399612	avr.-11	BDRG	0	0	0	0	0	0	0	0	0.00	0.00
Z17-02P2	Z17	11/04/2011	08:40:00	14/04/2011	07:50:00	460272	1398109	avr.-11	BDRD	0	0	0	0	0	0	0	0	0.00	0.00
Z17-06P2	Z17	11/04/2011	11:16:00	14/04/2011	10:30:00	464818	1398091	avr.-11	BDRD	0	0	0	0	0	0	0	0	0.00	0.00
AA19-02P2	AA19	12/04/2011	11:11:00	15/04/2011	10:18:00	475020	1371428	avr.-11	BDRD	0	0	0	0	0	0	0	0	0.00	0.00
AB18-02P2	AB18	12/04/2011	12:10:00	15/04/2011	11:50:00	481509	1381884	avr.-11	BDRD	1	0	0	1	0	0	0	0	0.17	0.00
AB18-04P2	AB18	12/04/2011	12:40:00	15/04/2011	12:05:00	484201	1379976	avr.-11	BDRD	0	0	0	0	0	0	0	0	0.00	0.00
AB18-07P2	AB18	12/04/2011	0.301388889	40648	0.286111111	486304	1383432	avr.-11	BDRG	0	0	0	0	0	0	0	0	0.00	0.00
AB19-05P2	AB19	12/04/2011	0.355555556	40648	0.325	488658	1374651	avr.-11	BDRG	0	0	0	0	0	0	0	0	0.00	0.00
AB19-08P2	AB19	12/04/2011	11:46:00	15/04/2011	11:06:00	485554	1378284	avr.-11	BDRD	0	0	0	0	0	0	0	0	0.00	0.00
AB19-09P2	AB19	12/04/2011	0.329861111	40648	0.304166667	485405	1379319	avr.-11	BDRG	0	0	0	0	0	0	0	0	0.00	0.00
AC19-01P2	AC19	12/04/2011	13:08:00	15/04/2011	12:23:00	490449	1371709	avr.-11	BDRD	0	0	0	0	0	0	0	0	0.00	0.00
AC19-02P2	AC19	12/04/2011	0.488888889	40648	0.440972222	491673	1371254	avr.-11	BDRG	0	0	0	0	0	0	0	0	0.00	0.00
AC20-01P2	AC20	12/04/2011	10:38:00	15/04/2011	09:55:00	490288	1368784	avr.-11	BDRD	0	0	0	0	0	0	0	0	0.00	0.00
AC20-05P2	AC20	12/04/2011	0.463888889	40648	0.413194444	495076	1370015	avr.-11	BDRG	0	0	0	0	0	0	0	0	0.00	0.00
AC20-07P2	AC20	12/04/2011	09:59:00	15/04/2011	09:15:00	496333	1367875	avr.-11	BDRD	0	0	0	0	0	0	0	0	0.00	0.00
AC20-12P2	AC20	12/04/2011	0.448611111	40648	0.399305556	497418	1368192	avr.-11	BDRG	0	0	0	0	0	0	0	0	0.00	0.00
AD20-02P2	AD20	12/04/2011	0.417361111	40648	0.379166667	501062	1367800	avr.-11	BDRG	0	0	0	0	0	0	0	0	0.00	0.00
AD20-07P2	AD20	12/04/2011	09:10:00	15/04/2011	08:17:00	507773	1367632	avr.-11	BDRD	0	0	0	0	0	0	0	0	0.00	0.00
AD20-08P2	AD20	12/04/2011	0.356944444	40648	0.336111111	508149	1367941	avr.-11	BDRG	0	0	0	0	0	0	0	0	0.00	0.00
AE20-04P2	AE20	12/04/2011	08:17:00	15/04/2011	07:40:00	514438	1369973	avr.-11	BDRD	0	0	0	0	0	0	0	0	0.00	0.00
AE25-07P2	AE25	12/04/2011	0.45	40648	0.330555556	515038	1317607	avr.-11	BDRG	0	0	0	0	0	0	0	0	0.00	0.00
AE25-11P2	AE25	12/04/2011	0.479861111	40648	0.350694444	516928	1319837	avr.-11	BDRG	0	0	0	0	0	0	0	0	0.00	0.00
AE26-07P2	AE26	12/04/2011	0.530555556	40648	0.386111111	512461	1305908	avr.-11	BDRG	0	0	0	0	0	0	0	0	0.00	0.00
AE26-09P2	AE26	12/04/2011	0.504861111	40648	0.367361111	516028	1307351	avr.-11	BDRG	0	0	0	0	0	0	0	0	0.00	0.00
AF25-01P2	AF25	12/04/2011	0.438194444	40648	0.315972222	525484	1310559	avr.-11	BDRG	0	0	0	0	0	0	0	0	0.00	0.00
AF25-07P2	AF25	12/04/2011	0.366666667	40648	0.397916667	525037	1315778	avr.-11	BDRG	0	0	0	0	0	0	0	0	0.00	0.00
AF26-03P2	AF26	12/04/2011	0.455555556	40648	0.328472222	523701	1309655	avr.-11	BDRG	0	0	0	0	0	0	0	0	0.00	0.00
O21-11P2	O21	12/04/2011	10:20:00	15/04/2011	08:47:00	351906	1357077	avr.-11	BARG	0	1	0	1	0	0	0	0	0.17	0.00
O21-12P2	O21	12/04/2011	10:45:00	15/04/2011	09:00:00	351617	1357423	avr.-11	BARG	1	0	0	1	0	0	0	0	0.17	0.00
U20-04P2	U20	12/04/2011	15:23:00	15/04/2011	13:42:00	419799	1360831	avr.-11	BARD	0	0	0	0	0	0	0	0	0.00	0.00
U20-06P2	U20	12/04/2011	14:43:00	15/04/2011	13:22:00	420021	1362835	avr.-11	BARD	0	0	0	0	0	0	0	0	0.00	0.00
U21-11P2	U21	12/04/2011	16:34:00	15/04/2011	14:16:00	418145	1359360	avr.-11	BARD	1	1	0	2	0	0	0	0	0.33	0.00
V19-04P2	V19	12/04/2011	11:23:00	15/04/2011	11:03:00	426033	1372392	avr.-11	BARD	0	0	0	0	0	0	0	0	0.00	0.00
V19-05P2	V19	12/04/2011	11:30:00	15/04/2011	10:30:00	427329	1372383	avr.-11	BARG	0	0	0	0	0	0	0	0	0.00	0.00
V19-06P2	V19	12/04/2011	10:55:00	15/04/2011	09:59:00	428716	1372819	avr.-11	BARG	0	0	0	0	0	1	0	1	0.00	0.17
V19-07P2	V19	12/04/2011	10:08:00	15/04/2011	09:31:00	429651	1373164	avr.-11	BARD	0	0	0	0	1	2	0	3	0.00	0.50
V20-01P2	V20	12/04/2011	13:53:00	15/04/2011	12:41:00	420571	1364810	avr.-11	BARD	0	0	0	0	0	0	0	0	0.00	0.00
W18-01P2	W18	12/04/2011	08:49:00	15/04/2011	08:13:00	440154	1382396	avr.-11	BARG	0	0	0	0	3	5	0	8	0.00	1.33
W18-02P2	W18	12/04/2011	13:28:00	15/04/2011	11:46:00	439704	1381160	avr.-11	BARD	0	0	0	0	0	0	0	0	0.00	0.00
W18-03P2	W18	12/04/2011	14:03:00	15/02/2011	11:26:00	439596	1382533	avr.-11	BARD	0	0	0	0	0	0	0	0	0.00	0.00
W18-04P2	W18	12/04/2011	08:12:00	15/04/2011	07:42:00	439762	1382870	avr.-11	BARG	0	0	0	0	0	0	0	0	0.00	0.00
W19-01P2	W19	12/04/2011	10:34:00	15/04/2011	09:42:00	430097	1374133	avr.-11	BARG	0	0	0	0	2	0	0	2	0.00	0.33
W19-05P2	W19	12/04/2011	09:58:00	15/04/2011	09:11:00	435105	1371119	avr.-11	BARG	0	0	0	0	2	0	0	2	0.00	0.33
W19-06P2	W19	12/04/2011	08:22:00	15/04/2011	07:52:00	437985	1370689	avr.-11	BARD	0	0	0	0	4	2	0	6	0.00	1.00
W19-10P2	W19	12/04/2011	12:39:00	15/04/2011	10:38:00	438154	1376593	avr.-11	BARD	0	0	0	0	3	0	0	3	0.00	0.50
W19-11P2	W19	12/04/2011	09:14:00	15/04/2011	08:34:00	439289	1377914	avr.-11	BARG	0	0	0	0	0	1	0	1	0.00	0.17
W20-07P2	W20	12/04/2011	09:15:00	15/04/2011	08:36:00	431744	1369270	avr.-11	BARD	0	0	0	0	0	0	0	0	0.00	0.00
W20-08P2	W20	12/04/2011	08:46:00	15/04/2011	08:14:00	436641	1369346	avr.-11	BARD	0	0	0	0	0	0	0	0	0.00	0.00
X18-01P2	X18	12/04/2011	08:26:00	15/04/2011	07:53:00	439458	1380044	avr.-11	BARG	0	0	0	0	0	1	0	1	0.00	0.17
X19-01P2	X19	12/04/2011	11:20:00	15/02/2011	09:08:00	440141	1374160	avr.-11	BARD	0	0	0	0	0	0	0	0	0.00	0.00
X19-07P2	X19	12/04/2011	12:01:00	15/04/2011	09:47:00	443078	1377099	avr.-11	BARD	0	0	0	0	0	0	0	0	0.00	0.00
X20-08P1	X20	12/04/2011	09:30:00	15/04/2011	07:45:00	447641	1369431	avr.-11	BARD	0	0	0	0	0	0	0	0	0.00	0.00
AA17-08P2	AA17	13/04/2011	0.390277778	40649	0.399305556	479776	1391680	avr.-11	BDRG	0	0	0	0	0	0	0	0	0.00	0.00
AB16-04P2	AB16	13/04/2011		40648		482214	1402345	avr.-11	BDRG	0	0	0	0	0	0	0	0	0.00	0.00
AB17-04P2	AB17	13/04/2011	0.320138889	40649	0.297222222	481308	1399428	avr.-11	BDRG	0	0	0	0	0	0	0	0	0.00	0.00
AB17-05P2	AB17	13/04/2011	0.370833333	40649	0.386111111	483374	1392682	avr.-11	BDRG	0	0	0	0	0	0	0	0	0.00	0.00
AC17-03P2	AC17	13/04/2011	0.309027778	40649	0.296527778	491244	1396384	avr.-11	BDRG	0	0	0	0	0	0	0	0	0.00	0.00
AC17-05P2	AC17	13/04/2011	0.367361111	40649	0.384027778	496098	1398257	avr.-11	BDRG	0	0	0	0	0	0	0	0	0.00	0.00
AE20-11P2	AE20	13/04/2011	08:52:00	16/04/2011	08:10:00	515849	1363803	avr.-11	BDRD	0	0	0	0	0	0	0	0	0.00	0.00
AE21-01P2	AE21	13/04/2011	0.459027778	40649	0.361805556	518539	1350268	avr.-11	BDRG	0	0	0	0	0	0	0	0	0.00	0.00
AE21-10P2	AE21	13/04/2011	09:56:00	16/04/2011	09:20:00	513827	1354472	avr.-11	BDRD	0	0	0	0	0	0	0	0	0.00	0.00
AE21-12P2	AE21	13/04/2011	09:23:00	16/04/2011	08:40:00	512612	1358247	avr.-11	BDRD	0	0	0	0	0	0	0	0	0.00	0.00
AE22-01P2	AE22	13/04/2011	11:15:00	16/04/2011	10:42:00	510926	1347528	avr.-11	BDRD	0	0	0	0	0	0	0	0	0.00	0.00
AE22-07P2	AE22	13/04/2011	0.429861111	40649	0.336111111	519600	1344877	avr.-11	BDRG	0	0	0	0	0	0	0	0	0.00	0.00
AE22-08P2	AE22	13/04/2011	10:47:00	16/04/2011	09:58:00	519606	1346389	avr.-11	BDRD	0	0	0	0	0	0	0	0	0.00	0.00
AE22-11P2	AE22	13/04/2011	0.406944444	40649	0.315972222	518972	1349165	avr.-11	BDRG	0	0	0	0	0	0	0	0	0.00	0.00
AE23-01P2	AE23	13/04/2011	12:12:00	16/04/2011	11:23:00	515139	1338188	avr.-11	BDRD	0	0	0	0	0	0	0	0	0.00	0.00
AF22-01P2	AF22	13/04/2011	14:17:00	16/04/2011	13:22:00	519876	1343468	avr.-11	BDRD	0	0	0	0	0	0	0	0	0.00	0.00
AF22-03P2	AF22	13/04/2011	12:45:00	16/04/2011	11:53:00	521559	1342237	avr.-11	BDRD	0	0	0	0	0	0	0	0	0.00	0.00
AF23-09P2	AF23	13/04/2011	13:38:00	16/04/2011	12:50:00	521527	1337202	avr.-11	BDRD	0	0	0	0	0	0	0	0	0.00	0.00
AF23-11P2	AF23	13/04/2011	13:10:00	16/04/2011	12:29:00	522374	1338992	avr.-11	BDRD	0	0	0	0	0	0	0	0	0.00	0.00
AF27-05P2	AF27	13/04/2011	0.411805556	40649	0.329861111	526564	1294746	avr.-11	BDRG	0	0	0	0	0	0	0	0	0.00	0.00
AF27-10P2	AF27	13/04/2011	0.391666667	40649	0.315972222	528194	1294885	avr.-11	BDRG	0	0	0	0	0	0	0	0	0.00	0.00
S23-01P2	S23	13/04/2011	12:57:00	16/04/2011	12:45:00	398714	1329934	avr.-11	BARG	0	0	0	0	0	0	0	0	0.00	0.00
S24-13P2	S24	13/04/2011	14:25:00	16/04/2011	12:58:00	397999	1329107	avr.-11	BARD	0	0	0	0	0	0	0	0	0.00	0.00
S25-07P2	S25	13/04/2011	13:00:00	16/04/2011	12:01:00	395777	1323885	avr.-11	BARD	0	0	0	0	0	0	0	0	0.00	0.00
S25-08P2	S25	13/04/2011	11:39:00	16/04/2011	10:38:00	391338	1317820	avr.-11	BARD	0	0	0	0	4	3	0	7	0.00	1.17
S25-13P2	S25	13/04/2011	12:46:00	16/04/2011	11:22:00	395995	1319430	avr.-11	BARD	0	0	0	0	0	0	0	0	0.00	0.00
T21-01P2	T21	13/04/2011	09:33:00	16/04/2011	09:41:00	409522	1351588	avr.-11	BARG	0	0	0	0	0	0	0	0	0.00	0.00
T21-02P2	T21	13/04/2011	11:40:00	16/04/2011	09:21:00	409742	1352813	avr.-11	BARD	0	0	0	0	0	0	0	0	0.00	0.00
T21-03P2	T21	13/04/2011	09:11:00	16/04/2011	09:21:00	409781	1353294	avr.-11	BARG	0	0	0	0	0	0	0	0	0.00	0.00
T22-01P2	T22	13/04/2011	11:49:00	16/04/2011	11:47:00	405092	1340350	avr.-11	BARG	0	0	0	0	0	0	0	0	0.00	0.00
T22-02P2	T22	13/04/2011	15:55:00	16/04/2011	12:57:00	407386	1340157	avr.-11	BARD	0	0	0	0	0	0	0	0	0.00	0.00
T22-03P2	T22	13/04/2011	10:14:00	16/04/2011	11:15:00	403590	1340545	avr.-11	BARG	0	0	0	0	0	0	0	0	0.00	0.00
T22-04P2	T22	13/04/2011	15:08:00	16/04/2011	12:27:00	409697	1340654	avr.-11	BARD	0	0	0	0	0	0	0	0	0.00	0.00
T23-06P2	T23	13/04/2011	16:58:00	16/04/2011	13:58:00	403077	1334911	avr.-11	BARD	0	0	0	0	0	0	0	0	0.00	0.00
T23-12P2	T23	13/04/2011	17:39:00	16/04/2011	14:33:00	400272	1331150	avr.-11	BARD	0	0	0	0	0	0	0	0	0.00	0.00
T24-01P2	T24	13/04/2011	15:16:00	16/04/2011	13:32:00	403369	1327154	avr.-11	BARD	0	0	0	0	0	0	0	0	0.00	0.00
T24-07P2	T24	13/04/2011	16:00:00	16/04/2011	14:15:00	409595	1321513	avr.-11	BARD	0	0	0	0	0	0	0	0	0.00	0.00
T25-05P2	T25	13/04/2011	10:25:00	16/04/2011	09:47:00	405659	1313265	avr.-11	BARD	0	0	0	0	0	0	0	0	0.00	0.00
U20-03P2	U20	13/04/2011	09:47:00	16/04/2011	09:24:00	418791	1360056	avr.-11	BARG	0	0	0	0	0	0	0	0	0.00	0.00
U21-03P2	U21	13/04/2011	11:09:00	16/04/2011	08:59:00	410473	1353979	avr.-11	BARD	0	0	0	0	0	0	0	0	0.00	0.00
U21-04P2	U21	13/04/2011	08:45:00	16/04/2011	09:00:00	410915	1354759	avr.-11	BARG	0	0	0	0	0	0	0	0	0.00	0.00
U21-08P2	U21	13/04/2011	09:00:00	16/04/2011	08:43:00	414535	1356900	avr.-11	BARG	0	0	0	0	0	0	0	0	0.00	0.00
U22-01P2	U22	13/04/2011	14:48:00	16/04/2011	12:08:00	410553	1341874	avr.-11	BARD	0	0	0	0	0	0	0	0	0.00	0.00
U22-08P2	U22	13/04/2011	10:32:00	16/04/2011	10:32:00	414655	1356950	avr.-11	BARG	0	0	0	0	0	1	0	1	0.00	0.17
U22-09P2	U22	13/04/2011	12:19:00	16/04/2011	09:59:00	411379	1347659	avr.-11	BARD	0	0	0	0	0	0	0	0	0.00	0.00
U22-10P2	U22	13/04/2011	10:01:00	16/04/2011	10:00:00	411444	1349475	avr.-11	BARG	0	0	0	0	0	0	0	0	0.00	0.00
U23-04P2	U23	13/04/2011	14:05:00	16/04/2011	11:37:00	413480	1339263	avr.-11	BARD	0	0	0	0	0	0	0	0	0.00	0.00
U23-05P2	U23	13/04/2011	13:53:00	16/04/2011	11:28:00	413739	1338739	avr.-11	BARD	0	0	0	0	0	0	0	0	0.00	0.00
V20-05P2	V20	13/04/2011	09:18:00	15/04/2011	11:53:00	421782	1368144	avr.-11	BARD	1	0	0	1	0	0	0	0	0.17	0.00
AH23-08P2	AH23	17/04/2011	0.314583333	40653	0.382638889	545074	1335884	avr.-11	BDRG	0	0	0	0	0	0	0	0	0.00	0.00
AI22-06P2	AI22	17/04/2011	0.336805556	40653	0.405555556	552123	1349138	avr.-11	BDRG	0	0	0	0	0	0	0	0	0.00	0.00
AD23-03P2	AD23	18/04/2011	09:55:00	21/04/2011	08:40:00	507697	1334385	avr.-11	BDRD	0	0	0	0	0	0	0	0	0.00	0.00
AD23-05P2	AD23	18/04/2011	10:38:00	21/04/2011	09:23:00	508506	1331932	avr.-11	BDRD	0	0	0	0	0	0	0	0	0.00	0.00
AD24-01P2	AD24	18/04/2011	11:22:00	21/04/2011	10:10:00	509912	1329558	avr.-11	BDRD	0	0	0	0	0	0	0	0	0.00	0.00
AE23-08P2	AE23	18/04/2011	09:22:00	21/04/2011	08:23:00	511366	1336867	avr.-11	BDRD	0	0	0	0	0	0	0	0	0.00	0.00
AE24-06P2	AE24	18/04/2011	12:47:00	21/04/2011	12:07:00	516763	1324775	avr.-11	BDRD	0	0	0	0	0	0	0	0	0.00	0.00
AE24-12P2	AE24	18/04/2011	12:16:00	21/04/2011	11:16:00	511501	1327743	avr.-11	BDRD	0	0	0	0	0	0	0	0	0.00	0.00
AE25-01P2	AE25	18/04/2011	13:42:00	21/04/2011	13:10:00	517769	1309966	avr.-11	BDRD	0	0	0	0	0	0	0	0	0.00	0.00
AE25-13P2	AE25	18/04/2011	13:16:00	21/04/2011	13:00:00	513152	1320090	avr.-11	BDRD	0	0	0	0	0	0	0	0	0.00	0.00
AE30-13P2	AE30	18/04/2011	0.445138889	40654	0.404166667	517014	1269960	avr.-11	BDRG	0	0	0	0	0	0	0	0	0.00	0.00
AF19-05P2	AF19	18/04/2011	0.454861111	40654	0.411805556	522366	1376444	avr.-11	BDRG	0	0	0	0	0	0	0	0	0.00	0.00
AF19-10P2	AF19	18/04/2011	0.413194444	40654	0.378472222	528750	1372530	avr.-11	BDRG	0	0	0	0	0	0	0	0	0.00	0.00
AF20-03P2	AF20	18/04/2011	0.352777778	40654	0.336805556	522863	1363885	avr.-11	BDRG	0	0	0	0	0	0	0	0	0.00	0.00
AF20-08P2	AF20	18/04/2011	0.330555556	40654	0.314583333	526431	1364091	avr.-11	BDRG	0	0	0	0	0	0	0	0	0.00	0.00
AF28-10P2	AF28	18/04/2011	0.51875	40654	0.429166667	525977	1286895	avr.-11	BDRG	0	0	0	0	0	0	0	0	0.00	0.00
AF30-01P2	AF30	18/04/2011	0.405555556	40654	0.355555556	523380	1269426	avr.-11	BDRG	0	0	0	0	0	0	0	0	0.00	0.00
AG21-01P2	AG21	18/04/2011	0.292361111	40654	0.286805556	531268	1352755	avr.-11	BDRG	0	0	0	0	0	0	0	0	0.00	0.00
AJ24-01P2	AJ24	18/04/2011	0.324305556	40654	0.336805556	568361	1319850	avr.-11	BDRG	0	0	0	0	0	0	0	0	0.00	0.00
O23-04P2	O23	18/04/2011	09:35:00	21/04/2011	08:20:00	353570	1334780	avr.-11	BARG	0	0	0	0	0	1	0	1	0.00	0.17
AA28-05P2	AA28	19/04/2011	13:15:00	22/04/2011	12:28:00	476455	1287398	avr.-11	BDRD	0	0	0	0	0	0	0	0	0.00	0.00
AD27-02P2	AD27	19/04/2011	08:23:00	22/04/2011	07:22:00	501575	1290250	avr.-11	BDRD	0	0	0	0	0	0	0	0	0.00	0.00
P28-02P2	P28	19/04/2011	10:36:00	22/04/2011	09:53:00	369934	1285612	avr.-11	BARD	0	0	0	0	0	0	0	0	0.00	0.00
Q27-01P2	Q27	19/04/2011	09:42:00	22/04/2011	09:06:00	372762	1290376	avr.-11	BARD	1	0	0	1	2	1	0	3	0.17	0.50
Q27-03P2	Q27	19/04/2011	09:22:00	22/04/2011	08:49:00	374010	1291909	avr.-11	BARD	0	0	0	0	3	2	0	5	0.00	0.83
Q28-04P2	Q28	19/04/2011	10:13:00	22/04/2011	09:36:00	370577	1287110	avr.-11	BARD	2	2	0	4	0	1	0	1	0.67	0.17
Q28-15P2	Q28	19/04/2011	11:45:00	22/04/2011	11:10:00	376894	1282290	avr.-11	BARD	0	0	0	0	5	0	0	5	0.00	0.83
R29-01P2	R29	19/04/2011	12:30:00	22/04/2011	12:01:00	388015	1278979	avr.-11	BARD	0	0	0	0	0	0	0	0	0.00	0.00
S29-01P2	S29	19/04/2011	13:28:00	22/04/2011	12:26:00	391987	1273423	avr.-11	BARD	0	0	0	0	0	0	0	0	0.00	0.00
AD26-04P2	AD26	20/04/2011	08:51:00	23/04/2011	07:43:00	508694	1305919	avr.-11	BDRD	0	0	0	0	0	0	0	0	0.00	0.00
AD26-05P2	AD26	20/04/2011	08:23:00	23/04/2011	07:16:00	506601	1306821	avr.-11	BDRD	0	0	0	0	0	0	0	0	0.00	0.00
AE26-01P2	AE26	20/04/2011	10:53:00	23/04/2011	09:15:00	511691	1300547	avr.-11	BDRD	0	0	0	0	0	0	0	0	0.00	0.00
AE26-03P2	AE26	20/04/2011	09:45:00	23/04/2011	08:38:00	509876	1302039	avr.-11	BDRD	0	0	0	0	0	0	0	0	0.00	0.00
S23-01P2	S23	11/06/2011	08:20:00	30/06/2011	08:50:00	398754	1330086	juin-11	BARG	0	0	0	0	0	0	0	0	0.00	0.00
AA16-02P2	AA16	20/06/2011	13:20:00	23/06/2011	12:15:00	471934	1402299	juin-11	BDRD	0	0	0	0	0	0	0	0	0.00	0.00
AA16-04P2	AA16	20/06/2011	12:45:00	23/06/2011	11:40:00	473597	1400721	juin-11	BDRD	0	0	0	0	0	0	0	0	0.00	0.00
AA17-02P2	AA17	20/06/2011	12:12:00	23/06/2011	11:13:00	472819	1397956	juin-11	BDRD	0	0	0	0	0	0	0	0	0.00	0.00
AA17-05P2	AA17	20/06/2011	0.341666667	40717	0.3125	473019	1394307	juin-11	BDRG	0	0	0	0	0	0	0	0	0.00	0.00
AA17-06P2	AA17	20/06/2011	14:15:00	23/06/2011	13:22:00	472640	1392147	juin-11	BDRD	0	0	0	0	0	0	0	0	0.00	0.00
AA18-02P2	AA18	20/06/2011	11:10:00	23/06/2011	10:10:00	472264	1383715	juin-11	BDRD	0	0	0	0	0	0	0	0	0.00	0.00
AA18-05P2	AA18	20/06/2011	0.397916667	40717	0.365277778	473968	1387064	juin-11	BDRG	0	0	0	0	0	0	0	0	0.00	0.00
AA18-06P2	AA18	20/06/2011	10:45:00	23/06/2011	09:20:00	473006	1388982	juin-11	BDRD	0	0	0	0	0	0	0	0	0.00	0.00
AA18-08P2	AA18	20/06/2011	0.445833333	40717	0.400694444	476127	1383702	juin-11	BDRG	0	0	0	0	0	0	0	0	0.00	0.00
AE24-02P2	AE24	20/06/2011	0.395138889	40717	0.407638889	519130	1320113	juin-11	BDRG	0	0	0	0	0	0	0	0	0.00	0.00
AE25-07P2	AE25	20/06/2011	0.438194444	40717	0.451388889	515345	1317717	juin-11	BDRG	0	0	0	0	0	0	0	0	0.00	0.00
AE25-11P2	AE25	20/06/2011	0.417361111	40717	0.432638889	517034	1319913	juin-11	BDRG	0	0	0	0	0	0	0	0	0.00	0.00
AE26-07P2	AE26	20/06/2011	0.378472222	40717	0.358333333	512314	1305906	juin-11	BDRG	0	0	0	0	0	0	0	0	0.00	0.00
AE26-09P2	AE26	20/06/2011	0.397916667	40717	0.375694444	516014	1307337	juin-11	BDRG	0	0	0	0	0	0	0	0	0.00	0.00
AF25-01P2	AF25	20/06/2011	0.452777778	40717	0.424305556	525499	1310566	juin-11	BDRG	0	0	0	0	0	0	0	0	0.00	0.00
P17-03P2	P17	20/06/2011	11:40:00	23/06/2011	12:38:00	368150	1390995	juin-11	BARG	0	0	0	0	0	0	0	0	0.00	0.00
P17-05P2	P17	20/06/2011	12:25:00	23/06/2011	13:05:00	369245	1392548	juin-11	BARG	0	0	0	0	0	0	0	0	0.00	0.00
Q18-01P2	Q18	20/06/2011	10:25:00	23/06/2011	15:10:00	370417	1386369	juin-11	BARG	0	0	0	0	1	0	0	1	0.00	0.17
Q18-02P2	Q18	20/06/2011	11:03:00	23/06/2011	09:27:00	372638	1389188	juin-11	BARG	0	0	0	0	0	0	0	0	0.00	0.00
S17-02P2	S17	20/06/2011	09:31:00	23/06/2011	09:23:00	391174	1399354	juin-11	BARG	0	0	0	0	0	0	0	0	0.00	0.00
T17-03P2	T17	20/06/2011	11:19:00	23/06/2011	11:24:00	401135	1392151	juin-11	BARG	0	0	0	0	0	0	0	0	0.00	0.00
T17-05P2	T17	20/06/2011	12:15:00	23/06/2011	12:28:00	402156	1395668	juin-11	BARG	0	0	0	0	0	0	0	0	0.00	0.00
W16-02P2	W16	20/06/2011	11:52:00	23/06/2011	14:28:00	433215	1406713	juin-11	BARG	0	0	0	0	0	0	0	0	0.00	0.00
W16-03P2	W16	20/06/2011	11:17:00	23/06/2011	14:05:00	435053	1406108	juin-11	BARG	0	0	0	0	0	0	0	0	0.00	0.00
W16-05P2	W16	20/06/2011	10:52:00	23/06/2011	13:32:00	437520	1405691	juin-11	BARG	0	0	0	0	0	0	0	0	0.00	0.00
W18-03P2	W18	20/06/2011	13:30:00	23/06/2011	18:11:00	439611	1382525	juin-11	BARD	0	0	0	0	0	0	0	0	0.00	0.00
X16-02P2	X16	20/06/2011	10:19:00	23/06/2011	10:41:00	441720	1406952	juin-11	BARG	0	0	0	0	0	0	0	0	0.00	0.00
X16-04P2	X16	20/06/2011	09:15:00	23/06/2011	13:36:00	443687	1406293	juin-11	BARD	0	0	0	0	0	0	0	0	0.00	0.00
X16-05P2	X16	20/06/2011	09:57:00	23/06/2011	10:13:00	444002	1407604	juin-11	BARG	0	0	0	0	0	0	0	0	0.00	0.00
X16-08P2	X16	20/06/2011	08:23:00	23/06/2011	08:57:00	449234	1405064	juin-11	BARD	0	0	0	0	0	0	0	0	0.00	0.00
X17-01P2	X17	20/06/2011	11:45:00	23/06/2011	16:33:00	440790	1390543	juin-11	BARD	0	0	0	0	0	0	0	0	0.00	0.00
X17-05P2	X17	20/06/2011	11:01:00	23/06/2011	15:46:00	442836	1394094	juin-11	BARD	0	0	0	0	0	0	0	0	0.00	0.00
X17-09P2	X17	20/06/2011	10:22:00	23/06/2011	15:14:00	443597	1398003	juin-11	BARD	0	0	0	0	0	0	0	0	0.00	0.00
X18-02P2	X18	20/06/2011	13:51:00	23/06/2011	18:40:00	440880	1382167	juin-11	BARD	0	0	0	0	0	0	0	0	0.00	0.00
X18-03P2	X18	20/06/2011	12:51:00	23/06/2011	17:30:00	440826	1383878	juin-11	BARD	0	0	0	0	1	0	0	1	0.00	0.17
X18-07P2	X18	20/06/2011	12:18:00	23/06/2011	16:58:00	441903	1388827	juin-11	BARD	0	0	0	0	0	0	0	0	0.00	0.00
Y15-01P2	Y15	20/06/2011	08:54:00	23/06/2011	08:33:00	452585	1410242	juin-11	BARG	0	0	0	0	0	0	0	0	0.00	0.00
Y15-02P2	Y15	20/06/2011	0.353472222	40717	0.371527778	452705	1411231	juin-11	BDRG	0	0	0	0	0	0	0	0	0.00	0.00
Y16-02P2	Y16	20/06/2011	09:30:00	23/06/2011	09:24:00	450628	1407648	juin-11	BARG	0	0	0	0	0	0	0	0	0.00	0.00
Y16-04P2	Y16	20/06/2011	09:12:00	23/06/2011	08:52:00	451924	1409303	juin-11	BARG	0	0	0	0	0	0	0	0	0.00	0.00
Y16-05P2	Y16	20/06/2011	0.370138889	40717	0.381944444	452869	1409890	juin-11	BDRG	0	0	0	0	0	0	0	0	0.00	0.00
Y16-08P2	Y16	20/06/2011	10:10:00	23/06/2011	08:57:00	454328	1408220	juin-11	BDRD	0	0	0	0	0	0	0	0	0.00	0.00
Y16-10P2	Y16	20/06/2011	09:34:00	23/06/2011	08:15:00	456080	1406406	juin-11	BDRD	0	0	0	0	0	0	0	0	0.00	0.00
Y16-11P2	Y16	20/06/2011	0.397222222	40717	0.423611111	457625	1405018	juin-11	BDRG	0	0	0	0	0	0	0	0	0.00	0.00
Z16-02P2	Z16	20/06/2011	0.507638889	40717	0.532638889	467157	1401213	juin-11	BDRG	0	0	0	0	0	0	0	0	0.00	0.00
Z16-03P2	Z16	20/06/2011	13:50:00	23/06/2011	12:52:00	469471	1401875	juin-11	BDRD	0	0	0	0	0	0	0	0	0.00	0.00
Z17-01P2	Z17	20/06/2011	0.450694444	40717	0.481944444	460759	1399613	juin-11	BDRG	0	0	0	0	0	0	0	0	0.00	0.00
Z17-02P2	Z17	20/06/2011	08:37:00	23/06/2011	07:40:00	460272	1398109	juin-11	BDRD	0	0	0	0	0	0	0	0	0.00	0.00
Z17-06P2	Z17	20/06/2011	11:40:00	23/06/2011	10:30:00	464818	1398091	juin-11	BDRD	0	0	0	0	0	0	0	0	0.00	0.00
Z17-06P2	Z17	20/06/2011	0.471527778	40717	0.501388889	464847	1398401	juin-11	BDRG	0	0	0	0	0	0	0	0	0.00	0.00
AA19-02P2	AA19	21/06/2011	10:53:00	24/06/2011	09:22:00	475020	1371428	juin-11	BDRD	0	0	0	0	0	0	0	0	0.00	0.00
AA19-06P2	AA19	21/06/2011	11:26:00	24/06/2011	10:18:00	477094	1376576	juin-11	BDRD	0	0	0	0	0	0	0	0	0.00	0.00
AB18-02P2	AB18	21/06/2011	12:05:00	24/06/2011	11:28:00	481509	1381884	juin-11	BDRD	0	0	0	0	0	0	0	0	0.00	0.00
AB18-04P2	AB18	21/06/2011	12:50:00	24/06/2011	11:53:00	484201	1379976	juin-11	BDRD	0	0	0	0	0	0	0	0	0.00	0.00
AB18-07P2	AB18	21/06/2011	0.4	40718	0.290972222	486427	1383419	juin-11	BDRG	0	0	0	0	0	0	0	0	0.00	0.00
AB19-05P2	AB19	21/06/2011	0.411805556	40718	0.330555556	483754	1374527	juin-11	BDRG	0	0	0	0	0	0	0	0	0.00	0.00
AB19-08P2	AB19	21/06/2011	11:44:00	24/06/2011	10:45:00	485554	1378284	juin-11	BDRD	0	0	0	0	0	0	0	0	0.00	0.00
AB19-09P2	AB19	21/06/2011	0.368055556	40718	0.3125	485707	1379198	juin-11	BDRG	0	0	0	0	0	0	0	0	0.00	0.00
AC19-01P2	AC19	21/06/2011	13:10:00	24/06/2011	12:16:00	490449	1371709	juin-11	BDRD	0	0	0	0	0	0	0	0	0.00	0.00
AC19-02P2	AC19	21/06/2011	0.530555556	40718	0.475	491673	1371252	juin-11	BDRG	0	0	0	0	0	0	0	0	0.00	0.00
AC20-01P2	AC20	21/06/2011	10:16:00	24/06/2011	08:59:00	490288	1368784	juin-11	BDRD	0	0	0	0	0	0	0	0	0.00	0.00
AC20-05P2	AC20	21/06/2011	0.498611111	40718	0.431944444	495115	1369943	juin-11	BDRG	0	0	0	0	0	0	0	0	0.00	0.00
AC20-07P2	AC20	21/06/2011	09:21:00	24/06/2011	08:21:00	496333	1367875	juin-11	BDRD	0	0	0	0	0	0	0	0	0.00	0.00
AC20-12P2	AC20	21/06/2011	0.478472222	40718	0.419444444	497453	1368188	juin-11	BDRG	0	0	0	0	0	0	0	0	0.00	0.00
AD20-02P2	AD20	21/06/2011	0.427777778	40718	0.3875	501137	1367523	juin-11	BDRG	0	0	0	0	0	0	0	0	0.00	0.00
AD20-07P2	AD20	21/06/2011	08:39:00	24/06/2011	07:51:00	507773	1367632	juin-11	BDRD	0	0	0	0	0	0	0	0	0.00	0.00
AD20-08P2	AD20	21/06/2011	0.3625	40718	0.341666667	508235	1365029	juin-11	BDRG	0	0	0	0	0	0	0	0	0.00	0.00
AE20-04P2	AE20	21/06/2011	08:16:00	24/06/2011	07:20:00	514438	1369973	juin-11	BDRD	0	0	0	0	0	0	0	0	0.00	0.00
AE30-13P2	AE30	21/06/2011	0.534722222	40718	0.479166667	517073	1269963	juin-11	BDRG	0	0	0	0	0	0	0	0	0.00	0.00
AF26-03P2	AF26	21/06/2011	0.440277778	40718	0.395138889	523792	1309708	juin-11	BDRG	0	0	0	0	0	0	0	0	0.00	0.00
AF28-10P2	AF28	21/06/2011	0.586111111	40718	0.4125	526188	1286878	juin-11	BDRG	0	0	0	0	0	0	0	0	0.00	0.00
AF30-01P2	AF30	21/06/2011	0.460416667	40718	0.451388889	523183	1269237	juin-11	BDRG	0	0	0	0	0	0	0	0	0.00	0.00
AG23-03P2	AG23	21/06/2011	0.35625	40718	0.343055556	536516	1330589	juin-11	BDRG	0	0	0	0	0	0	0	0	0.00	0.00
AG23-07P2	AG23	21/06/2011	0.311805556	40718	0.316666667	531136	1332749	juin-11	BDRG	0	0	0	0	0	0	0	0	0.00	0.00
U20-03P2	U20	21/06/2011	10:25:00	24/06/2011	12:42:00	418791	1360056	juin-11	BARG	0	0	0	0	0	0	0	0	0.00	0.00
U20-07P2	U20	21/06/2011	09:20:00	24/06/2011	12:16:00	419729	1363495	juin-11	BARG	0	1	0	1	0	0	0	0	0.17	0.00
U21-08P2	U21	21/06/2011	11:10:00	24/06/2011	13:38:00	414535	1356900	juin-11	BARG	0	0	0	0	0	0	0	0	0.00	0.00
V19-05P2	V19	21/06/2011	11:41:00	24/06/2011	11:09:00	427329	1372383	juin-11	BARG	0	0	0	0	0	1	0	1	0.00	0.17
V19-06P2	V19	21/06/2011	11:04:00	24/06/2011	10:33:00	428716	1372819	juin-11	BARG	0	0	0	0	1	1	0	2	0.00	0.33
V20-02P2	V20	21/06/2011	08:57:00	24/06/2011	12:00:00	420391	1365216	juin-11	BARG	0	0	0	0	0	0	0	0	0.00	0.00
W18-01P2	W18	21/06/2011	08:46:00	24/06/2011	08:28:00	440154	1382396	juin-11	BARG	0	0	0	0	1	2	0	3	0.00	0.50
W18-02P2	W18	21/06/2011	07:14:00	23/06/2011	18:26:00	439661	1381291	juin-11	BARD	0	0	0	0	0	0	0	0	0.00	0.00
W18-04P2	W18	21/06/2011	08:07:00	24/06/2011	07:54:00	439823	1382857	juin-11	BARG	0	0	0	0	0	0	0	0	0.00	0.00
W19-01P2	W19	21/06/2011	10:41:00	24/06/2011	10:13:00	430097	1374134	juin-11	BARG	0	0	0	0	1	0	0	1	0.00	0.17
W19-05P2	W19	21/06/2011	10:03:00	24/06/2011	09:43:00	435105	1371119	juin-11	BARG	0	0	0	0	0	0	0	0	0.00	0.00
W19-11P2	W19	21/06/2011	09:16:00	24/06/2011	09:04:00	439289	1377914	juin-11	BARG	0	0	0	0	0	2	1	3	0.00	0.50
X17-02P2	X17	21/06/2011	10:37:00	24/06/2011	09:31:00	442089	1390881	juin-11	BARG	0	0	0	0	0	1	0	1	0.00	0.17
X17-04P2	X17	21/06/2011	09:43:00	24/06/2011	08:59:00	441466	1393284	juin-11	BARG	0	0	0	0	0	0	0	0	0.00	0.00
X18-01P2	X18	21/06/2011	08:20:00	24/06/2011	08:04:00	439458	1380044	juin-11	BARG	0	0	0	0	1	0	0	1	0.00	0.17
X18-06P2	X18	21/06/2011	11:49:00	24/06/2011	10:13:00	440750	1387472	juin-11	BARG	0	0	0	0	0	0	0	0	0.00	0.00
AA17-08P2	AA17	22/06/2011	0.309027778	40719	0.390277778	479788	1391761	juin-11	BDRG	0	0	0	0	0	0	0	0	0.00	0.00
AB16-04P2	AB16	22/06/2011	0.379166667	40719	0.315972222	482337	1402486	juin-11	BDRG	0	0	0	0	0	0	0	0	0.00	0.00
AB17-04P2	AB17	22/06/2011	0.359722222	40719	0.306944444	481297	1399408	juin-11	BDRG	0	0	0	0	0	0	0	0	0.00	0.00
AB17-05P2	AB17	22/06/2011	0.330555556	40719	0.371527778	483703	1392665	juin-11	BDRG	0	0	0	0	0	0	0	0	0.00	0.00
AC17-03P2	AC17	22/06/2011	0.3	40719	0.275	491210	1396385	juin-11	BDRG	0	0	0	0	0	0	0	0	0.00	0.00
AC17-05P2	AC17	22/06/2011	0.321527778	40719	0.295138889	495905	1398109	juin-11	BDRG	0	0	0	0	0	0	0	0	0.00	0.00
AE20-11P2	AE20	22/06/2011	08:52:00	25/06/2011	07:23:00	515849	1363803	juin-11	BDRD	0	0	0	0	0	0	0	0	0.00	0.00
AE21-10P2	AE21	22/06/2011	09:35:00	25/06/2011	09:04:00	513827	1354472	juin-11	BDRD	0	0	0	0	0	0	0	0	0.00	0.00
AE21-12P2	AE21	22/06/2011	09:17:00	25/06/2011	07:50:00	512612	1358247	juin-11	BDRD	0	0	0	0	0	0	0	0	0.00	0.00
AE22-01P2	AE22	22/06/2011	10:23:00	25/06/2011	09:59:00	510926	1347528	juin-11	BDRD	0	0	0	0	0	0	0	0	0.00	0.00
AE22-07P2	AE22	22/06/2011	0.442361111	40719	0.335416667	519567	1344759	juin-11	BDRG	0	0	0	0	0	0	0	0	0.00	0.00
AE22-08P2	AE22	22/06/2011	09:57:00	25/06/2011	09:40:00	519606	1346389	juin-11	BDRD	0	0	0	0	0	0	0	0	0.00	0.00
AE22-11P2	AE22	22/06/2011	0.346527778	40719	0.3125	518982	1349117	juin-11	BDRG	0	0	0	0	0	0	0	0	0.00	0.00
AE23-01P2	AE23	22/06/2011	10:49:00	25/06/2011	10:23:00	515139	1338188	juin-11	BDRD	0	0	0	0	0	0	0	0	0.00	0.00
AE23-07P2	AE23	22/06/2011	0.457638889	40719	0.349305556	521092	1342878	juin-11	BDRG	0	0	0	0	0	0	0	0	0.00	0.00
AF22-01P2	AF22	22/06/2011	13:11:00	25/06/2011	12:20:00	519876	1343368	juin-11	BDRD	0	0	0	0	0	0	0	0	0.00	0.00
AF22-03P2	AF22	22/06/2011	11:20:00	25/06/2011	10:53:00	521559	1342237	juin-11	BDRD	0	0	0	0	0	0	0	0	0.00	0.00
AF23-02P2	AF23	22/06/2011	0.334722222	40719	0.295833333	527310	1330873	juin-11	BDRG	0	0	0	0	0	0	0	0	0.00	0.00
AF23-09P2	AF23	22/06/2011	12:42:00	25/06/2011	11:50:00	521527	1337202	juin-11	BDRD	0	0	0	0	0	0	0	0	0.00	0.00
AF23-11P2	AF23	22/06/2011	12:20:00	25/06/2011	11:21:00	522374	1338992	juin-11	BDRD	0	0	0	0	0	0	0	0	0.00	0.00
AF24-07P2	AF24	22/06/2011	0.376388889	40719	0.343055556	523744	1326798	juin-11	BDRG	0	0	0	0	0	0	0	0	0.00	0.00
AF24-08P2	AF24	22/06/2011	0.361111111	40719	0.309027778	525105	1327702	juin-11	BDRG	0	0	0	0	0	0	0	0	0.00	0.00
O21-11P2	O21	22/06/2011		25/06/2011		351500	1359636	juin-11	BARG	0	0	0	0	0	0	0	0	0.00	0.00
T21-01P2	T21	22/06/2011		25/06/2011		409556	1351556	juin-11	BARG	0	0	0	0	0	0	0	0	0.00	0.00
T21-03P2	T21	22/06/2011	09:45:00	25/06/2011	09:11:00	409781	1353294	juin-11	BARG	0	0	0	0	0	0	0	0	0.00	0.00
U21-04P2	U21	22/06/2011	09:15:00	25/06/2011	08:43:00	410915	1354759	juin-11	BARG	0	0	0	0	0	0	0	0	0.00	0.00
U22-10P2	U22	22/06/2011	10:40:00	25/06/2011	10:00:00	419444	1349475	juin-11	BARG	0	0	0	0	0	0	0	0	0.00	0.00
V19-04P2	V19	22/06/2011	16:34:00	25/06/2011	12:12:00	426164	1372369	juin-11	BARD	0	0	0	0	0	0	0	0	0.00	0.00
V19-07P2	V19	22/06/2011	14:53:00	25/06/2011	11:29:00	429730	1373197	juin-11	BARD	0	0	0	0	0	0	0	0	0.00	0.00
W19-06P2	W19	22/06/2011	13:22:00	25/06/2011	10:15:00	437774	1370570	juin-11	BARD	0	0	0	0	5	0	1	6	0.00	1.00
W19-10P2	W19	22/06/2011	12:08:00	25/06/2011	09:12:00	438150	1376589	juin-11	BARD	0	0	0	0	1	0	0	1	0.00	0.17
W20-07P2	W20	22/06/2011	14:21:00	25/06/2011	10:55:00	431761	1369496	juin-11	BARD	0	0	0	0	0	0	0	0	0.00	0.00
W20-08P2	W20	22/06/2011	13:47:00	25/06/2011	10:30:00	436629	1369724	juin-11	BARD	0	0	0	0	2	2	0	4	0.00	0.67
X19-01P2	X19	22/06/2011	12:35:00	25/06/2011	09:37:00	440030	1374113	juin-11	BARD	0	0	0	0	0	0	0	0	0.00	0.00
X19-04P2	X19	22/06/2011	10:42:00	25/06/2011	08:10:00	442178	1371590	juin-11	BARD	0	0	0	0	0	0	0	0	0.00	0.00
X19-07P2	X19	22/06/2011	11:20:00	25/06/2011	08:36:00	443057	1377110	juin-11	BARD	0	0	0	0	0	0	0	0	0.00	0.00
X20-07P2	X20	22/06/2011	10:18:00	25/06/2011	07:54:00	443932	1369976	juin-11	BARD	0	0	0	0	0	0	0	0	0.00	0.00
X20-08P2	X20	22/06/2011	09:46:00	25/06/2011	07:32:00	447508	1369432	juin-11	BARD	0	0	0	0	0	0	0	0	0.00	0.00
T21-02P2	T21	24/06/2011	14:27:00	27/06/2011	13:11:00	409757	1352795	juin-11	BARD	0	0	0	0	0	0	0	0	0.00	0.00
U20-04P2	U20	24/06/2011	11:55:00	27/06/2011	10:58:00	419794	1360820	juin-11	BARD	0	0	0	0	0	1	0	1	0.00	0.17
U20-06P2	U20	24/06/2011	11:32:00	27/06/2011	10:41:00	420020	1362838	juin-11	BARD	0	0	0	0	0	0	0	0	0.00	0.00
U21-03P2	U21	24/06/2011	13:58:00	27/06/2011	12:48:00	410518	1354023	juin-11	BARD	0	0	0	0	0	0	0	0	0.00	0.00
U21-11P2	U21	24/06/2011	12:38:00	27/06/2011	11:32:00	418031	1359306	juin-11	BARD	0	0	0	0	1	0	0	1	0.00	0.17
U22-09P2	U22	24/06/2011	15:03:00	27/06/2011	13:52:00	411303	1347515	juin-11	BARD	1	1	0	2	0	0	0	0	0.33	0.00
U23-04P2	U23	24/06/2011	16:01:00	27/06/2011	14:37:00	413512	1339115	juin-11	BARD	0	0	0	0	0	0	0	0	0.00	0.00
U23-05P2	U23	24/06/2011	16:11:00	27/06/2011	14:32:00	413832	1338631	juin-11	BARD	0	0	0	0	0	0	0	0	0.00	0.00
V20-01P2	V20	24/06/2011	10:47:00	27/06/2011	10:02:00	420590	1364806	juin-11	BARD	0	0	0	0	1	0	0	1	0.00	0.17
V20-05P2	V20	24/06/2011	09:20:00	27/06/2011	09:03:00	421838	1368116	juin-11	BARD	0	0	0	0	0	1	0	1	0.00	0.17
AH23-08P2	AH23	26/06/2011	0.438888889	40723	0.35625	545043	1335943	juin-11	BDRG	0	0	0	0	0	0	0	0	0.00	0.00
AI22-06P2	AI22	26/06/2011	0.460416667	40723	0.415277778	552119	1349144	juin-11	BDRG	0	0	0	0	0	0	0	0	0.00	0.00
AD23-03P2	AD23	27/06/2011	09:17:00	30/06/2011	08:32:00	507697	1334385	juin-11	BDRD	0	1	0	1	0	0	0	0	0.17	0.00
AD23-05P2	AD23	27/06/2011	10:02:00	30/06/2011	09:10:00	508506	1331932	juin-11	BDRD	0	0	0	0	0	0	0	0	0.00	0.00
AD24-01P2	AD24	27/06/2011	10:27:00	30/06/2011	09:55:00	509912	1329558	juin-11	BDRD	0	0	0	0	0	0	0	0	0.00	0.00
AD24-12P2	AD24	27/06/2011	10:45:00	30/06/2011	10:25:00	511501	1327743	juin-11	BDRD	0	0	0	0	0	0	0	0	0.00	0.00
AE21-01P2	AE21	27/06/2011	0.71875	40724	0.311805556	518463	1350313	juin-11	BDRG	0	0	0	0	0	0	0	0	0.00	0.00
AE23-08P2	AE23	27/06/2011	08:31:00	30/06/2011	07:51:00	511366	1336867	juin-11	BDRD	0	0	0	0	0	0	0	0	0.00	0.00
AE24-06P2	AE24	27/06/2011	11:16:00	30/06/2011	10:57:00	516763	1324775	juin-11	BDRD	0	0	0	0	0	0	0	0	0.00	0.00
AE25-01P2	AE25	27/06/2011	12:15:00	30/06/2011	11:42:00	517769	1309966	juin-11	BDRD	0	0	0	0	0	0	0	0	0.00	0.00
AE25-13P2	AE25	27/06/2011	11:45:00	30/06/2011	11:15:00	513152	1320090	juin-11	BDRD	0	0	0	0	0	0	0	0	0.00	0.00
AF19-05P2	AF19	27/06/2011	0.479166667	40724	0.484027778	522185	1376765	juin-11	BDRG	0	0	0	0	0	0	0	0	0.00	0.00
AF19-10P2	AF19	27/06/2011	0.425	40724	0.438194444	528853	1372569	juin-11	BDRG	0	0	0	0	0	0	0	0	0.00	0.00
AF20-03P2	AF20	27/06/2011	0.38125	40724	0.396527778	522771	1363799	juin-11	BDRG	0	0	0	0	0	0	0	0	0.00	0.00
AF20-08P2	AF20	27/06/2011	0.366666667	40724	0.379861111	526445	1364024	juin-11	BDRG	0	0	0	0	0	0	0	0	0.00	0.00
AF25-07P2	AF25	27/06/2011	0.366666667	40724	0.368055556	525166	1315879	juin-11	BDRG	0	0	0	0	0	0	0	0	0.00	0.00
AF27-05P2	AF27	27/06/2011	0.440972222	40724	0.454861111	526691	1294816	juin-11	BDRG	0	0	0	0	0	0	0	0	0.00	0.00
AF27-10P2	AF27	27/06/2011	0.423611111	40724	0.438194444	528413	1294880	juin-11	BDRG	0	0	0	0	0	0	0	0	0.00	0.00
AG21-01P2	AG21	27/06/2011	0.334722222	40724	0.349305556	531288	1352754	juin-11	BDRG	0	0	0	0	0	0	0	0	0.00	0.00
AJ24-01P2	AJ24	27/06/2011	0.355555556	40724	0.361805556	568362	1319852	juin-11	BDRG	0	0	0	0	0	0	0	0	0.00	0.00
M24-01P2	M24	27/06/2011		30/06/2011		330946	1329301	juin-11	BARG	1	0	0	1	0	0	0	0	0.17	0.00
O23-04P2	O23	27/06/2011	08:04:00	30/06/2011	08:29:00	353570	1334780	juin-11	BARG	0	0	0	0	0	0	0	0	0.00	0.00
Q24-06P2	Q24	27/06/2011	09:09:00	30/06/2011	09:01:00	370950	1324127	juin-11	BARG	0	0	0	0	0	0	0	0	0.00	0.00
Q26-01P2	Q26	27/06/2011	10:38:00	30/06/2011	10:21:00	371032	1300866	juin-11	BARG	0	0	0	0	0	0	0	0	0.00	0.00
S23-01P2	S23	27/06/2011	08:25:00	30/06/2011	08:53:00	398714	1329934	juin-11	BARG	0	0	0	0	0	0	0	0	0.00	0.00
T22-01P2	T22	27/06/2011	09:50:00	30/06/2011	10:30:00	405092	1340350	juin-11	BARG	0	0	0	0	0	0	0	0	0.00	0.00
T22-03P2	T22	27/06/2011	10:35:00	30/06/2011	10:53:00	408590	1340545	juin-11	BARG	0	0	0	0	0	0	0	0	0.00	0.00
T23-06P2	T23	27/06/2011	13:33:00	30/06/2011	10:04:00	403067	1334913	juin-11	BARD	0	0	0	0	0	0	0	0	0.00	0.00
T23-12P2	T23	27/06/2011	12:24:00	30/06/2011	09:15:00	400307	1331125	juin-11	BARD	0	0	0	0	0	0	0	0	0.00	0.00
T24-01P2	T24	27/06/2011	11:56:00	30/06/2011	08:45:00	403376	1327155	juin-11	BARD	0	0	0	0	0	0	0	0	0.00	0.00
T24-07P2	T24	27/06/2011	08:05:00	30/06/2011	08:06:00	409741	1321583	juin-11	BARD	0	0	0	0	0	0	0	0	0.00	0.00
T25-02P2	T25	27/06/2011	07:33:00	30/06/2011	07:34:00	408640	1318387	juin-11	BARD	0	0	0	0	0	0	0	0	0.00	0.00
U22-08P2	U22	27/06/2011	11:20:00	30/06/2011	11:27:00	414655	1356950	juin-11	BARG	0	0	0	0	0	0	0	0	0.00	0.00
V28-04P2	V28	27/06/2011	11:40:00	30/06/2011	10:52:00	344651	1285302	juin-11	BARG	0	0	0	0	0	1	0	1	0.00	0.17
AA28-05P2	AA28	28/06/2011	12:30:00	01/07/2011	11:45:00	476455	1287398	juin-11	BDRD	0	0	0	0	0	0	0	0	0.00	0.00
AD27-02P2	AD27	28/06/2011	08:34:00	01/07/2011	07:50:00	501575	1290250	juin-11	BDRD	0	0	0	0	0	0	0	0	0.00	0.00
R26-04P2	R26	28/06/2011	14:53:00	01/07/2011	13:18:00	386294	1309201	juin-11	BARD	0	0	0	0	3	1	0	4	0.00	0.67
R26-11P2	R26	28/06/2011	16:48:00	01/07/2011	15:27:00	382372	1300493	juin-11	BARD	0	0	0	0	0	0	0	0	0.00	0.00
R27-01P2	R27	28/06/2011	15:47:00	01/07/2011	14:33:00	388577	1298844	juin-11	BARD	0	0	0	0	1	1	0	2	0.00	0.33
R27-04P2	R27	28/06/2011	16:27:00	01/07/2011	15:12:00	381440	1299751	juin-11	BARD	0	0	0	0	0	0	0	0	0.00	0.00
S24-07P2	S24	28/06/2011	11:21:00	01/07/2011	09:59:00	395794	1323867	juin-11	BARD	0	0	0	0	0	0	0	0	0.00	0.00
S24-13P2	S24	28/06/2011	10:09:00	01/07/2011	09:06:00	398012	1329112	juin-11	BARD	0	1	0	1	0	0	0	0	0.17	0.00
S25-13P2	S25	28/06/2011	12:06:00	01/07/2011	10:45:00	396106	1319492	juin-11	BARD	0	0	0	0	0	0	0	0	0.00	0.00
S26-01P2	S26	28/06/2011	14:20:00	01/07/2011	12:50:00	389769	1305507	juin-11	BARD	0	0	0	0	0	0	0	0	0.00	0.00
S26-02P2	S26	28/06/2011	13:46:00	01/07/2011	12:27:00	391293	1305403	juin-11	BARD	0	0	0	0	0	0	0	0	0.00	0.00
T22-02P2	T22	28/06/2011	13:25:00	30/06/2011	11:11:00	407570	1340249	juin-11	BARD	0	0	0	0	0	0	0	0	0.00	0.00
T22-04P2	T22	28/06/2011	11:34:00	30/06/2011	11:53:00	409631	1340487	juin-11	BARD	0	0	0	0	0	0	0	0	0.00	0.00
T25-05P2	T25	28/06/2011	07:51:00	01/07/2011	07:43:00	405622	1313382	juin-11	BARD	0	0	0	0	0	0	0	0	0.00	0.00
U22-01P2	U22	28/06/2011	10:55:00	30/06/2011	12:13:00	410610	1341709	juin-11	BARD	0	0	0	0	0	0	0	0	0.00	0.00
AD26-04P2	AD26	29/06/2011	09:12:00	02/07/2011	08:15:00	508694	1305919	juin-11	BDRD	0	0	0	0	0	0	0	0	0.00	0.00
AD26-05P2	AD26	29/06/2011	08:19:00	02/07/2011	07:37:00	506601	1306821	juin-11	BDRD	0	0	0	0	0	0	0	0	0.00	0.00
AE26-01P2	AE26	29/06/2011	11:20:00	02/07/2011	10:13:00	511691	1300547	juin-11	BDRD	0	0	0	0	0	0	0	0	0.00	0.00
AE26-03P2	AE26	29/06/2011	10:36:00	02/07/2011	09:11:00	509876	1302039	juin-11	BDRD	0	0	0	0	0	0	0	0	0.00	0.00
S25-08P2	S25	28/07/2011	12:50:00	01/07/2011	11:45:00	391312	1317801	juil.-11	BARD	0	0	0	0	7	3	0	10	0.00	1.67
AA16-02P2	AA16	14/11/2011	12:22:00	17/11/2011	11:57:00	471934	1402299	nov.-11	BDRD	0	0	0	0	0	0	0	0	0.00	0.00
AA16-04P2	AA16	14/11/2011	11:52:00	17/11/2011	11:13:00	473597	1400721	nov.-11	BDRD	0	0	0	0	0	0	0	0	0.00	0.00
AA17-02P2	AA17	14/11/2011	11:15:00	17/11/2011	10:30:00	472819	1397956	nov.-11	BDRD	0	0	0	0	0	0	0	0	0.00	0.00
AA17-05P2	AA17	14/11/2011	0.380555556	40864	0.390277778	473038	1394586	nov.-11	BDRG	0	0	0	0	0	0	0	0	0.00	0.00
AA17-06P2	AA17	14/11/2011	13:17:00	17/11/2011	12:40:00	472640	1392147	nov.-11	BDRD	0	0	0	0	0	0	0	0	0.00	0.00
AA18-02P2	AA18	14/11/2011	10:10:00	17/11/2011	09:16:00	472264	1383715	nov.-11	BDRD	0	0	0	0	0	0	0	0	0.00	0.00
AA18-05P2	AA18	14/11/2011	0.439583333	40864	0.413888889	474177	1386625	nov.-11	BDRG	0	0	0	0	0	0	0	0	0.00	0.00
AA18-06P2	AA18	14/11/2011	09:23:00	17/11/2011	08:43:00	473006	1388982	nov.-11	BDRD	0	0	0	0	0	0	0	0	0.00	0.00
AA18-08P2	AA18	14/11/2011	0.486111111	40864	0.452777778	476105	1383665	nov.-11	BDRG	0	0	0	0	0	0	0	0	0.00	0.00
AE22-07P2	AE22	14/11/2011	0.450694444	40864	0.371527778	519599	1344729	nov.-11	BDRG	0	0	0	0	0	0	0	0	0.00	0.00
AE22-11P2	AE22	14/11/2011	0.372222222	40864	0.338888889	518981	1349118	nov.-11	BDRG	0	0	0	0	0	0	0	0	0.00	0.00
AE23-07P2	AE23	14/11/2011	0.413888889	40864	0.357638889	521115	1342856	nov.-11	BDRG	0	0	0	0	0	0	0	0	0.00	0.00
AF25-01P2	AF25	14/11/2011	0.4125	40864	0.402083333	525471	1310560	nov.-11	BDRG	0	0	0	0	0	0	0	0	0.00	0.00
P17-03P2	P17	14/11/2011	11:38:00	17/11/2011	10:22:00	368150	1390995	nov.-11	BARG	0	0	0	0	0	0	0	0	0.00	0.00
P17-05P2	P17	14/11/2011	12:15:00	17/11/2011	10:54:00	369245	1392548	nov.-11	BARG	0	0	0	0	0	0	0	0	0.00	0.00
Q18-01P2	Q18	14/11/2011	10:30:00	17/11/2011	09:25:00	370412	1386628	nov.-11	BARG	0	0	0	0	1	2	0	3	0.00	0.50
Q18-02P2	Q18	14/11/2011	09:50:00	17/11/2011	08:55:00	372638	1389188	nov.-11	BARG	0	0	0	0	0	0	0	0	0.00	0.00
V17-04P2	V17	14/11/2011	13:56:00	17/11/2011	12:56:00	424410	1395280	nov.-11	BARG	0	0	0	0	0	0	0	0	0.00	0.00
V17-08P2	V17	14/11/2011	14:19:00	17/11/2011	13:26:00	424346	1399867	nov.-11	BARG	0	0	0	0	0	0	0	0	0.00	0.00
W16-02P2	W16	14/11/2011	12:31:00	17/11/2011	11:48:00	433215	1406713	nov.-11	BARG	0	0	0	0	0	0	0	0	0.00	0.00
W16-03P2	W16	14/11/2011	12:01:00	17/11/2011	11:22:00	435053	1406108	nov.-11	BARG	0	0	0	0	0	0	0	0	0.00	0.00
W16-05P2	W16	14/11/2011	11:27:00	17/11/2011	10:34:00	437520	1405691	nov.-11	BARG	0	0	0	0	1	1	0	2	0.00	0.33
W18-03P2	W18	14/11/2011	14:11:00	17/11/2011	12:06:00	439590	1382472	nov.-11	BARD	0	0	0	0	0	0	0	0	0.00	0.00
X16-02P2	X16	14/11/2011	10:51:00	17/11/2011	09:57:00	441720	1405952	nov.-11	BARG	0	0	0	0	0	3	0	3	0.00	0.50
X16-04P2	X16	14/11/2011	08:46:00	17/11/2011	08:10:00	443693	1406293	nov.-11	BARD	0	0	0	0	1	6	0	7	0.00	1.17
X16-05P2	X16	14/11/2011	10:31:00	17/11/2011	09:37:00	444002	1407604	nov.-11	BARG	0	0	0	0	1	3	0	4	0.00	0.67
X16-08P2	X16	14/11/2011	07:38:00	17/11/2011	07:19:00	449218	1405027	nov.-11	BARD	0	0	0	0	0	0	0	0	0.00	0.00
X17-01P2	X17	14/11/2011	12:03:00	17/11/2011	10:32:00	440771	1390477	nov.-11	BARD	0	0	0	0	0	3	3	6	0.00	1.00
X17-05P2	X17	14/11/2011	11:16:00	17/11/2011	09:48:00	442847	1394099	nov.-11	BARD	0	0	0	0	1	0	0	1	0.00	0.17
X17-09P2	X17	14/11/2011	10:36:00	17/11/2011	09:15:00	443666	1397999	nov.-11	BARD	0	0	0	0	0	0	0	0	0.00	0.00
X18-02P2	X18	14/11/2011	13:22:00	17/11/2011	11:35:00	440823	1383871	nov.-11	BARD	0	0	0	0	0	5	0	5	0.00	0.83
X18-03P2	X18	14/11/2011	14:33:00	17/11/2011	12:19:00	440839	1382167	nov.-11	BARD	0	0	0	0	0	0	0	0	0.00	0.00
X18-07P2	X18	14/11/2011	12:38:00	17/11/2011	11:03:00	441901	1388836	nov.-11	BARD	0	0	0	0	0	2	0	2	0.00	0.33
Y15-01P2	Y15	14/11/2011	09:23:00	17/11/2011	08:26:00	422585	1410242	nov.-11	BARG	0	0	0	0	0	0	0	0	0.00	0.00
Y15-02P2	Y15	14/11/2011	0.383333333	40864	0.350694444	452815	1411289	nov.-11	BDRG	0	0	0	0	0	0	0	0	0.00	0.00
Y16-02P2	Y16	14/11/2011	10:03:00	17/11/2011	09:07:00	450628	1407648	nov.-11	BARG	0	0	0	0	0	0	0	0	0.00	0.00
Y16-04P2	Y16	14/11/2011	09:42:00	17/11/2011	08:44:00	451924	1409303	nov.-11	BARG	0	0	0	0	0	0	0	0	0.00	0.00
Y16-05P2	Y16	14/11/2011	0.403472222	40864	0.370138889	452854	1409880	nov.-11	BDRG	0	0	0	0	0	0	0	0	0.00	0.00
Y16-08P2	Y16	14/11/2011	08:43:00	17/11/2011	08:09:00	454328	1408220	nov.-11	BDRD	0	0	0	0	0	0	0	0	0.00	0.00
Y16-10P2	Y16	14/11/2011	08:20:00	17/11/2011	07:50:00	456080	1406406	nov.-11	BDRD	0	0	0	0	0	0	0	0	0.00	0.00
Y16-11P2	Y16	14/11/2011	0.434027778	40864	0.395833333	457633	1405018	nov.-11	BDRG	0	0	0	0	0	0	0	0	0.00	0.00
Z16-02P2	Z16	14/11/2011	0.570833333	40864	0.538194444	467137	1401178	nov.-11	BDRG	0	0	0	0	0	0	0	0	0.00	0.00
Z16-03P2	Z16	14/11/2011	12:40:00	17/11/2011	12:15:00	469474	1401875	nov.-11	BDRD	0	0	0	0	0	0	0	0	0.00	0.00
Z17-01P2	Z17	14/11/2011	0.502083333	40864	0.460416667	460704	1399667	nov.-11	BDRG	0	0	0	0	0	0	0	0	0.00	0.00
Z17-02P2	Z17	14/11/2011	07:52:00	17/11/2011	07:18:00	460272	1398109	nov.-11	BDRD	0	0	0	0	0	0	0	0	0.00	0.00
Z17-06P2	Z17	14/11/2011	10:50:00	17/11/2011	09:56:00	464818	1398091	nov.-11	BDRD	0	0	0	0	0	0	0	0	0.00	0.00
Z17-06P2	Z17	14/11/2011	0.526388889	40864	0.485416667	464850	1398399	nov.-11	BDRG	0	0	0	0	0	0	0	0	0.00	0.00
AA19-02P2	AA19	15/11/2011	10:24:00	18/11/2011	09:42:00	475020	1371428	nov.-11	BDRD	0	0	0	0	0	0	0	0	0.00	0.00
AA19-06P2	AA19	15/11/2011	11:18:00	18/11/2011	10:49:00	477094	1376576	nov.-11	BDRD	0	0	0	0	0	0	0	0	0.00	0.00
AB18-02P2	AB18	15/11/2011	12:30:00	18/11/2011	11:48:00	481509	1381884	nov.-11	BDRD	0	0	0	0	0	0	0	0	0.00	0.00
AB18-04P2	AB18	15/11/2011	13:01:00	18/11/2011	12:15:00	484201	1379976	nov.-11	BDRD	0	0	0	0	0	0	0	0	0.00	0.00
AB18-07P2	AB18	15/11/2011	0.365277778	40865	0.347222222	486221	1383418	nov.-11	BDRG	0	0	0	0	0	0	0	0	0.00	0.00
AB19-05P2	AB19	15/11/2011	0.447916667	40865	0.395833333	488675	1374621	nov.-11	BDRG	0	0	0	0	0	0	0	0	0.00	0.00
AB19-08P2	AB19	15/11/2011	11:55:00	18/11/2011	11:11:00	485554	1378284	nov.-11	BDRD	0	0	0	0	0	0	0	0	0.00	0.00
AB19-09P2	AB19	15/11/2011	0.413888889	40865	0.371527778	485390	1379324	nov.-11	BDRG	0	0	0	0	0	0	0	0	0.00	0.00
AC19-01P2	AC19	15/11/2011	13:20:00	18/11/2011	12:34:00	490449	1371709	nov.-11	BDRD	0	0	0	0	0	0	0	0	0.00	0.00
AC19-02P2	AC19	15/11/2011	0.536805556	40865	0.498611111	491741	1371234	nov.-11	BDRG	0	0	0	0	0	0	0	0	0.00	0.00
AC20-01P2	AC20	15/11/2011	10:00:00	18/11/2011	09:13:00	490288	1368784	nov.-11	BDRD	0	0	0	0	0	0	0	0	0.00	0.00
AC20-05P2	AC20	15/11/2011	0.486111111	40865	0.458333333	495118	1369944	nov.-11	BDRG	0	0	0	0	0	0	0	0	0.00	0.00
AC20-07P2	AC20	15/11/2011	09:25:00	18/11/2011	08:52:00	496333	1367875	nov.-11	BDRD	0	0	0	0	0	0	0	0	0.00	0.00
AC20-12P2	AC20	15/11/2011	0.474305556	40865	0.41875	497438	1368184	nov.-11	BDRG	0	0	0	0	0	0	0	0	0.00	0.00
AD20-02P2	AD20	15/11/2011	0.375	40865	0.333333333	501025	1367791	nov.-11	BDRG	0	0	0	0	0	0	0	0	0.00	0.00
AD20-07P2	AD20	15/11/2011	08:52:00	18/11/2011	08:15:00	507773	1367632	nov.-11	BDRD	0	0	0	0	0	0	0	0	0.00	0.00
AD20-08P2	AD20	15/11/2011	0.408333333	40865	0.358333333	508180	1367862	nov.-11	BDRG	0	0	0	0	0	0	0	0	0.00	0.00
AE20-04P2	AE20	15/11/2011	08:23:00	18/11/2011	07:42:00	514438	1369973	nov.-11	BDRD	0	0	0	0	0	0	0	0	0.00	0.00
AE21-01P2	AE21	15/11/2011	0.381944444	40865	0.350694444	531022	1352521	nov.-11	BDRG	0	0	0	0	0	0	0	0	0.00	0.00
AE24-02P2	AE24	15/11/2011	0.338194444	40865	0.327777778	519146	1320174	nov.-11	BDRG	0	0	0	0	0	0	0	0	0.00	0.00
AE25-07P2	AE25	15/11/2011	0.384722222	40865	0.361805556	515236	1317587	nov.-11	BDRG	0	0	0	0	0	0	0	0	0.00	0.00
AE25-11P2	AE25	15/11/2011	0.3625	40865	0.341666667	516928	1319833	nov.-11	BDRG	0	0	0	0	0	0	0	0	0.00	0.00
AE26-07P2	AE26	15/11/2011	0.486111111	40865	0.444444444	512319	1305902	nov.-11	BDRG	0	0	0	0	0	0	0	0	0.00	0.00
S17-02P2	S17	15/11/2011	08:10:00	18/11/2011	07:47:00	391174	1399354	nov.-11	BARG	0	0	0	0	0	0	0	0	0.00	0.00
T17-03P2	T17	15/11/2011	09:40:00	18/11/2011	08:50:00	401135	1393364	nov.-11	BARG	0	0	0	0	0	0	0	0	0.00	0.00
T17-05P2	T17	15/11/2011	10:20:00	18/11/2011	09:27:00	402156	1395668	nov.-11	BARG	0	0	0	0	0	0	0	0	0.00	0.00
V19-04P2	V19	15/11/2011	12:51:00	18/11/2011	12:15:00	426173	1372364	nov.-11	BARD	0	0	0	0	1	0	0	1	0.00	0.17
V19-05P2	V19	15/11/2011	12:50:00	18/11/2011	11:46:00	427329	1372383	nov.-11	BARG	0	0	0	0	2	2	0	4	0.00	0.67
V19-06P2	V19	15/11/2011	11:29:00	18/11/2011	10:58:00	428716	1372819	nov.-11	BARG	0	0	0	0	0	2	0	2	0.00	0.33
V19-07P2	V19	15/11/2011	11:57:00	18/11/2011	11:23:00	429723	1373182	nov.-11	BARD	0	0	0	0	5	9	0	14	0.00	2.33
W13-01P2	W13	15/11/2011	10:55:00	18/11/2011	10:34:00	430097	1374134	nov.-11	BARG	0	0	0	0	8	3	0	11	0.00	1.83
W18-01P2	W18	15/11/2011	08:56:00	18/11/2011	08:48:00	440154	1382396	nov.-11	BARG	0	0	0	0	1	0	0	1	0.00	0.17
W18-02P2	W18	15/11/2011	07:23:00	18/11/2011	07:05:00	450741	1379112	nov.-11	BARD	0	0	0	0	1	6	0	7	0.00	1.17
W18-04P2	W18	15/11/2011	08:14:00	18/11/2011	08:07:00	439762	1382570	nov.-11	BARG	0	0	0	0	0	0	0	0	0.00	0.00
W19-05P2	W19	15/11/2011	10:15:00	18/11/2011	10:00:00	435105	1371119	nov.-11	BARG	0	0	0	0	1	2	0	3	0.00	0.50
W19-06P2	W19	15/11/2011	10:07:00	18/11/2011	09:59:00	437784	1370574	nov.-11	BARD	0	0	0	0	3	6	0	9	0.00	1.50
W19-10P2	W19	15/11/2011	08:32:00	18/11/2011	08:09:00	438306	1376630	nov.-11	BARD	0	0	0	0	3	5	1	9	0.00	1.50
W19-11P2	W19	15/11/2011	09:22:00	18/11/2011	09:11:00	439289	1377914	nov.-11	BARG	0	0	0	0	1	2	0	3	0.00	0.50
W20-07P2	W20	15/11/2011	11:15:00	18/11/2011	10:42:00	431771	1369507	nov.-11	BARD	0	0	0	0	0	0	0	0	0.00	0.00
W20-08P2	W20	15/11/2011	10:33:00	18/11/2011	10:16:00	436691	1369703	nov.-11	BARD	0	0	0	0	0	0	0	0	0.00	0.00
X18-01P2	X18	15/11/2011	08:30:00	18/11/2011	08:18:00	439458	1380044	nov.-11	BARG	0	0	0	0	0	2	0	2	0.00	0.33
X19-04P2	X19	15/11/2011	14:12:00	18/11/2011	13:08:00	442176	1371573	nov.-11	BARD	0	0	0	0	0	0	0	0	0.00	0.00
X19-07P2	X19	15/11/2011	09:10:00	18/11/2011	09:21:00	443054	1377120	nov.-11	BARD	0	0	0	0	0	0	0	0	0.00	0.00
X20-07P2	X20	15/11/2011	14:39:00	18/11/2011	13:23:00	444045	1369918	nov.-11	BARD	0	0	0	0	0	0	0	0	0.00	0.00
X20-08P2	X20	15/11/2011	15:10:00	18/11/2011	13:50:00	447544	1369412	nov.-11	BARD	0	0	0	0	0	0	0	0	0.00	0.00
AA17-08P2	AA17	16/11/2011	0.319444444	40866	0.302777778	479789	1391769	nov.-11	BDRG	0	0	0	0	0	0	0	0	0.00	0.00
AB16-04P2	AB16	16/11/2011	0.41875	40866	0.38125	482356	1402487	nov.-11	BDRG	0	0	0	0	0	0	0	0	0.00	0.00
AB17-04P2	AB17	16/11/2011	0.3875	40866	0.361111111	481288	1399409	nov.-11	BDRG	0	0	0	0	0	0	0	0	0.00	0.00
AB17-05P2	AB17	16/11/2011	0.342361111	40866	0.336805556	483699	1392656	nov.-11	BDRG	0	0	0	0	0	0	0	0	0.00	0.00
AC17-03P2	AC17	16/11/2011	0.347916667	40866	0.332638889	491180	1396389	nov.-11	BDRG	0	0	0	0	0	0	0	0	0.00	0.00
AC17-05P2	AC17	16/11/2011	0.364583333	40866	0.352777778	496063	1398188	nov.-11	BDRG	0	0	0	0	0	0	0	0	0.00	0.00
AE20-11P2	AE20	16/11/2011	08:51:00	19/11/2011	07:33:00	515849	1363803	nov.-11	BDRD	0	0	0	0	0	0	0	0	0.00	0.00
AE21-10P2	AE21	16/11/2011	09:58:00	19/11/2011	08:57:00	513827	1354472	nov.-11	BDRD	0	0	0	0	0	0	0	0	0.00	0.00
AE21-12P2	AE21	16/11/2011	09:17:00	19/11/2011	08:07:00	512612	1358247	nov.-11	BDRD	0	0	0	0	0	0	0	0	0.00	0.00
AE22-01P2	AE22	16/11/2011	10:52:00	19/11/2011	09:53:00	510926	1347528	nov.-11	BDRD	0	0	0	0	0	0	0	0	0.00	0.00
AE22-08P2	AE22	16/11/2011	10:23:00	19/11/2011	09:22:00	519606	1346389	nov.-11	BDRD	0	0	0	0	0	0	0	0	0.00	0.00
AE23-01P2	AE23	16/11/2011	11:07:00	19/11/2011	10:25:00	515139	1338188	nov.-11	BDRD	0	0	0	0	0	0	0	0	0.00	0.00
AF22-01P2	AF22	16/11/2011	13:46:00	19/11/2011	12:27:00	519876	1343368	nov.-11	BDRD	0	0	0	0	0	0	0	0	0.00	0.00
AF22-03P2	AF22	16/11/2011	11:56:00	19/11/2011	10:56:00	521559	1342237	nov.-11	BDRD	0	0	0	0	0	0	0	0	0.00	0.00
AF22-11P2	AF22	16/11/2011	12:29:00	19/11/2011	11:34:00	522374	1338992	nov.-11	BDRD	0	0	0	0	0	0	0	0	0.00	0.00
AF23-09P2	AF23	16/11/2011	13:16:00	19/11/2011	01:58:00	521527	1337202	nov.-11	BDRD	0	0	0	0	0	0	0	0	0.00	0.00
AF27-05P2	AF27	16/11/2011	0.419444444	40866	0.363194444	526566	1294749	nov.-11	BDRG	0	0	0	0	0	0	0	0	0.00	0.00
AF27-10P2	AF27	16/11/2011	0.395833333	40866	0.336111111	528330	1294898	nov.-11	BDRG	0	0	0	0	0	0	0	0	0.00	0.00
AF28-10P2	AF28	16/11/2011	0.454861111	40866	0.39375	525924	1286847	nov.-11	BDRG	0	0	0	0	0	0	0	0	0.00	0.00
AG23-03P2	AG23	16/11/2011	0.343055556	40866	0.329861111	536667	1330594	nov.-11	BDRG	0	0	0	0	0	0	0	0	0.00	0.00
AG23-07P2	AG23	16/11/2011	0.315277778	40866	0.3	531055	1332710	nov.-11	BDRG	0	0	0	0	0	0	0	0	0.00	0.00
AJ24-01P2	AJ24	16/11/2011	0.426388889	40866	0.4	568365	1319855	nov.-11	BDRG	0	0	0	0	0	0	0	0	0.00	0.00
T21-02P2	T21	16/11/2011	12:56:00	19/11/2011	12:06:00	409769	1352811	nov.-11	BARD	1	0	0	1	0	2	0	2	0.17	0.33
T21-03P2	T21	16/11/2011	08:57:00	19/11/2011	09:07:00	409781	1353294	nov.-11	BARG	0	0	0	0	1	1	0	2	0.00	0.33
U20-03P2	U20	16/11/2011	10:49:00	19/11/2011	10:32:00	418791	1360056	nov.-11	BARG	1	2	0	3	1	2	0	3	0.50	0.50
U20-07P2	U20	16/11/2011	11:23:00	19/11/2011	11:10:00	419729	1363495	nov.-11	BARG	0	0	0	0	0	0	1	1	0.00	0.17
U21-03P2	U21	16/11/2011	12:27:00	19/11/2011	11:42:00	410520	1354041	nov.-11	BARD	0	0	0	0	1	1	1	3	0.00	0.50
U21-04P2	U21	16/11/2011	09:23:00	19/11/2011	09:32:00	410915	1354759	nov.-11	BARG	0	0	0	0	0	0	0	0	0.00	0.00
U21-08P2	U21	16/11/2011	10:04:00	19/11/2011	10:05:00	414535	1356900	nov.-11	BARG	0	0	0	0	4	3	0	7	0.00	1.17
U21-11P2	U21	16/11/2011	11:05:00	19/11/2011	10:30:00	418030	1359306	nov.-11	BARD	0	0	0	0	4	6	0	10	0.00	1.67
U22-09P2	U22	16/11/2011	13:34:00	19/11/2011	12:40:00	411322	1347562	nov.-11	BARD	0	0	0	0	0	0	0	0	0.00	0.00
U23-04P2	U23	16/11/2011	14:30:00	19/11/2011	13:31:00	413477	1339239	nov.-11	BARD	0	0	0	0	0	0	0	0	0.00	0.00
U23-05P2	U23	16/11/2011	14:44:00	19/11/2011	13:50:00	413824	1338630	nov.-11	BARD	0	0	0	0	0	0	0	0	0.00	0.00
V20-01P2	V20	16/11/2011	09:06:00	19/11/2011	08:36:00	420578	1364814	nov.-11	BARD	1	1	0	2	0	0	0	0	0.33	0.00
V20-02P2	V20	16/11/2011	11:40:00	19/11/2011	11:22:00	420391	1365216	nov.-11	BARG	1	0	0	1	0	1	0	1	0.17	0.17
V20-04P2	V20	16/11/2011	10:16:00	19/11/2011	09:46:00	419791	1360814	nov.-11	BARD	1	1	1	3	2	4	0	6	0.50	1.00
V20-05P2	V20	16/11/2011	08:07:00	19/11/2011	07:45:00	421847	1368269	nov.-11	BARD	0	0	0	0	3	10	0	13	0.00	2.17
V20-06P2	V20	16/11/2011	09:50:00	19/11/2011	09:20:00	420038	1362840	nov.-11	BARD	1	0	0	1	0	0	0	0	0.17	0.00
X17-02P2	X17	16/11/2011	09:10:00	19/11/2011	09:00:00	442089	1390881	nov.-11	BARG	0	1	0	1	1	0	0	1	0.17	0.17
X17-04P2	X17	16/11/2011	08:30:00	19/11/2011	08:30:00	441466	1393284	nov.-11	BARG	0	0	0	0	0	0	0	0	0.00	0.00
X18-06P2	X18	16/11/2011	09:45:00	19/11/2011	09:24:00	440750	1387472	nov.-11	BARG	0	0	0	0	0	0	0	0	0.00	0.00
X19-01P2	X19	18/11/2011	08:41:00	20/11/2011	14:12:00	440032	1374119	nov.-11	BARD	0	0	0	0	0	0	0	0	0.00	0.00
AD23-03P2	AD23	21/11/2011	09:40:00	24/11/2011	08:33:00	507697	1334385	nov.-11	BDRD	0	0	0	0	0	0	0	0	0.00	0.00
AD23-05P2	AD23	21/11/2011	10:17:00	24/11/2011	09:30:00	508506	1331932	nov.-11	BDRD	0	0	0	0	0	0	0	0	0.00	0.00
AD24-01P2	AD24	21/11/2011	10:54:00	24/11/2011	09:57:00	509912	1329558	nov.-11	BDRD	0	0	0	0	0	0	0	0	0.00	0.00
AE21-01P2	AE21	21/11/2011	0.345833333	40871	0.322916667	518542	1350256	nov.-11	BDRG	0	0	0	0	0	0	0	0	0.00	0.00
AE23-08P2	AE23	21/11/2011	08:56:00	24/11/2011	07:55:00	511366	1336867	nov.-11	BDRD	0	0	0	0	0	0	0	0	0.00	0.00
AE24-06P2	AE24	21/11/2011	12:12:00	24/11/2011	11:46:00	516763	1324775	nov.-11	BDRD	0	0	0	0	0	0	0	0	0.00	0.00
AE24-12P2	AE24	21/11/2011	11:26:00	24/11/2011	10:50:00	511501	1327743	nov.-11	BDRD	0	0	0	0	0	0	0	0	0.00	0.00
AE25-01P2	AE25	21/11/2011	13:18:00	24/11/2011	12:44:00	517769	1309966	nov.-11	BDRD	0	0	0	0	0	0	0	0	0.00	0.00
AE25-13P2	AE25	21/11/2011	12:57:00	24/11/2011	12:20:00	513152	1320090	nov.-11	BDRD	0	0	0	0	0	0	0	0	0.00	0.00
AF19-05P2	AF19	21/11/2011	0.479166667	40871	0.427083333	528853	1372569	nov.-11	BDRG	0	0	0	0	0	0	0	0	0.00	0.00
AF19-10P2	AF19	21/11/2011	0.438888889	40871	0.398611111	528764	1372513	nov.-11	BDRG	0	0	0	0	0	0	0	0	0.00	0.00
AF20-04P2	AF20	21/11/2011	0.390972222	40871	0.353472222	522764	1363841	nov.-11	BDRG	0	0	0	0	0	0	0	0	0.00	0.00
AF20-08P2	AF20	21/11/2011	0.372916667	40871	0.335416667	526919	1363846	nov.-11	BDRG	0	0	0	0	0	0	0	0	0.00	0.00
AF23-02P2	AF23	21/11/2011	0.397222222	40871	0.365277778	527159	1330892	nov.-11	BDRG	0	0	0	0	0	0	0	0	0.00	0.00
AF24-07P2	AF24	21/11/2011	0.333333333	40871	0.320833333	523690	1326762	nov.-11	BDRG	0	0	0	0	0	0	0	0	0.00	0.00
AF24-08P2	AF24	21/11/2011	0.35625	40871	0.347222222	525073	1327745	nov.-11	BDRG	0	0	0	0	0	0	0	0	0.00	0.00
AH23-08P2	AH23	21/11/2011	0.421527778	40871	0.388194444	545083	1335883	nov.-11	BDRG	0	0	0	0	0	0	0	0	0.00	0.00
AI22-06P2	AI22	21/11/2011	0.390972222	40871	0.364583333	518697	1350301	nov.-11	BDRG	0	0	0	0	0	0	0	0	0.00	0.00
O21-11P2	O21	21/11/2011	11:55:00	24/11/2011	08:32:00	351906	1357077	nov.-11	BARG	1	2	0	3	1	3	0	4	0.50	0.67
O21-12P2	O21	21/11/2011	12:20:00	24/11/2011	08:55:00	351617	1357423	nov.-11	BARG	9	14	0	23	6	9	0	15	3.83	2.50
Q27-01P2	Q27	21/11/2011	10:26:00	24/11/2011	09:55:00	373538	1291539	nov.-11	BARD	0	1	0	1	0	0	0	0	0.17	0.00
Q28-15P2	Q28	21/11/2011	11:47:00	24/11/2011	11:06:00	376890	1282277	nov.-11	BARD	0	0	0	0	3	1	0	4	0.00	0.67
Q28-16P2	Q28	21/11/2011	12:39:00	24/11/2011	11:50:00	374290	1277765	nov.-11	BARD	0	0	0	0	0	0	0	0	0.00	0.00
R29-01P2	R29	21/11/2011	13:53:00	24/11/2011	12:49:00	387925	1278948	nov.-11	BARD	0	0	0	0	0	1	0	1	0.00	0.17
S23-01P2	S23	21/11/2011	15:10:00	24/11/2011	11:30:00	398714	1329934	nov.-11	BARG	0	0	0	0	0	0	0	0	0.00	0.00
S24-07P2	S24	21/11/2011	13:44:00	24/11/2011	12:26:00	395790	1323867	nov.-11	BARD	0	0	0	0	1	1	0	2	0.00	0.33
S24-13P2	S24	21/11/2011	12:38:00	24/11/2011	11:37:00	398016	1329110	nov.-11	BARD	0	0	0	0	2	0	0	2	0.00	0.33
S25-13P2	S25	21/11/2011	14:36:00	24/11/2011	13:15:00	396110	1319497	nov.-11	BARD	0	0	0	0	4	0	0	4	0.00	0.67
S28-05P2	S28	21/11/2011	08:20:00	24/11/2011	08:05:00	391064	1287104	nov.-11	BARD	0	0	0	0	2	1	0	3	0.00	0.50
S29-01P2	S29	21/11/2011	14:37:00	24/11/2011	13:36:00	391976	1273408	nov.-11	BARD	0	0	0	0	0	0	0	0	0.00	0.00
T21-01P2	T21	21/11/2011	11:07:00	24/11/2011	08:06:00	409522	1351588	nov.-11	BARG	2	6	0	8	0	1	0	1	1.33	0.17
T22-01P2	T22	21/11/2011	13:42:00	24/11/2011	10:10:00	405092	1340350	nov.-11	BARG	0	0	0	0	0	0	0	0	0.00	0.00
T22-02P2	T22	21/11/2011	08:46:00	24/11/2011	08:33:00	409680	1340592	nov.-11	BARD	0	0	0	0	0	0	0	0	0.00	0.00
T22-03P2	T22	21/11/2011	13:02:00	24/11/2011	09:38:00	408590	1340545	nov.-11	BARG	0	0	0	0	0	0	0	0	0.00	0.00
T22-04P2	T22	21/11/2011	09:36:00	24/11/2011	09:11:00	407390	1340150	nov.-11	BARD	0	0	0	0	0	0	0	0	0.00	0.00
T23-06P2	T23	21/11/2011	09:42:00	24/11/2011	10:02:00	403071	1334911	nov.-11	BARD	0	1	0	1	0	0	0	0	0.17	0.00
T23-12P2	T23	21/11/2011	11:26:00	24/11/2011	10:41:00	400288	1331140	nov.-11	BARD	0	0	0	0	0	0	0	0	0.00	0.00
T24-01P2	T24	21/11/2011	11:56:00	24/11/2011	11:04:00	403376	1327170	nov.-11	BARD	0	1	0	1	0	0	0	0	0.17	0.00
T24-07P2	T24	21/11/2011	15:42:00	24/11/2011	14:10:00	409637	1321538	nov.-11	BARD	0	0	0	0	0	0	0	0	0.00	0.00
T25-02P2	T25	21/11/2011	16:00:00	24/11/2011	14:37:00	408684	1319338	nov.-11	BARD	0	0	0	0	0	0	0	0	0.00	0.00
U22-01P2	U22	21/11/2011	08:04:00	24/11/2011	08:08:00	410596	1341699	nov.-11	BARD	0	0	0	0	0	0	0	0	0.00	0.00
U22-08P2	U22	21/11/2011	12:11:00	24/11/2011	09:03:00	414655	1356950	nov.-11	BARG	0	0	0	0	0	0	0	0	0.00	0.00
U22-10P2	U22	21/11/2011	11:43:00	24/11/2011	08:33:00	411444	1349475	nov.-11	BARG	0	0	0	0	0	0	0	0	0.00	0.00
AA28-05P2	AA28	22/11/2011	13:12:00	25/11/2011	12:22:00	476455	1287398	nov.-11	BDRD	0	0	0	0	0	0	0	0	0.00	0.00
AD27-02P2	AD27	22/11/2011	08:24:00	25/11/2011	07:38:00	501575	1290250	nov.-11	BDRD	0	0	0	0	0	0	0	0	0.00	0.00
AE30-13P2	AE30	22/11/2011	0.397916667	40872	0.399305556	516864	1269861	nov.-11	BDRG	1	1	0	2	0	0	0	0	0.33	0.00
AF30-01P2	AF30	22/11/2011	0.431944444	40872	0.425694444	523312	1269310	nov.-11	BDRG	0	0	0	0	0	0	0	0	0.00	0.00
M24-01P2	M24	22/11/2011	11:13:00	25/11/2011	11:58:00	330901	1329281	nov.-11	BARG	3	3	0	6	2	3	0	5	1.00	0.83
N28-04P2	N28	22/11/2011	13:00:00	25/11/2011	14:20:00	344651	1285302	nov.-11	BARG	0	0	0	0	0	0	0	0	0.00	0.00
O23-04P2	O23	22/11/2011	08:08:00	25/11/2011	09:26:00	353570	1334780	nov.-11	BARG	0	0	0	0	0	1	0	1	0.00	0.17
Q24-06P2	Q24	22/11/2011	08:25:00	25/11/2011	08:31:00	370792	1324113	nov.-11	BARG	0	0	0	0	0	0	0	0	0.00	0.00
Q26-01P2	Q26	22/11/2011	09:45:00	25/11/2011	09:44:00	371422	1300597	nov.-11	BARG	0	1	0	1	0	0	0	0	0.17	0.00
Q26-01P2	Q26	22/11/2011		25/11/2011		371038	1300866	nov.-11	BARG	0	0	0	0	0	0	0	0	0.00	0.00
R26-04P2	R26	22/11/2011	11:01:00	25/11/2011	10:11:00	386390	1309170	nov.-11	BARD	0	0	0	0	0	1	0	1	0.00	0.17
R27-01P2	R27	22/11/2011	12:11:00	25/11/2011	11:11:00	388582	1298837	nov.-11	BARD	0	0	0	0	1	0	0	1	0.00	0.17
S25-08P2	S25	22/11/2011	08:50:00	25/11/2011	08:02:00	391342	1317824	nov.-11	BARD	0	0	0	0	0	0	0	0	0.00	0.00
S26-01P2	S26	22/11/2011	10:05:00	25/11/2011	09:38:00	389770	1305505	nov.-11	BARD	0	0	0	0	0	0	0	0	0.00	0.00
S26-02P2	S26	22/11/2011	09:39:00	25/11/2011	09:08:00	391298	1305400	nov.-11	BARD	0	0	0	0	0	0	0	0	0.00	0.00
T25-05P2	T25	22/11/2011	07:25:00	25/11/2011	07:05:00	405604	1313454	nov.-11	BARD	1	1	0	2	0	0	0	0	0.33	0.00
AD26-04P2	AD26	23/11/2011	08:26:00	26/11/2011	07:54:00	508694	1305919	nov.-11	BDRD	0	0	0	0	0	0	0	0	0.00	0.00
AD26-05P2	AD26	23/11/2011	07:52:00	26/11/2011	07:17:00	506601	1306821	nov.-11	BDRD	0	0	0	0	0	0	0	0	0.00	0.00
AE26-01P2	AE26	23/11/2011	10:37:00	26/11/2011	09:15:00	511691	1300547	nov.-11	BDRD	0	0	0	0	0	0	0	0	0.00	0.00
AE26-03P2	AE26	23/11/2011	09:55:00	26/11/2011	08:36:00	509876	1302039	nov.-11	BDRD	0	0	0	0	0	0	0	0	0.00	0.00
K29-03P2	K29	05/12/2011	10:22:00	08/12/2011	09:10:00	317547	1270865	déc.-11	BARG	0	0	0	0	1	0	0	1	0.00	0.17
K29-06P2	K29	05/12/2011	09:43:00	08/12/2011	08:40:00	311670	1272744	déc.-11	BARG	0	0	0	0	2	1	0	3	0.00	0.50
K29-07P2	K29	05/12/2011	09:24:00	08/12/2011	08:21:00	310313	1273458	déc.-11	BARG	0	0	0	0	2	0	0	2	0.00	0.33
K30-05P2	K30	05/12/2011	12:28:00	08/12/2011	10:08:00	318319	1266246	déc.-11	BARG	0	0	0	0	3	2	0	5	0.00	0.83
K30-06P2	K30	05/12/2011	13:55:00	08/12/2011	10:50:00	316986	1264954	déc.-11	BARG	0	0	0	0	25	22	0	47	0.00	7.83
K30-07P2	K30	05/12/2011	14:33:00	08/12/2011	11:34:00	314613	1263641	déc.-11	BARG	0	0	0	0	28	68	0	96	0.00	16.00
K30-08P2	K30	05/12/2011	14:58:00	08/12/2011	11:53:00	312684	1263257	déc.-11	BARG	0	0	0	0	9	31	0	40	0.00	6.67
P35-02P2	P35	05/12/2011	0.577777778	40885		363560	1210042	déc.-11	BDRG	2	3	0	5	9	0	0	9	0.83	1.50
P35-03P2	P35	05/12/2011	0.470833333	40885		364667	1210238	déc.-11	BDRG	9	9	0	18	0	0	0	0	3.00	0.00
P35-06P2	P35	05/12/2011	0.525694444	40885		366990	1211295	déc.-11	BDRG	4	1	0	5	4	1	0	5	0.83	0.83
P36-02P2	P36	05/12/2011	0.428472222	40885		362253	1209406	déc.-11	BDRG	11	4	0	15	7	1	0	8	2.50	1.33
Q35-01P2	Q35	05/12/2011	0.463194444	40885		370354	1210614	déc.-11	BDRG	12	8	0	20	1	0	0	1	3.33	0.17
Q35-04P2	Q35	05/12/2011	0.509027778	40885		373347	1210647	déc.-11	BDRG	24	28	0	52	4	0	0	4	8.67	0.67
Q36-01P2	Q36	05/12/2011	0.478472222	40885		373356	1208858	déc.-11	BDRG	32	28	1	61	2	1	0	3	10.17	0.50
Q36-13P2	Q36	05/12/2011	0.6375	40885		370665	1200309	déc.-11	BDRG	0	0	0	0	0	0	0	0	0.00	0.00
G30-10P2	G30	06/12/2011	09:50:00	09/12/2011	09:05:00	273831	1260308	déc.-11	BARG	0	0	0	0	0	0	0	0	0.00	0.00
G31-08P2	G31	06/12/2011	11:02:00	09/12/2011	10:00:00	271822	1255803	déc.-11	BARG	0	0	0	0	2	3	0	5	0.00	0.83
G31-10P2	G31	06/12/2011	12:05:00	09/12/2011	10:40:00	271394	1251266	déc.-11	BARG	0	0	0	0	0	0	0	0	0.00	0.00
G32-08P2	G32	06/12/2011	13:40:00	09/12/2011	11:30:00	274628	1244635	déc.-11	BARG	0	0	0	0	1	3	0	4	0.00	0.67
H29-02P2	H29	06/12/2011	08:03:00	09/12/2011	07:45:00	281908	1271821	déc.-11	BARG	0	0	0	0	0	0	0	0	0.00	0.00
I31-04P2	I31	06/12/2011	11:56:00	09/12/2011	08:36:00	294894	1248002	déc.-11	BARG	0	0	0	0	5	5	0	10	0.00	1.67
I31-10P2	I31	06/12/2011	12:38:00	09/12/2011	07:39:00	295001	1251212	déc.-11	BARG	0	0	0	0	7	7	0	14	0.00	2.33
J31-02P2	J31	06/12/2011	10:12:00	09/12/2011	11:37:00	306767	1258477	déc.-11	BARG	0	0	0	0	0	8	0	8	0.00	1.33
J31-06P2	J31	06/12/2011	09:40:00	09/12/2011	11:08:00	307641	1257256	déc.-11	BARG	0	0	0	0	0	0	0	0	0.00	0.00
J31-09P2	J31	06/12/2011	08:56:00	09/12/2011	10:23:00	305784	1255243	déc.-11	BARG	0	0	0	0	25	13	0	38	0.00	6.33
J31-11P2	J31	06/12/2011	08:11:00	09/12/2011	09:39:00	302353	1252939	déc.-11	BARG	0	0	0	0	10	11	0	21	0.00	3.50
J31-12P2	J31	06/12/2011	07:57:00	09/12/2011	09:35:00	302001	1251884	déc.-11	BARG	0	0	0	0	5	7	0	12	0.00	2.00
N36-01P2	N36	06/12/2011	0.390277778	40886	0.329861111	349589	1203054	déc.-11	BDRG	14	14	0	28	2	0	0	2	4.67	0.33
O36-04P2	O36	06/12/2011	0.478472222	40886	0.394444444	352924	1206222	déc.-11	BDRG	4	1	0	5	0	0	0	0	0.83	0.00
O36-09P2	O36	06/12/2011	0.423611111	40886	0.352083333	351303	1204484	déc.-11	BDRG	0	3	0	3	0	0	0	0	0.50	0.00
P37-06P2	P37	06/12/2011	0.559027778	40886	0.513194444	362078	1195662	déc.-11	BDRG	0	0	0	0	0	0	0	0	0.00	0.00
P38-03P2	P38	06/12/2011	0.652083333	40886	0.551388889	368297	1184260	déc.-11	BDRG	3	4	0	7	0	0	0	0	1.17	0.00
Q36-04P2	Q36	06/12/2011	0.556944444	40886	0.371527778	375095	1207040	déc.-11	BDRG	7	1	0	8	2	8	0	10	1.33	1.67
Q36-05P2	Q36	06/12/2011	0.482638889	40886	0.404861111	375556	1205603	déc.-11	BDRG	28	7	2	37	8	9	0	17	6.17	2.83
Q36-06P2	Q36	06/12/2011	0.451388889	40886	0.3875	375857	1204849	déc.-11	BDRG	139	98	4	241	3	1	0	4	40.17	0.67
Q36-08P2	Q36	06/12/2011	0.4375	40886	0.375	352112	1205195	déc.-11	BDRG	1	4	0	5	3	0	0	3	0.83	0.50
Q38-03P2	Q38	06/12/2011	0.518055556	40886	0.460416667	373203	1188505	déc.-11	BDRG	1	5	0	6	2	0	0	2	1.00	0.33
Q38-05P2	Q38	06/12/2011	0.63125	40886	0.528472222	370341	1185992	déc.-11	BDRG	0	0	0	0	0	0	0	0	0.00	0.00
R37-01P2	R37	06/12/2011	0.606944444	40886	0.423611111	380564	1195986	déc.-11	BDRG	12	1	0	13	3	7	0	10	2.17	1.67
R37-02P2	R37	06/12/2011	0.402083333	40886	0.356944444	380873	1194118	déc.-11	BDRG	2	0	0	2	0	0	0	0	0.33	0.00
R37-05P2	R37	06/12/2011	0.446527778	40886	0.379861111	382284	1192575	déc.-11	BDRG	9	7	1	17	1	0	0	1	2.83	0.17
R37-06P2	R37	06/12/2011	0.46875	41252	0.397222222	382620	1191881	déc.-11	BDRG	9	8	0	17	0	1	0	1	2.83	0.17
H32-01P2	H32	07/12/2011	07:29:00	10/12/2011	08:46:00	289795	1247124	déc.-11	BARG	0	0	0	0	19	9	0	28	0.00	4.67
H32-06P2	H32	07/12/2011	08:18:00	10/12/2011	09:31:00	285292	1246635	déc.-11	BARG	3	8	0	11	17	58	0	75	1.83	12.50
H32-09P2	H32	07/12/2011	08:51:00	10/12/2012	10:21:00	283319	1246859	déc.-11	BARG	0	0	0	0	13	6	0	19	0.00	3.17
H32-16P2	H32	07/12/2011	09:15:00	10/12/2011	08:35:00	281207	1241994	déc.-11	BARG	0	0	0	0	5	3	0	8	0.00	1.33
H32-17P2	H32	07/12/2011	10:15:00	10/12/2011	09:18:00	280106	1240485	déc.-11	BARG	0	0	0	0	4	3	0	7	0.00	1.17
M38-03P2	M38	07/12/2011	0.472916667	40887	0.420138889	336461	1181597	déc.-11	BDRG	61	43	0	104	0	0	0	0	17.33	0.00
M38-11P2	M38	07/12/2011	0.494444444	40887	0.434027778	335844	1185244	déc.-11	BDRG	82	34	2	118	0	0	0	0	19.67	0.00
M39-05P2	M39	07/12/2011	0.428472222	40887	0.372222222	335641	1173581	déc.-11	BDRG	0	4	0	4	0	0	0	0	0.67	0.00
M39-07P2	M39	07/12/2011	0.38125	40887	0.342361111	335596	1176513	déc.-11	BDRG	4	1	0	5	0	0	0	0	0.83	0.00
M39-10P2	M39	07/12/2011	0.452083333	40887	0.4	336822	1180123	déc.-11	BDRG	5	0	0	5	0	0	0	0	0.83	0.00
M39-12P2	M39	07/12/2011	0.485416667	40887	0.40625	331392	1178161	déc.-11	BDRG	0	0	0	0	0	0	0	0	0.00	0.00
N38-02P2	N38	07/12/2011	0.420138889	40887	0.345138889	345973	1187958	déc.-11	BDRG	2	2	0	4	0	0	0	0	0.67	0.00
N39-02P2	N39	07/12/2011	0.369444444	40887	0.361111111	343150	1178433	déc.-11	BDRG	2	1	0	3	0	0	0	0	0.50	0.00
AA16-02P2	AA16	05/03/2012	12:30:00	08/03/2012	11:20:00	471934	1402299	mars-12	BDRD	0	0	0	0	0	0	0	0	0.00	0.00
AA16-04P2	AA16	05/03/2012	11:46:00	08/03/2012	10:35:00	473797	1400721	mars-12	BDRD	0	0	0	0	0	0	0	0	0.00	0.00
AA17-02P2	AA17	05/03/2012	11:20:00	08/03/2012	10:13:00	472819	1397956	mars-12	BDRD	0	0	0	0	0	0	0	0	0.00	0.00
AA17-05P3	AA17	05/03/2012	0.385416667	40976	0.330555556	472651	1395190	mars-12	BDRG	0	0	0	0	0	0	0	0	0.00	0.00
AA17-06P2	AA17	05/03/2012	13:38:00	08/03/2012	12:46:00	472640	1392147	mars-12	BDRD	0	0	0	0	0	0	0	0	0.00	0.00
AA18-02P2	AA18	05/03/2012	10:22:00	08/03/2012	09:23:00	472264	1383715	mars-12	BDRD	0	0	0	0	0	0	0	0	0.00	0.00
AA18-05P2	AA18	05/03/2012	0.4625	40976	0.367361111	474255	1385469	mars-12	BDRG	0	0	0	0	0	0	0	0	0.00	0.00
AA18-06P2	AA18	05/03/2012	09:40:00	08/03/2012	09:00:00	473006	1388982	mars-12	BDRD	0	0	0	0	0	0	0	0	0.00	0.00
AA18-08P3	AA18	05/03/2012	0.49375	40976	0.388888889	475798	1383384	mars-12	BDRG	0	0	0	0	0	0	0	0	0.00	0.00
AF23-02P2	AF23	05/03/2012	0.379861111	40976	0.353472222	527156	1330892	mars-12	BDRG	0	0	0	0	0	0	0	0	0.00	0.00
AF24-07P2	AF24	05/03/2012	0.433333333	40976	0.39375	523648	1326686	mars-12	BDRG	0	0	0	0	0	0	0	0	0.00	0.00
AF24-08P2	AF24	05/03/2012	0.416666667	40976	0.380555556	525017	1327646	mars-12	BDRG	0	0	0	0	0	0	0	0	0.00	0.00
AF27-05P2	AF27	05/03/2012	0.413194444	40976	0.364583333	526566	1294750	mars-12	BDRG	0	0	0	0	0	0	0	0	0.00	0.00
AF27-10P2	AF27	05/03/2012	0.389583333	40976		528030	1294906	mars-12	BDRG	0	0	0	0	0	0	0	0	0.00	0.00
AF28-10P2	AF28	05/03/2012	0.445833333	40976	0.390277778	525708	1286717	mars-12	BDRG	0	0	0	0	0	0	0	0	0.00	0.00
P17-03P2	P17	05/03/2012	10:30:00	08/03/2012	09:44:00	368152	1390995	mars-12	BARG	0	0	0	0	0	0	0	0	0.00	0.00
P17-05P2	P17	05/03/2012	11:02:00	08/03/2012	10:06:00	369254	1392344	mars-12	BARG	0	0	0	0	0	0	0	0	0.00	0.00
Q18-01P2	Q18	05/03/2012	09:36:00	08/03/2012	09:08:00	370812	1386937	mars-12	BARG	7	0	0	7	0	0	0	0	1.17	0.00
Q18-02P2	Q18	05/03/2012	08:55:00	08/03/2012	08:40:00	372489	1389102	mars-12	BARG	0	0	0	0	0	0	0	0	0.00	0.00
W16-02P2	W16	05/03/2012	12:26:00	08/03/2012	10:40:00	433247	1406685	mars-12	BARG	0	0	0	0	0	0	0	0	0.00	0.00
W16-03P2	W16	05/03/2012	11:56:00	08/03/2012	10:20:00	435125	1406152	mars-12	BARG	0	0	0	0	0	0	0	0	0.00	0.00
W16-05P2	W16	05/03/2012	11:17:00	08/03/2012	10:10:00	437458	1405680	mars-12	BARG	0	0	0	0	0	0	0	0	0.00	0.00
W18-03P3	W18	05/03/2012	13:12:00	08/03/2012	12:03:00	439621	1382525	mars-12	BARD	0	0	0	0	0	1	0	1	0.00	0.11
X16-02P2	X16	05/03/2012	10:39:00	08/03/2012	09:27:00	441700	1405978	mars-12	BARG	0	0	0	0	0	0	0	0	0.00	0.00
X16-04P3	X16	05/03/2012	08:49:00	08/03/2012	08:23:00	443781	1405920	mars-12	BARD	0	0	0	0	0	1	0	1	0.00	0.11
X16-05P2	X16	05/03/2012	10:14:00	08/03/2012	09:09:00	443992	1407651	mars-12	BARG	0	0	0	0	0	0	0	0	0.00	0.00
X16-08P3	X16	05/03/2012	07:53:00	08/03/2012	07:33:00	449141	1405034	mars-12	BARD	0	0	0	0	0	0	0	0	0.00	0.00
X17-01P3	X17	05/03/2012	11:30:00	08/03/2012	10:26:00	440843	1390517	mars-12	BARD	0	0	0	0	0	0	0	0	0.00	0.00
X17-05P3	X17	05/03/2012	10:37:00	08/03/2012	09:48:00	442991	1394215	mars-12	BARD	0	0	0	0	0	0	0	0	0.00	0.00
X17-09P3	X17	05/03/2012	09:55:00	08/03/2012	09:09:00	443584	1397985	mars-12	BARD	1	0	0	1	1	2	0	3	0.11	0.33
X18-03P3	X18	05/03/2012	12:41:00	08/03/2012	11:30:00	440820	1383895	mars-12	BARD	2	1	0	3	0	0	0	0	0.33	0.00
X18-07P3	X18	05/03/2012	12:01:00	08/03/2012	10:50:00	441944	1389019	mars-12	BARD	0	0	0	0	0	0	0	0	0.00	0.00
Y15-01P2	Y15	05/03/2012	08:59:00	08/03/2012	07:59:00	452585	1410242	mars-12	BARG	0	0	0	0	0	0	0	0	0.00	0.00
Y15-02P2	Y15	05/03/2012	0.409722222	40976	0.347916667	452712	1411209	mars-12	BDRG	0	0	0	0	0	0	0	0	0.00	0.00
Y16-02P2	Y16	05/03/2012	09:39:00	08/03/2012	08:42:00	450698	1407655	mars-12	BARG	0	0	0	0	0	0	0	0	0.00	0.00
Y16-04P2	Y16	05/03/2012	08:19:00	08/03/2012	08:17:00	451924	1409303	mars-12	BARG	0	0	0	0	0	0	0	0	0.00	0.00
Y16-05P4	Y16	05/03/2012	0.444444444	40976	0.368055556	452666	1409790	mars-12	BDRG	0	0	0	0	0	0	0	0	0.00	0.00
Y16-08P2	Y16	05/03/2012	09:10:00	08/03/2012	08:42:00	454328	1408220	mars-12	BDRD	0	0	0	0	0	0	0	0	0.00	0.00
Y16-10P2	Y16	05/03/2012	08:42:00	08/03/2012	08:15:00	456080	1406408	mars-12	BDRD	0	0	0	0	0	0	0	0	0.00	0.00
Y16-11P3	Y16	05/03/2012	0.483333333	40976	0.402083333	457643	1405014	mars-12	BDRG	0	0	0	0	0	0	0	0	0.00	0.00
Z16-02P3	Z16	05/03/2012	0.640277778	40976	0.504861111	467188	1401294	mars-12	BDRG	0	0	0	0	0	0	0	0	0.00	0.00
Z16-03P2	Z16	05/03/2012	13:08:00	06/03/2012	12:14:00	469474	1401875	mars-12	BDRD	0	0	0	0	0	0	0	0	0.00	0.00
Z17-01P3	Z17	05/03/2012	0.55	40976	0.458333333	460809	1399557	mars-12	BDRG	0	0	0	0	0	0	0	0	0.00	0.00
Z17-02P2	Z17	05/03/2012	08:17:00	08/03/2012	07:50:00	460272	1398109	mars-12	BDRD	0	0	0	0	0	0	0	0	0.00	0.00
Z17-06P2	Z17	05/03/2012	10:52:00	08/03/2012	09:52:00	464818	1398091	mars-12	BDRD	0	0	0	0	0	0	0	0	0.00	0.00
Z17-06P3S	Z17	05/03/2012	0.579861111	40976	0.472916667	464851	1398465	mars-12	BDRG	0	0	0	0	0	0	0	0	0.00	0.00
AA19-02P3	AA19	06/03/2012	11:13:00	09/03/2012	09:33:00	475172	1371563	mars-12	BDRD	0	0	0	0	0	0	0	0	0.00	0.00
AA19-06P3	AA19	06/03/2012	11:54:00	09/03/2012	10:10:00	477580	1376887	mars-12	BDRD	0	0	0	0	0	0	0	0	0.00	0.00
AB18-02P2	AB18	06/03/2012	12:45:00	09/03/2012	11:18:00	481509	1381884	mars-12	BDRD	0	0	0	0	0	0	0	0	0.00	0.00
AB18-04P2	AB18	06/03/2012	13:16:00	09/03/2012	12:03:00	484201	1379976	mars-12	BDRD	0	0	0	0	0	0	0	0	0.00	0.00
AB18-07P2	AB18	06/03/2012	0.318055556	40977	0.3125	486687	1383483	mars-12	BDRG	0	1	0	1	0	0	0	0	0.17	0.00
AB19-05P2	AB19	06/03/2012	0.336111111	40977	0.359722222	488795	1374458	mars-12	BDRG	0	0	0	0	0	0	0	0	0.00	0.00
AB19-08P2	AB19	06/03/2012	12:27:00	09/03/2012	10:54:00	485554	1378284	mars-12	BDRD	0	0	0	0	0	0	0	0	0.00	0.00
AB19-09P3	AB19	06/03/2012	0.338888889	40977	0.339583333	485463	1379263	mars-12	BDRG	0	0	0	0	0	0	0	0	0.00	0.00
AC19-01P2	AC19	06/03/2012	13:35:00	09/03/2012	12:25:00	490449	1371709	mars-12	BDRD	0	0	0	0	0	0	0	0	0.00	0.00
AC19-02P3	AC19	06/03/2012	0.516666667	40977	0.50625	491934	1371184	mars-12	BDRG	0	0	0	0	0	0	0	0	0.00	0.00
AC20-01P2	AC20	06/03/2012	09:59:00	09/03/2012	08:50:00	490288	1368784	mars-12	BDRD	0	0	0	0	0	0	0	0	0.00	0.00
AC20-05P2	AC20	06/03/2012	0.475	40977	0.479166667	495121	1369940	mars-12	BDRG	0	0	0	0	0	0	0	0	0.00	0.00
AC20-07P2	AC20	06/03/2012	09:20:00	09/03/2012	08:17:00	496333	1367875	mars-12	BDRD	0	0	0	0	0	0	0	0	0.00	0.00
AC20-12P3	AC20	06/03/2012	0.458333333	40977	0.465277778	497614	1368174	mars-12	BDRG	0	0	0	0	0	0	0	0	0.00	0.00
AD20-02P3	AD20	06/03/2012	0.405555556	40977	0.438194444	501230	1367834	mars-12	BDRG	0	0	0	0	0	0	0	0	0.00	0.00
AD20-07P2	AD20	06/03/2012	08:38:00	09/03/2012	07:40:00	507773	1367632	mars-12	BDRD	0	0	0	0	0	0	0	0	0.00	0.00
AD20-08P3	AD20	06/03/2012	0.326388889	40977	0.306944444	508147	1367973	mars-12	BDRG	0	0	0	0	0	0	0	0	0.00	0.00
AE20-04P2	AE20	06/03/2012	07:57:00	09/03/2012	07:20:00	514438	1369973	mars-12	BDRD	0	0	0	0	0	0	0	0	0.00	0.00
AE24-02P2	AE24	06/03/2012	0.3875	40977	0.313194444	519137	1320175	mars-12	BDRG	0	0	0	0	0	0	0	0	0.00	0.00
AE25-07P2	AE25	06/03/2012	0.431944444	40977	0.345833333	515032	1317615	mars-12	BDRG	0	0	0	0	0	0	0	0	0.00	0.00
AE25-11P2	AE25	06/03/2012	0.409722222	40977	0.328472222	516932	1319837	mars-12	BDRG	0	0	0	0	0	0	0	0	0.00	0.00
AE26-07P2	AE26	06/03/2012	0.484027778	40977	0.402777778	512400	1305912	mars-12	BDRG	0	0	0	0	0	0	0	0	0.00	0.00
AE26-09P2	AE26	06/03/2012	0.460416667	40977	0.385416667	516081	1307379	mars-12	BDRG	0	0	0	0	0	0	0	0	0.00	0.00
AF25-01P2	AF25	06/03/2012	0.397916667	40977	0.327777778	525521	1310577	mars-12	BDRG	0	0	0	0	0	0	0	0	0.00	0.00
AF26-03P2	AF26	06/03/2012	0.419444444	40977	0.345833333	523705	1309660	mars-12	BDRG	0	0	0	0	0	0	0	0	0.00	0.00
S17-02P2	S17	06/03/2012	11:41:00	09/03/2012	14:14:00	391138	1399355	mars-12	BARG	0	0	0	0	0	0	0	0	0.00	0.00
T17-03P2	T17	06/03/2012	12:50:00	09/03/2012	14:52:00	401040	1392019	mars-12	BARG	0	0	0	0	0	0	0	0	0.00	0.00
T17-05P2	T17	06/03/2012	13:09:00	09/03/2012	15:10:00	402138	1395693	mars-12	BARG	0	0	0	0	0	0	0	0	0.00	0.00
U20-04P3	U20	06/03/2012	14:58:00	09/03/2012	12:28:00	419802	1360832	mars-12	BARD	0	0	0	0	0	0	0	0	0.00	0.00
U20-06P3	U20	06/03/2012	14:36:00	09/03/2012	12:00:00	420029	1362836	mars-12	BARD	1	0	1	2	0	1	0	1	0.22	0.11
U21-11P3	U21	06/03/2012	15:35:00	09/03/2012	13:03:00	417955	1359240	mars-12	BARD	0	0	0	0	0	1	0	1	0.00	0.11
V17-04P2	V17	06/03/2012	07:54:00	09/03/2012	07:31:00	424410	1395283	mars-12	BARG	0	0	0	0	0	0	0	0	0.00	0.00
V17-08P2	V17	06/03/2012	07:31:00	09/03/2012	07:41:00	424346	1399867	mars-12	BARG	0	0	0	0	0	0	0	0	0.00	0.00
V19-04P3	V19	06/03/2012	11:48:00	09/03/2012	10:20:00	426174	1372384	mars-12	BARD	0	0	0	0	9	11	0	20	0.00	2.22
V19-05P2	V19	06/03/2012	11:48:00	09/03/2012	11:05:00	427247	1372403	mars-12	BARG	0	0	0	0	3	5	0	8	0.00	1.33
V19-06P2	V19	06/03/2012	11:16:00	09/03/2012	10:49:00	428702	1372801	mars-12	BARG	0	0	0	0	0	0	0	0	0.00	0.00
V19-07P3	V19	06/03/2012	10:58:00	09/03/2012	09:43:00	429752	1373221	mars-12	BARD	0	0	0	0	0	0	0	0	0.00	0.00
V20-01P3	V20	06/03/2012	13:48:00	09/03/2012	11:32:00	420574	1364815	mars-12	BARD	0	2	0	2	0	0	0	0	0.22	0.00
V20-05P3	V20	06/03/2012	12:56:00	09/03/2012	10:59:00	421930	1367925	mars-12	BARD	0	0	2	2	0	0	0	0	0.22	0.00
W18-01P2	W18	06/03/2012	09:07:00	09/03/2012	08:35:00	439457	1380032	mars-12	BARG	0	0	0	0	11	12	0	23	0.00	3.83
W18-02P3	W18	06/03/2012	07:04:00	09/03/2012	06:40:00	439722	1381078	mars-12	BARD	0	1	0	1	2	0	0	2	0.11	0.22
W18-04P2	W18	06/03/2012	08:24:00	09/03/2012	07:58:00	439899	1382745	mars-12	BARG	0	0	0	0	0	0	0	0	0.00	0.00
W19-01P2	W19	06/03/2012	10:57:00	09/03/2012	10:31:00	430074	1374088	mars-12	BARG	0	0	0	0	3	0	0	3	0.00	0.50
W19-05P2	W19	06/03/2012	10:19:00	09/03/2012	09:47:00	435278	1371081	mars-12	BARG	0	0	0	0	10	1	0	11	0.00	1.83
W19-06P3	W19	06/03/2012	09:15:00	09/03/2012	07:50:00	437984	1370677	mars-12	BARD	0	0	0	0	15	5	1	21	0.00	2.33
W19-10P3	W19	06/03/2012	08:08:00	09/03/2012	07:10:00	438311	1376628	mars-12	BARD	2	2	0	4	2	1	0	3	0.44	0.33
W19-11P2	W19	06/03/2012	09:32:00	09/03/2012	09:08:00	439273	1377910	mars-12	BARG	0	0	0	0	8	1	0	9	0.00	1.50
W20-07P2	W20	06/03/2012	10:13:00	09/03/2012	09:03:00	431910	1369747	mars-12	BARD	0	0	0	0	0	0	0	0	0.00	0.00
W20-08P3	W20	06/03/2012	09:41:00	09/03/2012	08:22:00	436605	1369818	mars-12	BARD	1	0	0	1	15	16	2	33	0.11	3.67
X17-02P2	X17	06/03/2012	08:59:00	09/03/2012	11:16:00	442119	1391061	mars-12	BARG	0	0	0	0	1	0	0	1	0.00	0.17
X17-04P2	X17	06/03/2012	08:19:00	09/03/2012	10:51:00	441489	1393375	mars-12	BARG	0	0	0	0	0	0	0	0	0.00	0.00
X18-01P2	X18	06/03/2012	08:39:00	09/03/2012	08:15:00	440202	1382438	mars-12	BARG	0	0	0	0	1	1	0	2	0.00	0.33
X18-06P2	X18	06/03/2012	09:34:00	09/03/2012	12:05:00	440783	1387545	mars-12	BARG	0	0	0	0	4	1	0	5	0.00	0.83
AA17-08P3	AA17	07/03/2012	0.397916667	40978	0.375	479632	1392172	mars-12	BDRG	0	0	0	0	0	0	0	0	0.00	0.00
AB16-04P3	AB16	07/03/2012	0.344444444	40978	0.33125	482158	1402310	mars-12	BDRG	0	0	0	0	0	0	0	0	0.00	0.00
AB17-04P3	AB17	07/03/2012	0.320138889	40978	0.303472222	481436	1399932	mars-12	BDRG	0	0	0	0	0	0	0	0	0.00	0.00
AB17-05P3	AB17	07/03/2012	0.420138889	40978	0.400694444	483728	1392661	mars-12	BDRG	0	0	0	0	0	0	0	0	0.00	0.00
AC17-03P3	AC17	07/03/2012	0.324305556	40978	0.324305556	492305	1396139	mars-12	BDRG	0	0	0	0	0	0	0	0	0.00	0.00
AC17-05P2	AC17	07/03/2012	0.338194444	40978	0.336111111	496064	1398231	mars-12	BDRG	0	0	0	0	0	0	0	0	0.00	0.00
AE20-11P2	AE20	07/03/2012	08:36:00	10/03/2012	07:30:00	515849	1363803	mars-12	BDRD	0	0	0	0	0	0	0	0	0.00	0.00
AE21-01P2	AE21	07/03/2012	0.513194444	40978	0.427777778	518526	1350212	mars-12	BDRG	0	0	0	0	0	0	0	0	0.00	0.00
AE21-10P2	AE21	07/03/2012	09:42:00	10/03/2012	08:32:00	513827	1354472	mars-12	BDRD	0	0	0	0	0	0	0	0	0.00	0.00
AE21-12P2	AE21	07/03/2012	08:52:00	10/03/2012	07:50:00	512612	1358247	mars-12	BDRD	0	0	0	0	0	0	0	0	0.00	0.00
AE22-01P2	AE22	07/03/2012	11:16:00	10/03/2012	10:10:00	510926	1347528	mars-12	BDRD	0	0	0	0	0	0	0	0	0.00	0.00
AE22-08P4	AE22	07/03/2012	10:52:00	10/03/2012	09:24:00	519750	1346071	mars-12	BDRD	0	0	0	0	0	0	0	0	0.00	0.00
AE23-01P2	AE23	07/03/2012	11:58:00	10/03/2012	10:40:00	515139	1338188	mars-12	BDRD	0	0	0	0	0	0	0	0	0.00	0.00
AF22-01P2	AF22	07/03/2012	14:28:00	10/03/2012	13:15:00	519878	1343368	mars-12	BDRD	0	0	0	0	0	0	0	0	0.00	0.00
AF22-01P4	AF22	07/03/2012	14:43:00	10/03/2012	13:25:00	519796	1343481	mars-12	BDRD	0	0	0	0	0	0	0	0	0.00	0.00
AF22-03P4	AF22	07/03/2012	12:47:00	10/03/2012	11:50:00	521832	1342314	mars-12	BDRD	0	0	0	0	0	0	0	0	0.00	0.00
AF23-09P2	AF23	07/03/2012	14:10:00	10/03/2012	12:50:00	521527	1337202	mars-12	BDRD	0	0	0	0	0	0	0	0	0.00	0.00
AF23-11P2	AF23	07/03/2012	13:23:00	10/03/2012	12:33:00	522374	1338992	mars-12	BDRD	0	0	0	0	0	0	0	0	0.00	0.00
AG21-01P2	AG21	07/03/2012	0.363194444	40978	0.325	531165	1352652	mars-12	BDRG	0	0	0	0	0	0	0	0	0.00	0.00
AG23-03P2	AG23	07/03/2012	0.369444444	40978	0.351388889	537250	1330711	mars-12	BDRG	0	0	0	0	0	0	0	0	0.00	0.00
AG23-07P2	AG23	07/03/2012	0.476388889	40978	0.410416667	531120	1332712	mars-12	BDRG	0	0	0	0	0	0	0	0	0.00	0.00
AH23-08P2	AH23	07/03/2012	0.408333333	40978	0.404166667	545101	1335880	mars-12	BDRG	0	0	0	0	0	0	0	0	0.00	0.00
AI22-06P2	AI22	07/03/2012	0.409027778	40978	0.3625	552139	1349248	mars-12	BDRG	0	0	0	0	0	0	0	0	0.00	0.00
T21-01P2	T21	07/03/2012	08:48:00	10/03/2012	10:03:00	409558	1351559	mars-12	BARG	1	0	0	1	2	1	0	3	0.17	0.50
T21-02P3	T21	07/03/2012	08:55:00	10/03/2012	08:38:00	409693	1352748	mars-12	BARD	1	0	0	1	0	1	0	1	0.11	0.11
T21-03P2	T21	07/03/2012	09:11:00	10/03/2012	09:45:00	409769	1353233	mars-12	BARG	0	0	0	0	0	0	0	0	0.00	0.00
T22-02P3	T22	07/03/2012	12:45:00	10/03/2012	11:59:00	407480	1340189	mars-12	BARD	0	0	0	0	0	1	0	1	0.00	0.11
T22-04P3	T22	07/03/2012	12:07:00	10/03/2012	11:24:00	409453	1340261	mars-12	BARD	0	0	0	0	0	0	0	0	0.00	0.00
U20-03P2	U20	07/03/2012	11:10:00	10/03/2012	10:10:00	418833	1360002	mars-12	BARG	0	0	0	0	0	0	0	0	0.00	0.00
U20-07P2	U20	07/03/2012	11:43:00	10/03/2012	09:45:00	419701	1363559	mars-12	BARG	1	0	0	1	0	0	0	0	0.17	0.00
U21-03P3	U21	07/03/2012	08:26:00	10/03/2012	08:11:00	410453	1353797	mars-12	BARD	0	0	0	0	0	0	0	0	0.00	0.00
U21-04P2	U21	07/03/2012	09:38:00	10/03/2012	09:25:00	410911	1354756	mars-12	BARG	0	0	0	0	0	0	0	0	0.00	0.00
U21-08P2	U21	07/03/2012	10:16:00	10/03/2012	08:54:00	414536	1356952	mars-12	BARG	0	0	0	0	1	2	0	3	0.00	0.50
U22-01P3	U22	07/03/2012	11:41:00	10/03/2012	11:03:00	410594	1341719	mars-12	BARD	0	0	0	0	0	0	0	0	0.00	0.00
U22-09P3	U22	07/03/2012	09:49:00	10/03/2012	09:21:00	411289	1347523	mars-12	BARD	0	0	0	0	0	0	0	0	0.00	0.00
U23-04P2	U23	07/03/2012	10:50:00	10/03/2012	09:40:00	413467	1339249	mars-12	BARD	0	0	0	0	0	0	0	0	0.00	0.00
U23-05P2	U23	07/03/2012	11:02:00	10/03/2012	10:01:00	413875	1338588	mars-12	BARD	0	0	0	0	0	0	0	0	0.00	0.00
V20-02P2	V20	07/03/2012	12:07:00	10/03/2012	09:28:00	420397	1365215	mars-12	BARG	3	0	0	3	0	0	0	0	0.50	0.00
V20-04P2	V20	07/03/2012	12:45:00	10/03/2012	09:00:00	422425	1367137	mars-12	BARG	0	0	0	0	0	0	0	0	0.00	0.00
X19-01P2	X19	07/03/2012	09:15:00	10/03/2012	09:13:00	439902	1374154	mars-12	BARD	0	0	0	0	0	0	0	0	0.00	0.00
X19-04P2	X19	07/03/2012	08:46:00	10/03/2012	08:47:00	442179	1371546	mars-12	BARD	0	0	0	0	0	0	0	0	0.00	0.00
X19-07P2	X19	07/03/2012	09:48:00	10/03/2012	09:42:00	442979	1377084	mars-12	BARD	0	0	0	0	0	0	0	0	0.00	0.00
X19-08P2	X19	07/03/2012	07:52:00	10/03/2012	08:00:00	447428	1369410	mars-12	BARD	0	0	0	0	0	0	0	0	0.00	0.00
X20-07P2	X20	07/03/2012	08:18:00	10/03/2012	08:23:00	443910	1369992	mars-12	BARD	0	0	0	0	0	0	0	0	0.00	0.00
AD23-03P2	AD23	12/03/2012	09:17:00	15/03/2012	07:28:00	507697	1334385	mars-12	BDRD	0	0	0	0	0	0	0	0	0.00	0.00
AD23-05P2	AD23	12/03/2012	10:37:00	15/03/2012	08:24:00	508506	1331932	mars-12	BDRD	0	0	0	0	0	0	0	0	0.00	0.00
AD24-01P3	AD24	12/03/2012	11:48:00	15/03/2012	09:05:00	509713	1329824	mars-12	BDRD	0	0	0	0	0	0	0	0	0.00	0.00
AE22-07P2	AE22	12/03/2012	0.420138889	40983	0.353472222	518549	1350245	mars-12	BDRG	0	0	0	0	0	0	0	0	0.00	0.00
AE22-11P2	AE22	12/03/2012	0.441666667	40983	0.373611111	518974	1349142	mars-12	BDRG	0	0	0	0	0	0	0	0	0.00	0.00
AE23-07P2	AE23	12/03/2012	0.465972222	40983	0.397222222	519587	1344864	mars-12	BDRG	0	0	0	0	0	0	0	0	0.00	0.00
AE23-08P2	AE23	12/03/2012	08:40:00	15/03/2012	07:15:00	511366	1336857	mars-12	BDRD	0	0	0	0	0	0	0	0	0.00	0.00
AE24-06P3	AE24	12/03/2012	12:36:00	15/03/2012	10:20:00	516507	1325346	mars-12	BDRD	0	0	0	0	0	0	0	0	0.00	0.00
AE24-12P2	AE24	12/03/2012	12:16:00	15/03/2012	09:31:00	511501	1327743	mars-12	BDRD	0	0	0	0	0	0	0	0	0.00	0.00
AE25-01P2	AE25	12/03/2012	13:58:00	15/03/2012	12:24:00	517769	1309966	mars-12	BDRD	0	0	0	0	0	0	0	0	0.00	0.00
AE25-01P4	AE25	12/03/2012	14:25:00	15/03/2012	12:32:00	517760	1310006	mars-12	BDRD	0	0	0	0	0	0	0	0	0.00	0.00
AE25-13P4	AE25	12/03/2012	13:42:00	15/03/2012	12:09:00	513087	1319880	mars-12	BDRD	0	0	0	0	0	0	0	0	0.00	0.00
AF19-05P2	AF19	12/03/2012	0.470833333	40983	0.427083333	522204	1376611	mars-12	BDRG	0	0	0	0	0	0	0	0	0.00	0.00
AF19-10P2	AF19	12/03/2012	0.419444444	40983	0.385416667	528778	1372543	mars-12	BDRG	0	0	0	0	0	0	0	0	0.00	0.00
AF20-03P4	AF20	12/03/2012	0.36875	40983	0.350694444	522657	1363952	mars-12	BDRG	0	0	0	0	0	0	0	0	0.00	0.00
AF20-08P4	AF20	12/03/2012	0.34375	40983	0.370833333	526732	1363880	mars-12	BDRG	0	0	0	0	0	0	0	0	0.00	0.00
AF25-07P2	AF25	12/03/2012	0.345833333	40983	0.320833333	525023	1315713	mars-12	BDRG	0	0	0	0	0	0	0	0	0.00	0.00
O21-11P2	O21	12/03/2012	10:35:00	15/03/2012	09:35:00	351906	1357077	mars-12	BARG	0	0	0	0	0	2	0	2	0.00	0.33
O21-12P2	O21	12/03/2012	10:51:00	15/03/2012	09:45:00	351617	1357424	mars-12	BARG	0	0	0	0	0	0	0	0	0.00	0.00
Q24-06P2	Q24	12/03/2012	08:35:00	15/03/2012	07:50:00	370909	1323979	mars-12	BARG	0	0	0	0	0	0	0	0	0.00	0.00
Q26-01P2	Q26	12/03/2012	09:56:00	15/03/2012	08:47:00	371402	1300592	mars-12	BARG	0	1	0	1	0	0	0	0	0.17	0.00
R26-04P3	R26	12/03/2012	10:17:00	15/03/2012	09:16:00	386142	1304212	mars-12	BARD	3	2	0	5	8	7	0	15	0.56	1.67
R26-11P3	R26	12/03/2012	12:38:00	13/03/2012	10:55:00	382359	1300457	mars-12	BARD	0	0	0	0	2	1	0	3	0.00	0.33
R27-01P3	R27	12/03/2012	11:31:00	15/03/2012	10:02:00	388580	1298844	mars-12	BARD	0	0	0	0	0	0	0	0	0.00	0.00
R27-04P3	R27	12/03/2012	12:17:00	15/03/2012	10:39:00	381536	1299829	mars-12	BARD	0	2	0	2	2	1	0	3	0.22	0.33
S23-01P2	S23	12/03/2012	08:48:00	15/03/2012	11:47:00	398825	1330309	mars-12	BARG	0	0	0	0	1	1	0	2	0.00	0.33
S24-07P2	S24	12/03/2012	10:58:00	15/03/2012	10:05:00	395793	1323910	mars-12	BARD	1	0	0	1	0	0	0	0	0.17	0.00
S24-13P2	S24	12/03/2012	09:58:00	15/03/2012	09:15:00	398010	1329002	mars-12	BARD	0	0	0	0	1	2	0	3	0.00	0.50
S25-08P3	S25	12/03/2012	08:16:00	15/03/2012	07:55:00	391301	1317781	mars-12	BARD	1	1	0	2	0	2	0	2	0.22	0.22
S25-13P2	S25	12/03/2012	11:44:00	15/03/2012	10:44:00	396161	1319528	mars-12	BARD	1	0	0	1	5	6	0	11	0.17	1.83
S26-01P2	S26	12/03/2012	09:44:00	15/03/2012	08:51:00	389772	1305491	mars-12	BARD	0	0	0	0	0	0	0	0	0.00	0.00
S26-02P3	S26	12/03/2012	09:19:00	15/03/2012	08:33:00	391266	1305494	mars-12	BARD	0	0	0	0	0	0	0	0	0.00	0.00
T22-01P2	T22	12/03/2012	10:13:00	15/03/2012	10:30:00	405079	1340552	mars-12	BARG	0	0	0	0	0	0	0	0	0.00	0.00
T22-03P2	T22	12/03/2012	10:52:00	15/03/2012	09:37:00	408415	1340552	mars-12	BARG	0	0	0	0	0	0	0	0	0.00	0.00
T23-06P2	T23	12/03/2012	08:23:00	15/03/2012	07:48:00	403078	1334904	mars-12	BARD	0	0	0	0	1	0	0	1	0.00	0.17
T23-12P2	T23	12/03/2012	09:11:00	15/03/2012	08:30:00	400147	1331258	mars-12	BARD	0	0	0	0	0	0	0	0	0.00	0.00
T25-05P2	T25	12/03/2012	13:06:00	15/03/2012	11:52:00	405602	1313371	mars-12	BARD	1	0	0	1	0	0	0	0	0.17	0.00
U22-08P2	U22	12/03/2012	11:48:00	15/03/2012	08:49:00	411456	1345743	mars-12	BARG	0	0	0	0	0	0	0	0	0.00	0.00
U22-10P2	U22	12/03/2012	12:36:00	15/03/2012	08:16:00	411451	1349443	mars-12	BARG	0	0	0	0	0	0	0	0	0.00	0.00
AA28-05P2	AA28	13/03/2012	12:37:00	16/03/2012	11:26:00	476455	1287398	mars-12	BDRD	0	0	0	0	0	0	0	0	0.00	0.00
AD26-04P4	AD26	13/03/2012	09:28:00	16/03/2012	08:20:00	508697	1305922	mars-12	BDRD	0	0	0	0	0	0	0	0	0.00	0.00
AD26-05P2	AD26	13/03/2012	08:04:00	16/03/2012	07:16:00	506601	1306821	mars-12	BDRD	0	0	0	0	0	0	0	0	0.00	0.00
AD27-02P3	AD27	13/03/2012	08:11:00	16/03/2012	07:56:00	501571	1290269	mars-12	BDRD	0	0	0	0	0	0	0	0	0.00	0.00
AE26-01P2	AE26	13/03/2012	10:40:00	16/03/2012	09:54:00	511691	1300547	mars-12	BDRD	0	0	0	0	0	0	0	0	0.00	0.00
AE26-03P2	AE26	13/03/2012	10:20:00	16/03/2012	09:20:00	509876	1302039	mars-12	BDRD	0	0	0	0	0	0	0	0	0.00	0.00
AE30-13P4	AE30	13/03/2012	0.454861111	40984	0.392361111	516631	1269723	mars-12	BDRG	0	0	0	0	0	0	0	0	0.00	0.00
AF23-02P2	AF23	13/03/2012	0.329166667	40984	0.322916667	527021	1330857	mars-12	BDRG	0	0	0	0	0	0	0	0	0.00	0.00
AF24-07P2	AF24	13/03/2012	0.385416667	40984	0.381944444	523647	1326689	mars-12	BDRG	0	0	0	0	0	0	0	0	0.00	0.00
AF24-08P2	AF24	13/03/2012	0.361805556	40984	0.364583333	524922	1327597	mars-12	BDRG	0	0	0	0	0	0	0	0	0.00	0.00
AF30-01P4	AF30	13/03/2012	0.490972222	40984	0.427083333	523413	1269186	mars-12	BDRG	0	0	0	0	0	0	0	0	0.00	0.00
AJ24-01P2	AJ24	13/03/2012	0.383333333	40984	0.342361111	568367	1319807	mars-12	BDRG	0	0	0	0	0	0	0	0	0.00	0.00
M24-01P2	M24	13/03/2012	10:38:00	16/03/2012	10:51:00	330906	1329291	mars-12	BARG	0	1	0	1	0	0	0	0	0.17	0.00
N28-04P2	N28	13/03/2012	10:27:00	16/03/2012	10:06:00	344552	1285342	mars-12	BARG	0	0	0	0	1	1	0	2	0.00	0.33
O23-04P2	O23	13/03/2012	11:16:00	16/03/2012	11:12:00	353570	1334780	mars-12	BARG	2	0	0	2	0	0	0	0	0.33	0.00
Q27-01P2	Q27	13/03/2012	10:21:00	16/03/2012	12:28:00	372864	1290394	mars-12	BARD	0	0	0	0	0	0	0	0	0.00	0.00
Q27-03P2	Q27	13/03/2012	10:00:00	16/03/2012	12:12:00	374081	1292030	mars-12	BARD	0	0	0	0	5	8	0	13	0.00	2.17
Q27-07P2	Q27	13/03/2012	08:58:00	16/03/2012	09:14:00	377069	1297708	mars-12	BARD	0	0	0	0	0	0	0	0	0.00	0.00
Q28-04P2	Q28	13/03/2012	10:50:00	16/03/2012	13:47:00	370659	1287122	mars-12	BARD	0	0	0	0	1	3	0	4	0.00	0.67
R28-03P2	R28	13/03/2012	07:15:00	16/03/2012	08:13:00	389719	1288324	mars-12	BARD	0	0	0	0	0	0	0	0	0.00	0.00
S28-04P2	S28	13/03/2012	06:50:00	16/03/2012	07:44:00	390144	1287647	mars-12	BARD	0	0	0	0	0	1	0	1	0.00	0.17
S28-06P2	S28	13/03/2012	08:07:00	16/03/2012	08:52:00	391768	1288566	mars-12	BARD	0	0	0	0	0	0	0	0	0.00	0.00
T24-01P2	T24	13/03/2012	08:24:00	16/03/2012	08:40:00	403444	1327077	mars-12	BARD	1	0	0	1	0	0	0	0	0.17	0.00
T24-07P2	T24	13/03/2012	07:35:00	16/03/2012	08:00:00	409741	1321500	mars-12	BARD	0	0	0	0	0	0	0	0	0.00	0.00
T25-02P2	T25	13/03/2012	06:53:00	16/03/2012	07:21:00	408598	1318410	mars-12	BARD	4	1	1	6	0	0	0	0	1.00	0.00
AA16-02P2	AA16	14/05/2012	13:20:00	17/05/2012	12:40:00	471934	1402299	mai-12	BDRD	0	0	0	0	0	0	0	0	0.00	0.00
AA16-04P2	AA16	14/05/2012	12:42:00	17/05/2012	12:01:00	473597	1400721	mai-12	BDRD	0	0	0	0	0	0	0	0	0.00	0.00
AA17-02P2	AA17	14/05/2012	12:13:00	17/05/2012	11:40:00	472819	1397956	mai-12	BDRD	0	0	0	0	0	0	0	0	0.00	0.00
AA17-05P2	AA17	14/05/2012	0.392361111	41046	0.322222222	473054	1394510	mai-12	BDRG	0	0	0	0	0	0	0	0	0.00	0.00
AA17-06P2	AA17	14/05/2012	14:19:00	17/05/2012	13:30:00	472640	1392147	mai-12	BDRD	0	0	0	0	0	0	0	0	0.00	0.00
AA18-02P2	AA18	14/05/2012	10:58:00	17/05/2012	10:18:00	472264	1383715	mai-12	BDRD	0	0	0	0	0	0	0	0	0.00	0.00
AA18-05P2	AA18	14/05/2012	0.526388889	41046	0.3625	474209	1386577	mai-12	BDRG	0	0	0	0	0	0	0	0	0.00	0.00
AA18-06P2	AA18	14/05/2012	10:29:00	17/05/2012	09:37:00	473006	1388982	mai-12	BDRD	0	0	0	0	0	0	0	0	0.00	0.00
AA18-08P2	AA18	14/05/2012	0.460416667	41046	0.397222222	476070	1383630	mai-12	BDRG	0	0	0	0	0	0	0	0	0.00	0.00
AE22-07P2	AE22	14/05/2012	0.510416667	41046	0.336111111	519568	1344787	mai-12	BDRG	0	0	0	0	0	0	0	0	0.00	0.00
AE22-11P2	AE22	14/05/2012	0.465972222	41046	0.319444444	518990	1349044	mai-12	BDRG	0	0	0	0	0	0	0	0	0.00	0.00
AE23-07P2	AE23	14/05/2012	0.544444444	41046	0.350694444	521057	1342899	mai-12	BDRG	0	0	0	0	0	0	0	0	0.00	0.00
AF23-02P2	AF23	14/05/2012	0.535416667	41046	0.275694444	527167	1330878	mai-12	BDRG	0	0	0	0	0	0	0	0	0.00	0.00
AF24-07P2	AF24	14/05/2012	0.588888889	41046	0.316666667	523677	1326677	mai-12	BDRG	0	0	0	0	0	0	0	0	0.00	0.00
AF24-08P2	AF24	14/05/2012	0.572222222	41046	0.304861111	525022	1327649	mai-12	BDRG	0	0	0	0	0	0	0	0	0.00	0.00
V17-04P2	V17	14/05/2012	10:10:00	17/05/2012	08:22:00	424410	1395280	mai-12	BARG	0	0	0	0	0	0	0	0	0.00	0.00
V17-08P2	V17	14/05/2012	11:25:00	17/05/2012	07:49:00	424346	1399867	mai-12	BARG	0	0	0	0	0	0	0	0	0.00	0.00
W16-02P2	W16	14/05/2012	14:42:00	17/05/2012	10:28:00	433215	1406713	mai-12	BARG	0	0	0	0	0	0	0	0	0.00	0.00
W16-03P2	W16	14/05/2012	13:53:00	17/05/2012	10:08:00	435053	1406105	mai-12	BARG	0	0	0	0	0	0	0	0	0.00	0.00
W16-05P2	W16	14/05/2012	13:18:00	17/05/2012	09:44:00	437520	1405691	mai-12	BARG	0	0	0	0	0	0	0	0	0.00	0.00
X17-02P2	X17	14/05/2012	13:50:00	17/05/2012	09:46:00	442089	1390881	mai-12	BARG	0	0	0	0	0	0	0	0	0.00	0.00
X17-04P2	X17	14/05/2012	12:57:00	17/05/2012	09:11:00	441466	1393284	mai-12	BARG	0	0	0	0	0	0	0	0	0.00	0.00
X18-06P2	X18	14/05/2012	14:50:00	17/05/2012	10:16:00	440750	1387472	mai-12	BARG	0	0	0	0	1	0	0	1	0.00	0.17
X19-01P2	X19	14/05/2012	01:53:00	17/05/2012	08:35:00	440862	1373888	mai-12	BARD	0	0	0	0	0	0	0	0	0.00	0.00
X19-04P2	X19	14/05/2012	11:14:00	17/05/2012	08:08:00	442262	1371471	mai-12	BARD	0	0	0	0	0	0	0	0	0.00	0.00
X19-07P2	X19	14/05/2012	12:36:00	17/05/2012	09:04:00	442982	1377082	mai-12	BARD	0	0	0	0	0	0	0	0	0.00	0.00
X20-07P2	X20	14/05/2012	10:02:00	17/05/2012	07:50:00	443931	1369982	mai-12	BARD	0	0	0	0	0	0	0	0	0.00	0.00
X20-08P2	X20	14/05/2012	09:27:00	17/05/2012	07:27:00	447370	1369438	mai-12	BARD	0	0	0	0	0	0	0	0	0.00	0.00
Y15-01P2	Y15	14/05/2012	10:07:00	17/05/2012	08:00:00	422585	1410242	mai-12	BARG	0	0	0	0	0	0	0	0	0.00	0.00
Y15-02P2	Y15	14/05/2012	0.372916667	41046	0.361111111	452715	1411219	mai-12	BDRG	0	0	0	0	0	0	0	0	0.00	0.00
Y16-02P2	Y16	14/05/2012	10:10:00	17/05/2012	08:30:00	450628	1407648	mai-12	BARG	0	0	0	0	0	0	0	0	0.00	0.00
Y16-02P2	Y16	14/05/2012	12:34:00	17/05/2012	09:16:00	444720	1405952	mai-12	BARG	0	0	0	0	0	0	0	0	0.00	0.00
Y16-04P2	Y16	14/05/2012	10:37:00	17/05/2012	08:14:00	451924	1409303	mai-12	BARG	0	0	0	0	0	0	0	0	0.00	0.00
Y16-05P2	Y16	14/05/2012	11:58:00	17/05/2012	08:58:00	444002	1407604	mai-12	BARG	0	0	0	0	0	0	0	0	0.00	0.00
Y16-05P4	Y16	14/05/2012	0.39375	41046	0.371527778	452906	1409610	mai-12	BDRG	0	0	0	0	0	0	0	0	0.00	0.00
Y16-08P2	Y16	14/05/2012	09:53:00	17/05/2012	08:56:00	454328	1408220	mai-12	BDRD	0	0	0	0	0	0	0	0	0.00	0.00
Y16-10P2	Y16	14/05/2012	09:15:00	17/05/2012	08:14:00	456080	1406406	mai-12	BDRD	0	0	0	0	0	0	0	0	0.00	0.00
Y16-11P3	Y16	14/05/2012	0.450694444	41046	0.395833333	457642	1405011	mai-12	BDRG	0	0	0	0	0	0	0	0	0.00	0.00
Z16-02P3	Z16	14/05/2012	0.63125	41046	0.498611111	467184	1401293	mai-12	BDRG	0	0	0	0	0	0	0	0	0.00	0.00
Z16-03P2	Z16	14/05/2012	13:50:00	17/05/2012	13:03:00	469474	1401875	mai-12	BDRD	0	0	0	0	0	0	0	0	0.00	0.00
Z17-01P3	Z17	14/05/2012	0.527777778	41046	0.436111111	460803	1399556	mai-12	BDRG	0	0	0	0	0	0	0	0	0.00	0.00
Z17-02P2	Z17	14/05/2012	08:23:00	17/05/2012	07:17:00	460272	1398109	mai-12	BDRD	0	0	0	0	0	0	0	0	0.00	0.00
Z17-06P2	Z17	14/05/2012	11:42:00	17/05/2012	10:59:00	464818	1388091	mai-12	BDRD	0	0	0	0	0	0	0	0	0.00	0.00
Z17-06P4	Z17	14/05/2012	0.564583333	41046	0.454861111	464866	1398504	mai-12	BDRG	0	0	0	0	0	0	0	0	0.00	0.00
AA19-02P3	AA19	15/05/2012	11:38:00	18/05/2012	10:30:00	470172	1371562	mai-12	BDRD	0	0	0	0	0	0	0	0	0.00	0.00
AA19-06P3	AA19	15/05/2012	12:50:00	18/05/2012	11:30:00	477580	1376887	mai-12	BDRD	0	0	0	0	0	0	0	0	0.00	0.00
AB18-02P2	AB18	15/05/2012	13:45:00	18/05/2012	12:32:00	481309	1381884	mai-12	BDRD	0	0	0	0	0	0	0	0	0.00	0.00
AB18-04P2	AB18	15/05/2012	14:12:00	18/05/2012	13:06:00	484201	1379976	mai-12	BDRD	0	0	0	0	0	0	0	0	0.00	0.00
AB18-07P3	AB18	15/05/2012	0.386111111	41047	0.325694444	485994	1383540	mai-12	BDRG	0	0	0	0	0	0	0	0	0.00	0.00
AB19-05P2	AB19	15/05/2012	0.460416667	41047	0.372916667	488389	1374784	mai-12	BDRG	0	0	0	0	0	0	0	0	0.00	0.00
AB19-08P2	AB19	15/05/2012	13:21:00	18/05/2012	12:18:00	485554	1378284	mai-12	BDRD	0	0	0	0	0	0	0	0	0.00	0.00
AB19-09P2	AB19	15/05/2012	0.413888889	41047	0.408333333	485419	1379308	mai-12	BDRG	0	0	0	0	0	0	0	0	0.00	0.00
AC19-01P2	AC19	15/05/2012	14:32:00	18/05/2012	13:31:00	490449	1371709	mai-12	BDRD	0	0	0	0	0	0	0	0	0.00	0.00
AC19-02P4	AC19	15/05/2012	0.504166667	41047	0.470138889	491988	1371172	mai-12	BDRG	0	0	0	0	0	0	0	0	0.00	0.00
AC20-01P2	AC20	15/05/2012	10:55:00	18/05/2012	09:55:00	490288	1368784	mai-12	BDRD	0	0	0	0	0	0	0	0	0.00	0.00
AC20-05P2	AC20	15/05/2012	0.468055556	41047	0.442361111	495126	1369920	mai-12	BDRG	0	0	0	0	0	0	0	0	0.00	0.00
AC-20-07P2	AC	15/05/2012	10:20:00	18/05/2012	09:12:00	496333	1367875	mai-12	BDRD	0	0	0	0	0	0	0	0	0.00	0.00
AC20-12P3	AC20	15/05/2012	0.441666667	41047	0.41875	497343	1368212	mai-12	BDRG	0	0	0	0	0	0	0	0	0.00	0.00
AD20-02P2	AD20	15/05/2012	0.379166667	41047	0.347222222	501025	1366792	mai-12	BDRG	0	0	0	0	0	0	0	0	0.00	0.00
AD-20-07P2	AD	15/05/2012	09:23:00	18/05/2012	08:40:00	507773	1367632	mai-12	BDRD	0	0	0	0	0	0	0	0	0.00	0.00
AD20-08P3	AD20	15/05/2012	0.363194444	41047	0.34375	501855	1367885	mai-12	BDRG	0	0	0	0	0	0	0	0	0.00	0.00
AE-20-04P2	AE	15/05/2012	08:40:00	18/05/2012	08:06:00	514438	1369973	mai-12	BDRD	0	0	0	0	0	0	0	0	0.00	0.00
AE24-02P2	AE24	15/05/2012	0.34375	41047	0.295833333	519137	1320127	mai-12	BDRG	0	0	0	0	0	0	0	0	0.00	0.00
AE25-01P2	AE25	15/05/2012	0.433333333	41047	0.391666667	525671	1310488	mai-12	BDRG	0	0	0	0	0	0	0	0	0.00	0.00
AE25-07P2	AE25	15/05/2012	0.3875	41047	0.329861111	515035	1317622	mai-12	BDRG	0	0	0	0	0	0	0	0	0.00	0.00
AE25-11P2	AE25	15/05/2012	0.365277778	41047	0.3125	516933	1319840	mai-12	BDRG	0	0	0	0	0	0	0	0	0.00	0.00
AE26-07P2	AE26	15/05/2012	0.354166667	41047	0.327777778	512161	1305913	mai-12	BDRG	0	0	0	0	0	0	0	0	0.00	0.00
AE26-09P2	AE26	15/05/2012	0.377777778	41047	0.346527778	516042	1307336	mai-12	BDRG	0	0	0	0	0	0	0	0	0.00	0.00
P17-03P2	P17	15/05/2012	11:10:00	18/05/2012	09:25:00	368150	1390995	mai-12	BARG	0	0	0	0	0	0	0	0	0.00	0.00
P17-05P2	P17	15/05/2012	11:40:00	18/05/2012	10:10:00	369245	1392348	mai-12	BARG	0	0	0	0	0	0	0	0	0.00	0.00
Q18-01P2	Q18	15/05/2012	10:10:00	18/05/2012	08:37:00	370712	1386628	mai-12	BARG	2	3	0	5	2	2	0	4	0.83	0.67
Q18-02P2	Q18	15/05/2012	09:30:00	18/05/2012	08:11:00	372638	1389188	mai-12	BARG	0	1	0	1	0	0	0	0	0.17	0.00
T22-02P3	T22	15/05/2012	13:18:00	18/05/2012	10:55:00	407695	1340222	mai-12	BARD	0	0	0	0	0	0	0	0	0.00	0.00
T22-04P3	T22	15/05/2012	13:53:00	18/05/2012	11:26:00	409746	1340731	mai-12	BARD	0	0	0	0	0	0	0	0	0.00	0.00
T23-06P2	T23	15/05/2012	12:20:00	18/05/2012	10:12:00	403975	1334913	mai-12	BARD	0	0	0	0	0	0	0	0	0.00	0.00
T23-12P3	T23	15/05/2012	11:40:00	18/05/2012	09:23:00	400285	1331148	mai-12	BARD	0	0	0	0	0	0	0	0	0.00	0.00
T24-01P2	T24	15/05/2012	10:53:00	18/05/2012	08:52:00	403384	1327163	mai-12	BARD	1	2	0	3	0	0	0	0	0.50	0.00
T24-07P3	T24	15/05/2012	10:15:00	18/05/2012	08:19:00	409580	1321470	mai-12	BARD	10	9	0	19	0	0	0	0	2.11	0.00
T25-02P3	T25	15/05/2012	09:43:00	18/05/2012	07:49:00	408637	1318388	mai-12	BARD	3	4	0	7	0	0	0	0	0.78	0.00
U22-01P3	U22	15/05/2012	14:12:00	18/05/2012	11:46:00	410588	1341708	mai-12	BARD	0	0	0	0	0	0	0	0	0.00	0.00
V19-05P2	V19	15/05/2012	11:54:00	18/05/2012	09:53:00	427329	1372383	mai-12	BARG	0	0	0	0	0	0	0	0	0.00	0.00
V19-06P2	V19	15/05/2012	11:10:00	18/05/2012	09:28:00	428716	1372819	mai-12	BARG	0	0	0	0	0	0	0	0	0.00	0.00
V19-07P2	V19	15/05/2012	09:13:00	18/05/2012	08:22:00	429820	1373333	mai-12	BARD	0	0	0	0	0	0	0	0	0.00	0.00
W18-01P2	W18	15/05/2012	08:38:00	18/05/2012	07:38:00	440154	1382396	mai-12	BARG	0	0	0	0	0	0	0	0	0.00	0.00
W18-02P2	W18	15/05/2012	13:02:00	18/05/2012	10:47:00	439663	1381298	mai-12	BARD	0	0	0	0	0	0	0	0	0.00	0.00
W18-03P2	W18	15/05/2012	13:30:00	18/05/2012	11:10:00	439617	1382524	mai-12	BARD	0	0	0	0	0	0	0	0	0.00	0.00
W18-04P2	W18	15/05/2012	07:36:00	18/05/2012	07:28:00	439762	1382570	mai-12	BARG	0	0	0	0	0	0	0	0	0.00	0.00
W19-01P2	W19	15/05/2012	10:50:00	18/05/2012	09:14:00	430097	1374134	mai-12	BARG	0	0	0	0	0	0	0	0	0.00	0.00
W19-05P2	W19	15/05/2012	10:04:00	18/05/2012	08:50:00	435105	1371081	mai-12	BARG	0	0	0	0	0	0	0	0	0.00	0.00
W19-06P2	W19	15/05/2012	11:15:00	18/05/2012	09:40:00	437849	1370682	mai-12	BARD	0	0	0	0	0	0	0	0	0.00	0.00
W19-10P2	W19	15/05/2012	12:16:00	18/05/2012	10:10:00	438139	1376577	mai-12	BARD	0	0	0	0	1	0	0	1	0.00	0.17
W19-11P2	W19	15/05/2012	09:14:00	18/05/2012	08:13:00	439289	1377914	mai-12	BARG	0	0	0	0	0	0	0	0	0.00	0.00
W20-07P2	W20	15/05/2012	10:06:00	18/05/2012	08:57:00	431749	1369455	mai-12	BARD	0	0	0	0	0	0	0	0	0.00	0.00
W20-08P2	W20	15/05/2012	10:47:00	18/05/2012	09:20:00	436605	1369819	mai-12	BARD	1	1	0	2	0	0	0	0	0.33	0.00
X18-01P2	X18	15/05/2012	07:58:00	18/05/2012	07:57:00	439558	1380044	mai-12	BARG	0	0	0	0	0	0	0	0	0.00	0.00
AA17-08P3	AA17	16/05/2012	0.322916667	41048	0.319444444	479675	1392180	mai-12	BDRG	0	0	0	0	0	0	0	0	0.00	0.00
AB16-04P2	AB16	16/05/2012	0.386111111	41048	0.389583333	482299	1402437	mai-12	BDRG	0	0	0	0	0	0	0	0	0.00	0.00
AB17-04P2	AB17	16/05/2012	0.370138889	41048	0.359027778	481338	1400337	mai-12	BDRG	0	0	0	0	0	0	0	0	0.00	0.00
AB17-05P2	AB17	16/05/2012	0.340277778	41048	0.341666667	483769	1392726	mai-12	BDRG	0	0	0	0	0	0	0	0	0.00	0.00
AC17-03P2	AC17	16/05/2012	0.353472222	41048	0.397222222	492107	1396177	mai-12	BDRG	0	0	0	0	0	0	0	0	0.00	0.00
AC17-05P3	AC17	16/05/2012	0.342361111	41048	0.34375	483705	1392678	mai-12	BDRG	0	0	0	0	0	0	0	0	0.00	0.00
AE20-11P2	AE20	16/05/2012	08:18:00	19/05/2012	08:33:00	515849	1363803	mai-12	BDRD	0	0	0	0	0	0	0	0	0.00	0.00
AE21-10P2	AE21	16/05/2012	10:04:00	19/05/2012	09:43:00	513827	1354472	mai-12	BDRD	0	0	0	0	0	0	0	0	0.00	0.00
AE21-12P2	AE21	16/05/2012	09:40:00	19/05/2012	08:58:00	512612	1358247	mai-12	BDRD	0	0	0	0	0	0	0	0	0.00	0.00
AE22-01P2	AE22	16/05/2012	11:30:00	19/05/2012	10:52:00	510926	1347528	mai-12	BDRD	0	0	0	0	0	0	0	0	0.00	0.00
AE22-08P4	AE22	16/05/2012	11:00:00	19/05/2012	10:30:00	519748	1346068	mai-12	BDRD	0	0	0	0	0	0	0	0	0.00	0.00
AE23-01P2	AE23	16/05/2012	12:10:00	19/05/2012	11:16:00	515139	1338188	mai-12	BDRD	0	0	0	0	0	0	0	0	0.00	0.00
AF22-01P3	AF22	16/05/2012	14:50:00	19/05/2012	13:30:00	519807	1343419	mai-12	BDRD	0	0	0	0	0	0	0	0	0.00	0.00
AF22-01P4	AF22	16/05/2012	15:00:00	19/05/2012	13:37:00	519796	1343481	mai-12	BDRD	0	0	0	0	0	0	0	0	0.00	0.00
AF22-03P4	AF22	16/05/2012	13:05:00	19/05/2012	12:05:00	521832	1342314	mai-12	BDRD	1	0	0	1	0	0	0	0	0.08	0.00
AF23-09P2	AF23	16/05/2012	14:20:00	19/05/2012	12:55:00	521527	1337202	mai-12	BDRD	0	0	0	0	0	0	0	0	0.00	0.00
AF23-11P2	AF23	16/05/2012	13:46:00	19/05/2012	12:35:00	522374	1338992	mai-12	BDRD	0	0	0	0	0	0	0	0	0.00	0.00
AF25-07P2	AF25	16/05/2012	0.351388889	41048	0.31875	525015	1315686	mai-12	BDRG	0	0	0	0	0	0	0	0	0.00	0.00
AJ24-01P2	AJ24	16/05/2012	0.358333333	41048	0.34375	568238	1320040	mai-12	BDRG	0	0	0	0	0	0	0	0	0.00	0.00
S17-02P2	S17	16/05/2012	08:30:00	19/05/2012	07:26:00	391174	1399354	mai-12	BARG	0	0	0	0	0	0	0	0	0.00	0.00
T17-03P2	T17	16/05/2012	09:36:00	19/05/2012	08:20:00	401135	1393364	mai-12	BARG	0	0	0	0	0	0	0	0	0.00	0.00
T17-05P2	T17	16/05/2012	10:25:00	19/05/2012	08:58:00	402156	1395668	mai-12	BARG	0	0	0	0	0	0	0	0	0.00	0.00
T21-01P2	T21	16/05/2012	10:40:00	19/05/2012	09:19:00	409522	1351588	mai-12	BARG	1	0	0	1	0	0	0	0	0.17	0.00
T21-03P2	T21	16/05/2012	10:20:00	19/05/2012	09:03:00	409731	1353294	mai-12	BARG	0	1	0	1	0	0	0	0	0.17	0.00
U20-03P2	U20	16/05/2012	12:10:00	19/05/2012	10:00:00	418791	1360056	mai-12	BARG	0	0	0	0	0	1	0	1	0.00	0.17
U20-04P2	U20	16/05/2012	11:35:00	19/05/2012	09:50:00	420142	1360961	mai-12	BARD	0	0	0	0	0	0	0	0	0.00	0.00
U20-06P2	U20	16/05/2012	10:22:00	19/05/2012	08:55:00	420024	1362852	mai-12	BARD	0	0	0	0	0	0	0	0	0.00	0.00
U20-07P2	U20	16/05/2012	11:20:00	19/05/2012	09:29:00	419729	1363495	mai-12	BARG	0	0	0	0	0	0	0	0	0.00	0.00
U21-04P2	U21	16/05/2012	09:58:00	19/05/2012	08:43:00	410915	1354759	mai-12	BARG	0	0	0	0	0	0	0	0	0.00	0.00
U21-08P2	U21	16/05/2012	08:21:00	19/05/2012	08:15:00	414535	1356900	mai-12	BARG	0	0	0	0	0	0	0	0	0.00	0.00
U21-11P2	U21	16/05/2012	11:07:00	19/05/2012	09:30:00	419130	1359400	mai-12	BARD	0	0	0	0	0	0	0	0	0.00	0.00
U22-08P2	U22	16/05/2012	11:46:00	19/05/2012	10:00:00	414655	1356950	mai-12	BARG	0	0	0	0	0	0	0	0	0.00	0.00
U22-10P2	U22	16/05/2012	11:07:00	19/05/2012	09:38:00	411444	1349475	mai-12	BARG	0	0	0	0	0	0	0	0	0.00	0.00
V20-01P2	V20	16/05/2012	09:57:00	19/05/2012	08:34:00	420556	1364648	mai-12	BARD	0	0	0	0	0	0	0	0	0.00	0.00
V20-02P2	V20	16/05/2012	10:25:00	19/05/2012	09:02:00	420391	1365216	mai-12	BARG	0	0	0	0	0	0	0	0	0.00	0.00
V20-04P2	V20	16/05/2012	09:50:00	19/05/2012	09:26:00	422425	1367137	mai-12	BARG	0	0	0	0	0	0	0	0	0.00	0.00
V20-05P2	V20	16/05/2012	08:57:00	19/05/2012	07:45:00	421844	1368182	mai-12	BARD	0	0	0	0	0	0	0	0	0.00	0.00
X16-04P2	X16	16/05/2012	13:46:00	19/05/2012	07:54:00	443725	1406228	mai-12	BARD	0	0	0	0	0	0	0	0	0.00	0.00
X16-08P2	X16	16/05/2012	13:13:00	19/05/2012	07:19:00	449134	1405027	mai-12	BARD	0	0	0	0	0	0	0	0	0.00	0.00
X17-01P2	X17	16/05/2012	15:36:00	19/05/2012	09:21:00	440778	1350536	mai-12	BARD	0	0	0	0	0	0	0	0	0.00	0.00
X17-05P2	X17	16/05/2012	14:52:00	19/05/2012	08:54:00	442983	1394227	mai-12	BARD	0	0	0	0	0	0	0	0	0.00	0.00
X17-09P2	X17	16/05/2012	14:29:00	19/05/2012	08:33:00	443587	1397994	mai-12	BARD	0	0	0	0	0	0	0	0	0.00	0.00
X18-03P2	X18	16/05/2012	16:22:00	19/05/2012	10:03:00	440816	1383889	mai-12	BARD	0	0	0	0	0	0	0	0	0.00	0.00
X18-07P2	X18	16/05/2012	15:55:00	19/05/2012	09:40:00	441941	1389018	mai-12	BARD	0	0	0	0	0	0	0	0	0.00	0.00
T21-02P3	T21	17/05/2012	09:16:00	20/05/2012	12:11:00	409703	1352753	mai-12	BARD	0	0	0	0	0	0	0	0	0.00	0.00
U21-03P3	U21	17/05/2012	09:50:00	20/05/2012	12:25:00	410459	1353808	mai-12	BARD	0	0	0	0	0	0	0	0	0.00	0.00
U22-09P3	U22	17/05/2012	08:41:00	20/05/2012	11:23:00	411380	1347662	mai-12	BARD	0	0	0	0	0	0	0	0	0.00	0.00
U23-04P3	U23	17/05/2012	07:42:00	20/05/2012	10:50:00	413468	1339242	mai-12	BARD	0	0	0	0	0	0	0	0	0.00	0.00
U23-05P3	U23	17/05/2012	07:30:00	20/05/2012	10:20:00	413858	1338628	mai-12	BARD	0	0	0	0	0	0	0	0	0.00	0.00
O21-11P2	O21	20/05/2012	09:59:00	23/05/2012	08:18:00	351450	1357427	mai-12	BARG	0	0	0	0	0	0	0	0	0.00	0.00
O21-12P2	O21	20/05/2012	10:18:00	23/05/2012	08:35:00	351674	1357510	mai-12	BARG	0	0	0	0	0	0	0	0	0.00	0.00
AD23-03P2	AD23	21/05/2012	09:40:00	24/05/2012	08:20:00	507697	1334385	mai-12	BDRD	0	0	0	0	0	0	0	0	0.00	0.00
AD23-05P2	AD23	21/05/2012	10:30:00	24/05/2012	09:17:00	508506	1331932	mai-12	BDRD	0	0	0	0	0	0	0	0	0.00	0.00
AD24-01P3	AD24	21/05/2012	11:25:00	24/05/2012	10:09:00	509713	1329824	mai-12	BDRD	0	0	0	0	0	0	0	0	0.00	0.00
AD26-04P4	AD26	21/05/2012	15:15:00	24/05/2012	13:54:00	508697	1305922	mai-12	BDRD	0	0	0	0	0	0	0	0	0.00	0.00
AE21-01P2	AE21	21/05/2012	0.359027778	41053	0.354166667	518680	1350126	mai-12	BDRG	0	0	0	0	0	0	0	0	0.00	0.00
AE23-08P2	AE23	21/05/2012	09:02:00	24/05/2012	07:50:00	511366	1336867	mai-12	BDRD	0	0	0	0	0	0	0	0	0.00	0.00
AE24-06P3	AE24	21/05/2012	12:40:00	24/05/2012	11:20:00	516507	1325346	mai-12	BDRD	0	1	0	1	0	0	0	0	0.11	0.00
AE24-12P2	AE24	21/05/2012	12:03:00	24/05/2012	10:38:00	511501	1327743	mai-12	BDRD	0	0	0	0	0	0	0	0	0.00	0.00
AE25-01P4	AE25	21/05/2012	14:08:00	24/05/2012	13:02:00	517760	1310006	mai-12	BDRD	0	0	0	0	0	0	0	0	0.00	0.00
AE25-13P4	AE25	21/05/2012	13:06:00	24/05/2012	12:05:00	513087	1319880	mai-12	BDRD	0	0	0	0	0	0	0	0	0.00	0.00
AF19-05P2	AF19	21/05/2012	0.446527778	41053	0.423611111	522245	1376593	mai-12	BDRG	0	0	0	0	0	0	0	0	0.00	0.00
AF19-10P2	AF19	21/05/2012	0.397222222	41053	0.384722222	528597	1372490	mai-12	BDRG	0	0	0	0	0	0	0	0	0.00	0.00
AF20-03P3	AF20	21/05/2012	0.365277778	41053	0.342361111	522723	1363836	mai-12	BDRG	0	0	0	0	0	0	0	0	0.00	0.00
AF20-08P3	AF20	21/05/2012	0.327777778	41053	0.329166667	526742	1363881	mai-12	BDRG	0	0	0	0	0	0	0	0	0.00	0.00
AG21-01P2	AG21	21/05/2012	0.313888889	41053	0.309027778	531074	1352580	mai-12	BDRG	0	0	0	0	0	0	0	0	0.00	0.00
AG23-03P2	AG23	21/05/2012	0.418055556	41053	0.380555556	537198	1330691	mai-12	BDRG	0	0	0	0	0	0	0	0	0.00	0.00
AG23-07P2	AG23	21/05/2012	0.279166667	41053	0.273611111	530968	1332692	mai-12	BDRG	0	0	0	0	0	0	0	0	0.00	0.00
AH23-08P2	AH23	21/05/2012	0.381944444	41053	0.354861111	525081	1335915	mai-12	BDRG	0	0	0	0	0	0	0	0	0.00	0.00
AI22-06P2	AI22	21/05/2012	0.342361111	41053	0.329861111	552568	1349524	mai-12	BDRG	0	0	0	0	0	0	0	0	0.00	0.00
M24-01P2	M24	21/05/2012	09:31:00	24/05/2012	11:06:00	330901	1329281	mai-12	BARG	3	1	0	4	0	0	0	0	0.67	0.00
N28-04P2	N28	21/05/2012	11:15:00	24/05/2012	13:10:00	344651	1285302	mai-12	BARG	1	2	0	3	0	0	0	0	0.50	0.00
O23-04P2	O23	21/05/2012		24/05/2012		353570	1334780	mai-12	BARG	0	0	0	0	0	0	0	0	0.00	0.00
P28-02P3	P28	21/05/2012	11:58:00	24/05/2012	17:30:00	369932	1285616	mai-12	BARD	0	0	0	0	0	0	0	0	0.00	0.00
Q24-06P2	Q24	21/05/2012	08:25:00	24/05/2012	08:20:00	370792	1324113	mai-12	BARG	0	0	0	0	0	0	0	0	0.00	0.00
Q26-01P2	Q26	21/05/2012	09:50:00	24/05/2012	09:55:00	371422	1300597	mai-12	BARG	0	0	0	0	1	0	0	1	0.00	0.17
Q27-01P3	Q27	21/05/2012	11:10:00	24/05/2012	16:47:00	372811	1290388	mai-12	BARD	0	0	0	0	0	0	0	0	0.00	0.00
Q27-03P3	Q27	21/05/2012	10:48:00	24/05/2012	16:26:00	374065	1291988	mai-12	BARD	0	0	0	0	0	0	0	0	0.00	0.00
Q27-07P3	Q27	21/05/2012	09:51:00	24/05/2012	08:55:00	377141	1297749	mai-12	BARD	0	0	0	0	0	0	0	0	0.00	0.00
Q28-04P3	Q28	21/05/2012	11:40:00	24/05/2012	17:15:00	370587	1287125	mai-12	BARD	0	0	0	0	0	0	0	0	0.00	0.00
Q28-15P3	Q28	21/05/2012	13:11:00	24/05/2012	12:52:00	376950	1282249	mai-12	BARD	10	3	0	13	0	0	0	0	1.44	0.00
R28-03P2	R28	21/05/2012	08:45:00	24/05/2012	08:04:00	389917	1288314	mai-12	BARD	0	0	0	0	0	0	0	0	0.00	0.00
S23-01P2	S23	21/05/2012	08:12:00	24/05/2012	08:58:00	398714	1329934	mai-12	BARG	0	0	0	0	0	0	0	0	0.00	0.00
S24-07P2	S24	21/05/2012	10:19:00	24/05/2012	09:44:00	395790	1323874	mai-12	BARD	0	0	0	0	0	0	0	0	0.00	0.00
S24-13P2	S24	21/05/2012	08:57:00	24/05/2012	08:27:00	398020	1328978	mai-12	BARD	0	0	0	0	0	0	0	0	0.00	0.00
S25-08P2	S25	21/05/2012	11:51:00	24/05/2012	11:25:00	391295	1317813	mai-12	BARD	0	0	0	0	0	0	0	0	0.00	0.00
S25-13P2	S25	21/05/2012	10:55:00	24/05/2012	10:23:00	396124	1319518	mai-12	BARD	0	0	0	0	0	0	0	0	0.00	0.00
S28-04P3	S28	21/05/2012	08:31:00	24/05/2012	07:54:00	390112	1287682	mai-12	BARD	0	0	0	0	0	1	0	1	0.00	0.11
S28-05P3	S28	21/05/2012	07:42:00	24/05/2012	07:12:00	390815	1286976	mai-12	BARD	0	0	0	0	1	1	0	2	0.00	0.22
S28-06P3	S28	21/05/2012	08:12:00	24/05/2012	07:37:00	391615	1288242	mai-12	BARD	0	0	0	0	0	0	0	0	0.00	0.00
T22-01P2	T22	21/05/2012	09:41:00	24/05/2012	10:22:00	405092	1340350	mai-12	BARG	0	0	0	0	0	1	0	1	0.00	0.17
T22-03P2	T22	21/05/2012	10:46:00	24/05/2012	11:07:00	408590	1340545	mai-12	BARG	0	0	0	0	0	0	0	0	0.00	0.00
T25-05P2	T25	21/05/2012	12:55:00	24/05/2012	12:30:00	405593	1313396	mai-12	BARD	0	0	0	0	0	0	0	0	0.00	0.00
AA28-05P2	AA28	22/05/2012	12:23:00	25/05/2012	11:35:00	476455	1287398	mai-12	BDRD	0	0	0	0	0	0	0	0	0.00	0.00
AD26-05P2	AD26	22/05/2012	12:53:00	25/05/2012	11:58:00	506601	1306821	mai-12	BDRD	0	0	0	0	0	0	0	0	0.00	0.00
AD27-02P3	AD27	22/05/2012	08:00:00	25/05/2012	07:20:00	501571	1290269	mai-12	BDRD	0	0	0	0	0	0	0	0	0.00	0.00
AE26-01P4	AE26	22/05/2012	14:37:00	25/05/2012	13:30:00	511923	1300261	mai-12	BDRD	0	0	0	0	0	0	0	0	0.00	0.00
AE26-03P4	AE26	22/05/2012	13:53:00	25/05/2012	13:05:00	510201	1301840	mai-12	BDRD	0	0	0	0	0	0	0	0	0.00	0.00
AF27-05P2	AF27	22/05/2012	0.346527778	41054	0.329166667	526654	1294858	mai-12	BDRG	0	0	0	0	0	0	0	0	0.00	0.00
AF27-10P2	AF27	22/05/2012	0.33125	41054	0.313888889	528409	1294955	mai-12	BDRG	0	0	0	0	0	0	0	0	0.00	0.00
AF28-10P2	AF28	22/05/2012	0.372222222	41054	0.345833333	525568	1286688	mai-12	BDRG	0	0	0	0	0	0	0	0	0.00	0.00
AF30-01P4	AF30	22/05/2012	0.509722222	41054	0.459722222	523201	1269277	mai-12	BDRG	0	0	0	0	0	0	0	0	0.00	0.00
AF30-13P4	AF30	22/05/2012	0.475694444	41054	0.406944444	516886	1269876	mai-12	BDRG	0	0	0	0	0	0	0	0	0.00	0.00
R26-04P3	R26	22/05/2012	09:41:00	25/05/2012	09:30:00	386171	1309206	mai-12	BARD	0	0	0	0	4	2	0	6	0.00	0.67
R26-11P3	R26	22/05/2012	11:30:00	25/05/2012	10:53:00	382376	1300486	mai-12	BARD	0	0	0	0	0	0	0	0	0.00	0.00
R27-01P3	R27	22/05/2012	10:37:00	25/05/2012	09:59:00	388589	1298851	mai-12	BARD	0	0	0	0	3	3	0	6	0.00	0.67
R27-04P3	R27	22/05/2012	11:15:00	25/05/2012	10:34:00	381539	1299839	mai-12	BARD	0	0	0	0	1	0	0	1	0.00	0.11
R29-01P2	R29	22/05/2012	09:18:00	25/05/2012	15:00:00	388022	1278984	mai-12	BARD	0	0	0	0	0	0	0	0	0.00	0.00
S26-01P3	S26	22/05/2012	09:07:00	25/05/2012	08:51:00	389735	1305481	mai-12	BARD	0	0	0	0	0	0	0	0	0.00	0.00
S26-02P3	S26	22/05/2012	08:39:00	25/05/2012	08:15:00	391219	1305464	mai-12	BARD	0	0	0	0	0	0	0	0	0.00	0.00
S29-01P2	S29	22/05/2012	08:39:00	25/05/2012	14:22:00	391956	1273697	mai-12	BARD	0	0	0	0	0	0	0	0	0.00	0.00
AA16-02P2	AA16	12/11/2012	13:17:00	15/11/2012	11:50:00	471934	1402299	nov.-12	BDRD	0	0	0	0	0	0	0	0	0.00	0.00
AA16-04P2	AA16	12/11/2012	12:39:00	15/11/2012	11:20:00	473597	1400721	nov.-12	BDRD	0	0	0	0	0	0	0	0	0.00	0.00
AA17-02P2	AA17	12/11/2012	11:56:00	15/11/2012	10:58:00	472819	1397956	nov.-12	BDRD	0	0	0	0	0	0	0	0	0.00	0.00
AA17-05P2	AA17	12/11/2012	0.352083333	41228	0.322916667	473081	1394535	nov.-12	BDRG	0	0	0	0	0	0	0	0	0.00	0.00
AA17-06P2	AA17	12/11/2012	14:25:00	15/11/2012	13:10:00	472640	1392147	nov.-12	BDRD	0	0	0	0	0	0	0	0	0.00	0.00
AA18-02P2	AA18	12/11/2012	10:55:00	15/11/2012	09:54:00	472264	1383715	nov.-12	BDRD	0	0	0	0	0	0	0	0	0.00	0.00
AA18-05P2	AA18	12/11/2012	0.411111111	41228	0.364583333	474294	1386676	nov.-12	BDRG	0	0	0	0	0	0	0	0	0.00	0.00
AA18-06P2	AA18	12/11/2012	10:20:00	15/11/2012	09:16:00	473006	1388982	nov.-12	BDRD	0	0	0	0	0	0	0	0	0.00	0.00
AA18-08P2	AA18	12/11/2012	0.441666667	41228	0.388888889	476079	1383749	nov.-12	BDRG	0	0	0	0	0	0	0	0	0.00	0.00
AF23-02P2	AF23	12/11/2012	0.433333333	41228	0.372916667	527182	1330901	nov.-12	BDRG	0	0	0	0	0	0	0	0	0.00	0.00
AF24-07P2	AF24	12/11/2012	0.496527778	41228	0.421527778	524375	1327390	nov.-12	BDRG	0	1	0	1	0	0	0	0	0.17	0.00
[truncated: 189 more rows]
