# Supplementary material for: Impact of an integrated control campaign on tsetse populations in Burkina Faso
Source: Parasit Vectors. 2018 Apr 27;11:270. doi: 10.1186/s13071-017-2609-3 (PMC5923030; doi:10.1186/s13071-017-2609-3)
Supplement: Supplementary file 3 — Data for trypanosomosis prevalence. (CSV 362 kb) [file 13071_2017_2609_MOESM3_ESM.csv]

loc	time	time2	numani	statut	hct	Parasitologie	vivax	congo	tryp	n
Saint Michel	21-02-09	fev09	83	adulte	38	Négatif	0	0	0	1
Saint Michel	21-02-09	fev09	9	adulte	32	Négatif	0	0	0	1
Saint Michel	21-02-09	fev09	33	adulte	30	T.C	0	1	1	1
Saint Michel	21-02-09	fev09	87	adulte	33	M.F	0	0	0	1
Saint Michel	21-02-09	fev09	1	adulte	36	Négatif	0	0	0	1
Saint Michel	21-02-09	fev09	53	adulte	37	Négatif	0	0	0	1
Saint Michel	21-02-09	fev09	56	adulte	36	Négatif	0	0	0	1
Saint Michel	21-02-09	fev09	37	adulte	30	Négatif	0	0	0	1
Saint Michel	21-02-09	fev09	51	adulte	32	Négatif	0	0	0	1
Saint Michel	21-02-09	fev09	85	adulte	34	Négatif	0	0	0	1
Saint Michel	21-02-09	fev09	25	adulte	27	Négatif	0	0	0	1
Saint Michel	21-02-09	fev09	80	adulte	27	Négatif	0	0	0	1
Saint Michel	21-02-09	fev09	84	adulte	35	Négatif	0	0	0	1
Saint Michel	21-02-09	fev09	34	adulte	34	Négatif	0	0	0	1
Saint Michel	21-02-09	fev09	2	adulte	35	Négatif	0	0	0	1
Saint Michel	21-02-09	fev09	54	adulte	39	Négatif	0	0	0	1
Saint Michel	21-02-09	fev09	28	adulte	35	Négatif	0	0	0	1
Saint Michel	21-02-09	fev09	74	adulte	26	Négatif	0	0	0	1
Saint Michel	21-02-09	fev09	86	adulte	30	Négatif	0	0	0	1
Saint Michel	21-02-09	fev09	52	adulte	33	Négatif	0	0	0	1
Saint Michel	21-02-09	fev09	10	adulte	38	Négatif	0	0	0	1
Saint Michel	21-02-09	fev09	76	adulte	28	Négatif	0	0	0	1
Saint Michel	21-02-09	fev09	55	adulte	24	Négatif	0	0	0	1
Saint Michel	21-02-09	fev09	3	adulte	34	Négatif	0	0	0	1
Saint Michel	21-02-09	fev09	20	adulte	27	Négatif	0	0	0	1
Saint Michel	21-02-09	fev09	82	adulte	30	Négatif	0	0	0	1
Saint Michel	21-02-09	fev09	26	adulte	32	Négatif	0	0	0	1
Saint Michel	21-02-09	fev09	4	adulte	35	Négatif	0	0	0	1
Saint Michel	21-02-09	fev09	5	adulte	34	Négatif	0	0	0	1
Saint Michel	21-02-09	fev09	35	adulte	33	Négatif	0	0	0	1
Saint Michel	21-02-09	fev09	32	adulte	36	Négatif	0	0	0	1
Saint Michel	21-02-09	fev09	38	adulte	37	Négatif	0	0	0	1
Saint Michel	21-02-09	fev09	69	adulte	35	Négatif	0	0	0	1
Saint Michel	21-02-09	fev09	36	adulte	34	Négatif	0	0	0	1
Saint Michel	21-02-09	fev09	75	adulte	34	Négatif	0	0	0	1
Saint Michel	21-02-09	fev09	29	adulte	29	Négatif	0	0	0	1
Saint Michel	21-02-09	fev09	x	adulte	38	Négatif	0	0	0	1
Saint Michel	21-02-09	fev09	90	adulte	35	Négatif	0	0	0	1
Saint Michel	21-02-09	fev09	7	adulte	29	Négatif	0	0	0	1
Saint Michel	21-02-09	fev09	59	adulte	33	Négatif	0	0	0	1
Saint Michel	21-02-09	fev09	6	adulte	40	Négatif	0	0	0	1
Saint Michel	21-02-09	fev09	18	adulte	38	Négatif	0	0	0	1
Saint Michel	21-02-09	fev09	89	adulte	36	Négatif	0	0	0	1
Saint Michel	21-02-09	fev09	88	adulte	38	Négatif	0	0	0	1
Saint Michel	21-02-09	fev09	8	adulte	37	Négatif	0	0	0	1
Saint Michel	21-02-09	fev09	27	adulte	30	Négatif	0	0	0	1
Saint Michel	21-02-09	fev09	77	adulte	29	Négatif	0	0	0	1
Saint Michel	21-02-09	fev09	71	adulte	22	Négatif	0	0	0	1
Saint Michel	21-02-09	fev09	17	adulte	23	Négatif	0	0	0	1
Saint Michel	21-02-09	fev09	62	adulte	16	Négatif	0	0	0	1
Saint Michel	21-02-09	fev09	14	adulte	34	T.V	1	0	1	1
Saint Michel	21-02-09	fev09	31	adulte	34	Négatif	0	0	0	1
Saint Michel	21-02-09	fev09	22	adulte	46	M.F	0	0	0	1
Saint Michel	21-02-09	fev09	78	adulte	30	Négatif	0	0	0	1
Saint Michel	21-02-09	fev09	75	adulte	37	Négatif	0	0	0	1
Saint Michel	21-02-09	fev09	91	adulte	34	Négatif	0	0	0	1
Saint Michel	21-02-09	fev09	21	adulte	41	Négatif	0	0	0	1
Saint Michel	21-02-09	fev09	x2	adulte	30	T.C	0	1	1	1
Saint Michel	21-02-09	fev09	58	adulte	38	Négatif	0	0	0	1
Saint Michel	21-02-09	fev09	57	adulte	43	Négatif	0	0	0	1
Saint Michel	21-02-09	fev09	12	adulte	36	Négatif	0	0	0	1
Saint Michel	21-02-09	fev09	67	adulte	42	Négatif	0	0	0	1
Saint Michel	21-02-09	fev09	65	adulte	27	Négatif	0	0	0	1
Saint Michel	21-02-09	fev09	66	adulte	33	Négatif	0	0	0	1
Saint Michel	21-02-09	fev09	11	adulte	32	Négatif	0	0	0	1
Saint Michel	21-02-09	fev09	64	adulte	26	Négatif	0	0	0	1
Saint Michel	21-02-09	fev09	24	adulte	32	Négatif	0	0	0	1
Saint Michel	21-02-09	fev09	15	adulte	30	Négatif	0	0	0	1
Saint Michel	21-02-09	fev09	63	adulte	30	Négatif	0	0	0	1
Saint Michel	21-02-09	fev09	13	adulte	30	Négatif	0	0	0	1
Saint Michel	21-02-09	fev09	60	adulte	23	Négatif	0	0	0	1
Saint Michel	21-02-09	fev09	68	adulte	27	Négatif	0	0	0	1
Saint Michel	21-02-09	fev09	43	adulte	30	Négatif	0	0	0	1
Saint Michel	21-02-09	fev09	48	adulte	38	Négatif	0	0	0	1
Saint Michel	21-02-09	fev09	41	adulte	25	Négatif	0	0	0	1
Saint Michel	21-02-09	fev09	42	adulte	30	Négatif	0	0	0	1
Saint Michel	21-02-09	fev09	40	adulte	30	Négatif	0	0	0	1
Saint Michel	21-02-09	fev09	93	adulte	37	Négatif	0	0	0	1
Saint Michel	21-02-09	fev09	23	adulte	35	Négatif	0	0	0	1
Saint Michel	21-02-09	fev09	39	adulte	26	Négatif	0	0	0	1
Saint Michel	21-02-09	fev09	73	adulte	36	Négatif	0	0	0	1
Saint Michel	21-02-09	fev09	70	adulte	36	Négatif	0	0	0	1
Saint Michel	21-02-09	fev09	61	adulte	34	Négatif	0	0	0	1
Saint Michel	21-02-09	fev09	19	adulte	31	Négatif	0	0	0	1
Saint Michel	21-02-09	fev09	100	adulte	35	Négatif	0	0	0	1
Saint Michel	21-02-09	fev09	45	adulte	34	Négatif	0	0	0	1
Saint Michel	21-02-09	fev09	50	adulte	38	M.F	0	0	0	1
Saint Michel	21-02-09	fev09	49	adulte	28	Négatif	0	0	0	1
Saint Michel	21-02-09	fev09	47	adulte	23	Négatif	0	0	0	1
Saint Michel	21-02-09	fev09	44	adulte	26	Négatif	0	0	0	1
Saint Michel	21-02-09	fev09	96	adulte	38	Négatif	0	0	0	1
Saint Michel	21-02-09	fev09	46	adulte	28	M.F	0	0	0	1
Saint Michel	21-02-09	fev09	99	adulte	32	Négatif	0	0	0	1
Saint Michel	21-02-09	fev09	97	adulte	38	Négatif	0	0	0	1
Saint Michel	21-02-09	fev09	92	adulte	42	Négatif	0	0	0	1
Saint Michel	21-02-09	fev09	95	adulte	28	Négatif	0	0	0	1
Saint Michel	21-02-09	fev09	94	adulte	31	Négatif	0	0	0	1
Saint Michel	21-02-09	fev09	77	adulte	34	Négatif	0	0	0	1
Saint Michel	21-02-09	fev09	40	adulte	25	Négatif	0	0	0	1
Saint Michel	21-02-09	fev09	41	adulte	32	Négatif	0	0	0	1
Saint Michel	21-02-09	fev09	78	adulte	37	Négatif	0	0	0	1
Saint Michel	21-02-09	fev09	81	adulte	30	Négatif	0	0	0	1
Saint Michel	21-02-09	fev09	79	adulte	39	Négatif	0	0	0	1
Saint Michel	21-02-09	fev09	80	adulte	35	Négatif	0	0	0	1
Saint Michel	21-02-09	fev09	76	adulte	30	Négatif	0	0	0	1
Saint Michel	21-02-09	fev09	75	adulte	29	Négatif	0	0	0	1
Saint Michel	21-02-09	fev09	39	adulte	28	Négatif	0	0	0	1
Saint Michel	21-02-09	fev09	88	adulte	31	T.V	1	0	1	1
Saint Michel	21-02-09	fev09	38	adulte	32	Négatif	0	0	0	1
Saint Michel	21-02-09	fev09	77	adulte	29	Négatif	0	0	0	1
Saint Michel	21-02-09	fev09	82	adulte	35	Négatif	0	0	0	1
Saint Michel	21-02-09	fev09	73	adulte	30	Négatif	0	0	0	1
Saint Michel	21-02-09	fev09	32	adulte	37	Négatif	0	0	0	1
Saint Michel	21-02-09	fev09	98	adulte	32	Négatif	0	0	0	1
Saint Michel	21-02-09	fev09	93	adulte	38	Négatif	0	0	0	1
Saint Michel	21-02-09	fev09	48	adulte	30	Négatif	0	0	0	1
Saint Michel	21-02-09	fev09	34	adulte	28	Négatif	0	0	0	1
Saint Michel	21-02-09	fev09	92	adulte	38	Négatif	0	0	0	1
Saint Michel	21-02-09	fev09	42	adulte	34	Négatif	0	0	0	1
Saint Michel	21-02-09	fev09	85	adulte	30	Négatif	0	0	0	1
Saint Michel	21-02-09	fev09	43	adulte	37	Négatif	0	0	0	1
Saint Michel	21-02-09	fev09	44	adulte	40	Négatif	0	0	0	1
Saint Michel	21-02-09	fev09	91	adulte	29	Négatif	0	0	0	1
Saint Michel	21-02-09	fev09	50	adulte	31	Négatif	0	0	0	1
Saint Michel	21-02-09	fev09	95	adulte	37	Négatif	0	0	0	1
Saint Michel	21-02-09	fev09	90	adulte	27	Négatif	0	0	0	1
Saint Michel	21-02-09	fev09	86	adulte	32	Négatif	0	0	0	1
Saint Michel	21-02-09	fev09	83	adulte	22	Négatif	0	0	0	1
Saint Michel	21-02-09	fev09	94	adulte	25	Négatif	0	0	0	1
Saint Michel	21-02-09	fev09	35	adulte	31	Négatif	0	0	0	1
Saint Michel	21-02-09	fev09	100	adulte	43	Négatif	0	0	0	1
Saint Michel	21-02-09	fev09	47	adulte	33	Négatif	0	0	0	1
Saint Michel	21-02-09	fev09	84	adulte	30	Négatif	0	0	0	1
Saint Michel	21-02-09	fev09	45	adulte	36	Négatif	0	0	0	1
Saint Michel	21-02-09	fev09	72	adulte	36	Négatif	0	0	0	1
Saint Michel	21-02-09	fev09	88	adulte	25	Négatif	0	0	0	1
Saint Michel	21-02-09	fev09	49	adulte	32	Négatif	0	0	0	1
Saint Michel	21-02-09	fev09	46	adulte	31	Négatif	0	0	0	1
Saint Michel	21-02-09	fev09	74	adulte	25	Négatif	0	0	0	1
Saint Michel	21-02-09	fev09	87	adulte	28	T.V	1	0	1	1
Saint Michel	21-02-09	fev09	37	adulte	23	Négatif	0	0	0	1
Saint Michel	21-02-09	fev09	99	adulte	27	Négatif	0	0	0	1
Saint Michel	21-02-09	fev09	33	adulte	41	Négatif	0	0	0	1
Saint Michel	21-02-09	fev09	5	adulte	39	Négatif	0	0	0	1
Saint Michel	21-02-09	fev09	31	adulte	33	Négatif	0	0	0	1
Saint Michel	21-02-09	fev09	7	adulte	38	Négatif	0	0	0	1
Saint Michel	21-02-09	fev09	68	adulte	35	Négatif	0	0	0	1
Saint Michel	21-02-09	fev09	56	adulte	36	Négatif	0	0	0	1
Saint Michel	21-02-09	fev09	70	adulte	48	Négatif	0	0	0	1
Saint Michel	21-02-09	fev09	6	adulte	44	Négatif	0	0	0	1
Saint Michel	21-02-09	fev09	52	adulte	38	Négatif	0	0	0	1
Saint Michel	21-02-09	fev09	51	adulte	40	Négatif	0	0	0	1
Saint Michel	21-02-09	fev09	8	adulte	38	Négatif	0	0	0	1
Saint Michel	21-02-09	fev09	24	adulte	39	Négatif	0	0	0	1
Saint Michel	21-02-09	fev09	53	adulte	33	Négatif	0	0	0	1
Saint Michel	21-02-09	fev09	14	adulte	37	Négatif	0	0	0	1
Saint Michel	21-02-09	fev09	55	adulte	36	Négatif	0	0	0	1
Saint Michel	21-02-09	fev09	54	adulte	37	Négatif	0	0	0	1
Saint Michel	21-02-09	fev09	66	adulte	40	Négatif	0	0	0	1
Saint Michel	21-02-09	fev09	57	adulte	38	Négatif	0	0	0	1
Saint Michel	21-02-09	fev09	11	adulte	40	Négatif	0	0	0	1
Saint Michel	21-02-09	fev09	10	adulte	34	Négatif	0	0	0	1
Saint Michel	21-02-09	fev09	62	adulte	34	Négatif	0	0	0	1
Saint Michel	21-02-09	fev09	69	adulte	35	Négatif	0	0	0	1
Saint Michel	21-02-09	fev09	64	adulte	38	Négatif	0	0	0	1
Saint Michel	21-02-09	fev09	63	adulte	38	Négatif	0	0	0	1
Saint Michel	21-02-09	fev09	9	adulte	38	Négatif	0	0	0	1
Saint Michel	21-02-09	fev09	36	adulte	36	Négatif	0	0	0	1
Saint Michel	21-02-09	fev09	23	adulte	39	Négatif	0	0	0	1
Saint Michel	21-02-09	fev09	18	adulte	39	Négatif	0	0	0	1
Saint Michel	21-02-09	fev09	60	adulte	38	Négatif	0	0	0	1
Saint Michel	21-02-09	fev09	30	adulte	37	Négatif	0	0	0	1
Saint Michel	21-02-09	fev09	2	adulte	41	Négatif	0	0	0	1
Saint Michel	21-02-09	fev09	29	adulte	30	Négatif	0	0	0	1
Saint Michel	21-02-09	fev09	4	adulte	34	Négatif	0	0	0	1
Saint Michel	21-02-09	fev09	67	adulte	36	Négatif	0	0	0	1
Saint Michel	21-02-09	fev09	13	adulte	38	Négatif	0	0	0	1
Saint Michel	21-02-09	fev09	65	adulte	32	M.F	0	0	0	1
Saint Michel	21-02-09	fev09	61	adulte	36	Négatif	0	0	0	1
Saint Michel	21-02-09	fev09	1	adulte	33	Négatif	0	0	0	1
Saint Michel	21-02-09	fev09	27	adulte	40	Négatif	0	0	0	1
Saint Michel	21-02-09	fev09	21	adulte	37	Négatif	0	0	0	1
Saint Michel	21-02-09	fev09	53	adulte	34	Négatif	0	0	0	1
Saint Michel	21-02-09	fev09	19	adulte	35	Négatif	0	0	0	1
Saint Michel	21-02-09	fev09	20	adulte	33	Négatif	0	0	0	1
Saint Michel	21-02-09	fev09	28	adulte	34	Négatif	0	0	0	1
Saint Michel	21-02-09	fev09	123	adulte	32	Négatif	0	0	0	1
Saint Michel	21-02-09	fev09	15	adulte	35	Négatif	0	0	0	1
Saint Michel	21-02-09	fev09	22	adulte	35	Négatif	0	0	0	1
Saint Michel	21-02-09	fev09	26	adulte	35	Négatif	0	0	0	1
Saint Michel	21-02-09	fev09	16	adulte	42	Négatif	0	0	0	1
Saint Michel	21-02-09	fev09	17	adulte	38	Négatif	0	0	0	1
Saint Michel	21-02-09	fev09	58	adulte	40	Négatif	0	0	0	1
Saint Michel	21-02-09	fev09	71	adulte	36	Négatif	0	0	0	1
Saint Michel	21-02-09	fev09	25	adulte	30	Négatif	0	0	0	1
Saint Michel	21-02-09	fev09	96	adulte	38	Négatif	0	0	0	1
Nokuy	23-02-09	fev09	78	adulte	28	Négatif	0	0	0	1
Nokuy	23-02-09	fev09	45	adulte	37	Négatif	0	0	0	1
Nokuy	23-02-09	fev09	16	adulte	29	Négatif	0	0	0	1
Nokuy	23-02-09	fev09	81	adulte	16	Négatif	0	0	0	1
Nokuy	23-02-09	fev09	71	adulte	32	Négatif	0	0	0	1
Nokuy	23-02-09	fev09	80	adulte	35	Négatif	0	0	0	1
Nokuy	23-02-09	fev09	47	adulte	32	M.F	0	0	0	1
Nokuy	23-02-09	fev09	22	adulte	30	Négatif	0	0	0	1
Nokuy	23-02-09	fev09	82	adulte	33	Négatif	0	0	0	1
Nokuy	23-02-09	fev09	44	adulte	33	Négatif	0	0	0	1
Nokuy	23-02-09	fev09	76	adulte	29	Négatif	0	0	0	1
Nokuy	23-02-09	fev09	20	adulte	28	Négatif	0	0	0	1
Nokuy	23-02-09	fev09	21	adulte	25	Négatif	0	0	0	1
Nokuy	23-02-09	fev09	73	adulte	38	T.V	1	0	1	1
Nokuy	23-02-09	fev09	24	adulte	37	Négatif	0	0	0	1
Nokuy	23-02-09	fev09	23	adulte	32	Négatif	0	0	0	1
Nokuy	23-02-09	fev09	74	adulte	23	Négatif	0	0	0	1
Nokuy	23-02-09	fev09	46	adulte	26	Négatif	0	0	0	1
Nokuy	23-02-09	fev09	72	adulte	33	Négatif	0	0	0	1
Nokuy	23-02-09	fev09	79	adulte	33	Négatif	0	0	0	1
Nokuy	23-02-09	fev09	86	adulte	29	Négatif	0	0	0	1
Nokuy	23-02-09	fev09	90	adulte	29	T.V	1	0	1	1
Nokuy	23-02-09	fev09	83	adulte	34	Négatif	0	0	0	1
Nokuy	23-02-09	fev09	27	adulte	34	Négatif	0	0	0	1
Nokuy	23-02-09	fev09	89	adulte	25	Négatif	0	0	0	1
Nokuy	23-02-09	fev09	17	adulte	34	Négatif	0	0	0	1
Nokuy	23-02-09	fev09	91	adulte	29	Négatif	0	0	0	1
Nokuy	23-02-09	fev09	42	adulte	35	Négatif	0	0	0	1
Nokuy	23-02-09	fev09	88	adulte	26	Négatif	0	0	0	1
Nokuy	23-02-09	fev09	86	adulte	30	Négatif	0	0	0	1
Nokuy	23-02-09	fev09	70	adulte	40	Négatif	0	0	0	1
Nokuy	23-02-09	fev09	85	adulte	30	Négatif	0	0	0	1
Nokuy	23-02-09	fev09	26	adulte	27	Négatif	0	0	0	1
Nokuy	23-02-09	fev09	19	adulte	21	Négatif	0	0	0	1
Nokuy	23-02-09	fev09	77	adulte	28	Négatif	0	0	0	1
Nokuy	23-02-09	fev09	25	adulte	39	Négatif	0	0	0	1
Nokuy	23-02-09	fev09	28	adulte	32	Négatif	0	0	0	1
Nokuy	23-02-09	fev09	43	adulte	23	Négatif	0	0	0	1
Nokuy	23-02-09	fev09	87	adulte	33	Négatif	0	0	0	1
Nokuy	23-02-09	fev09	93	adulte	40	Négatif	0	0	0	1
Nokuy	23-02-09	fev09	84	adulte	32	Négatif	0	0	0	1
Nokuy	23-02-09	fev09	18	adulte	27	Négatif	0	0	0	1
Nokuy	23-02-09	fev09	29	adulte	32	Négatif	0	0	0	1
Nokuy	23-02-09	fev09	6	adulte	38	Négatif	0	0	0	1
Nokuy	23-02-09	fev09	5	adulte	39	Négatif	0	0	0	1
Nokuy	23-02-09	fev09	59	adulte	22	T.V	1	0	1	1
Nokuy	23-02-09	fev09	10	adulte	38	Négatif	0	0	0	1
Nokuy	23-02-09	fev09	62	adulte	37	Négatif	0	0	0	1
Nokuy	23-02-09	fev09	64	adulte	40	Négatif	0	0	0	1
Nokuy	23-02-09	fev09	8	adulte	26	Négatif	0	0	0	1
Nokuy	23-02-09	fev09	55	adulte	27	Négatif	0	0	0	1
Nokuy	23-02-09	fev09	63	adulte	34	Négatif	0	0	0	1
Nokuy	23-02-09	fev09	54	adulte	34	Négatif	0	0	0	1
Nokuy	23-02-09	fev09	60	adulte	34	Négatif	0	0	0	1
Nokuy	23-02-09	fev09	51	adulte	33	Négatif	0	0	0	1
Nokuy	23-02-09	fev09	15	adulte	39	Négatif	0	0	0	1
Nokuy	23-02-09	fev09	11	adulte	38	Négatif	0	0	0	1
Nokuy	23-02-09	fev09	69	adulte	36	Négatif	0	0	0	1
Nokuy	23-02-09	fev09	66	adulte	32	T.V	1	0	1	1
Nokuy	23-02-09	fev09	58	adulte	33	Négatif	0	0	0	1
Nokuy	23-02-09	fev09	1	adulte	40	Négatif	0	0	0	1
Nokuy	23-02-09	fev09	53	adulte	36	Négatif	0	0	0	1
Nokuy	23-02-09	fev09	13	adulte	45	Négatif	0	0	0	1
Nokuy	23-02-09	fev09	7	adulte	42	Négatif	0	0	0	1
Nokuy	23-02-09	fev09	2	adulte	39	Négatif	0	0	0	1
Nokuy	23-02-09	fev09	52	adulte	50	Négatif	0	0	0	1
Nokuy	23-02-09	fev09	4	adulte	40	Négatif	0	0	0	1
Nokuy	23-02-09	fev09	32	adulte	35	Négatif	0	0	0	1
Nokuy	23-02-09	fev09	33	adulte	30	Négatif	0	0	0	1
Nokuy	23-02-09	fev09	30	adulte	39	Négatif	0	0	0	1
Nokuy	23-02-09	fev09	94	adulte	35	Négatif	0	0	0	1
Nokuy	23-02-09	fev09	92	adulte	35	Négatif	0	0	0	1
Nokuy	23-02-09	fev09	85	adulte	39	Négatif	0	0	0	1
Nokuy	23-02-09	fev09	14	adulte	35	Négatif	0	0	0	1
Nokuy	23-02-09	fev09	37	adulte	35	Négatif	0	0	0	1
Nokuy	23-02-09	fev09	35	adulte	24	Négatif	0	0	0	1
Nokuy	23-02-09	fev09	34	adulte	30	Négatif	0	0	0	1
Nokuy	23-02-09	fev09	9	adulte	40	Négatif	0	0	0	1
Nokuy	23-02-09	fev09	61	adulte	27	Négatif	0	0	0	1
Nokuy	23-02-09	fev09	57	adulte	31	T.V	1	0	1	1
Nokuy	23-02-09	fev09	68	adulte	29	Négatif	0	0	0	1
Nokuy	23-02-09	fev09	75	adulte	32	Négatif	0	0	0	1
Nokuy	23-02-09	fev09	66	adulte	26	Négatif	0	0	0	1
Nokuy	23-02-09	fev09	12	adulte	38	Négatif	0	0	0	1
Nokuy	23-02-09	fev09	40	adulte	35	Négatif	0	0	0	1
Nokuy	23-02-09	fev09	31	adulte	25	Négatif	0	0	0	1
Nokuy	23-02-09	fev09	3	adulte	33	Négatif	0	0	0	1
Nokuy	23-02-09	fev09	39	adulte	34	Négatif	0	0	0	1
Nokuy	23-02-09	fev09	38	adulte	28	Négatif	0	0	0	1
Nokuy	23-02-09	fev09	67	adulte	38	Négatif	0	0	0	1
Sokoura	24-02-09	fev09	59	adulte	42	Négatif	0	0	0	1
Sokoura	24-02-09	fev09	4	adulte	33	Négatif	0	0	0	1
Sokoura	24-02-09	fev09	5	adulte	35	Négatif	0	0	0	1
Sokoura	24-02-09	fev09	54	adulte	33	Négatif	0	0	0	1
Sokoura	24-02-09	fev09	56	adulte	25	Négatif	0	0	0	1
Sokoura	24-02-09	fev09	6	adulte	37	Négatif	0	0	0	1
Sokoura	24-02-09	fev09	62	adulte	34	Négatif	0	0	0	1
Sokoura	24-02-09	fev09	1	adulte	34	Négatif	0	0	0	1
Sokoura	24-02-09	fev09	57	adulte	37	Négatif	0	0	0	1
Sokoura	24-02-09	fev09	58	adulte	22	Négatif	0	0	0	1
Sokoura	24-02-09	fev09	60	adulte	35	Négatif	0	0	0	1
Sokoura	24-02-09	fev09	61	adulte	33	Négatif	0	0	0	1
Sokoura	24-02-09	fev09	66	adulte	28	Négatif	0	0	0	1
Sokoura	24-02-09	fev09	11	adulte	35	Négatif	0	0	0	1
Sokoura	24-02-09	fev09	10	adulte	37	Négatif	0	0	0	1
Sokoura	24-02-09	fev09	9	adulte	35	Négatif	0	0	0	1
Sokoura	24-02-09	fev09	7	adulte	37	Négatif	0	0	0	1
Sokoura	24-02-09	fev09	51	adulte	30	Négatif	0	0	0	1
Sokoura	24-02-09	fev09	55	adulte	36	Négatif	0	0	0	1
Sokoura	24-02-09	fev09	2	adulte	29	Négatif	0	0	0	1
Sokoura	24-02-09	fev09	53	adulte	31	Négatif	0	0	0	1
Sokoura	24-02-09	fev09	8	adulte	34	M.F	0	0	0	1
Sokoura	24-02-09	fev09	3	adulte	32	Négatif	0	0	0	1
Sokoura	24-02-09	fev09	52	adulte	37	Négatif	0	0	0	1
Sokoura	24-02-09	fev09	34	adulte	37	Négatif	0	0	0	1
Sokoura	24-02-09	fev09	80	adulte	45	Négatif	0	0	0	1
Sokoura	24-02-09	fev09	89	adulte	25	Négatif	0	0	0	1
Sokoura	24-02-09	fev09	31	adulte	37	Négatif	0	0	0	1
Sokoura	24-02-09	fev09	37	adulte	40	Négatif	0	0	0	1
Sokoura	24-02-09	fev09	38	adulte	27	Négatif	0	0	0	1
Sokoura	24-02-09	fev09	68	adulte	32	Négatif	0	0	0	1
Sokoura	24-02-09	fev09	63	adulte	33	Négatif	0	0	0	1
Sokoura	24-02-09	fev09	12	adulte	36	Négatif	0	0	0	1
Sokoura	24-02-09	fev09	67	adulte	39	Négatif	0	0	0	1
Sokoura	24-02-09	fev09	64	adulte	34	Négatif	0	0	0	1
Sokoura	24-02-09	fev09	65	adulte	37	Négatif	0	0	0	1
Sokoura	24-02-09	fev09	91	adulte	30	Négatif	0	0	0	1
Sokoura	24-02-09	fev09	35	adulte	33	Négatif	0	0	0	1
Sokoura	24-02-09	fev09	87	adulte	24	Négatif	0	0	0	1
Sokoura	24-02-09	fev09	78	adulte	31	Négatif	0	0	0	1
Sokoura	24-02-09	fev09	83	adulte	28	Négatif	0	0	0	1
Sokoura	24-02-09	fev09	85	adulte	34	Négatif	0	0	0	1
Sokoura	24-02-09	fev09	84	adulte	37	Négatif	0	0	0	1
Sokoura	24-02-09	fev09	86	adulte	30	Négatif	0	0	0	1
Sokoura	24-02-09	fev09	79	adulte	19	T.V	1	0	1	1
Sokoura	24-02-09	fev09	30	adulte	37	M.F	0	0	0	1
Sokoura	24-02-09	fev09	29	adulte	28	M.F	0	0	0	1
Sokoura	24-02-09	fev09	28	adulte	27	Négatif	0	0	0	1
Sokoura	24-02-09	fev09	23	adulte	36	Négatif	0	0	0	1
Sokoura	24-02-09	fev09	21	adulte	41	Négatif	0	0	0	1
Sokoura	24-02-09	fev09	70	adulte	37	Négatif	0	0	0	1
Sokoura	24-02-09	fev09	13	adulte	27	Négatif	0	0	0	1
Sokoura	24-02-09	fev09	26	adulte	35	Négatif	0	0	0	1
Sokoura	24-02-09	fev09	74	adulte	30	Négatif	0	0	0	1
Sokoura	24-02-09	fev09	72	adulte	25	Négatif	0	0	0	1
Sokoura	24-02-09	fev09	77	adulte	40	Négatif	0	0	0	1
Sokoura	24-02-09	fev09	20	adulte	33	Négatif	0	0	0	1
Sokoura	24-02-09	fev09	15	adulte	34	Négatif	0	0	0	1
Sokoura	24-02-09	fev09	14	adulte	25	Négatif	0	0	0	1
Sokoura	24-02-09	fev09	17	adulte	36	Négatif	0	0	0	1
Sokoura	24-02-09	fev09	36	adulte	30	Négatif	0	0	0	1
Sokoura	24-02-09	fev09	39	adulte	34	Négatif	0	0	0	1
Sokoura	24-02-09	fev09	90	adulte	38	Négatif	0	0	0	1
Sokoura	24-02-09	fev09	81	adulte	34	Négatif	0	0	0	1
Sokoura	24-02-09	fev09	18	adulte	32	Négatif	0	0	0	1
Sokoura	24-02-09	fev09	73	adulte	34	Négatif	0	0	0	1
Sokoura	24-02-09	fev09	75	adulte	31	Négatif	0	0	0	1
Sokoura	24-02-09	fev09	71	adulte	30	Négatif	0	0	0	1
Sokoura	24-02-09	fev09	69	adulte	35	Négatif	0	0	0	1
Sokoura	24-02-09	fev09	76	adulte	39	Négatif	0	0	0	1
Sokoura	24-02-09	fev09	24	adulte	27	Négatif	0	0	0	1
Sokoura	24-02-09	fev09	25	adulte	36	Négatif	0	0	0	1
Sokoura	24-02-09	fev09	19	adulte	32	Négatif	0	0	0	1
Sokoura	24-02-09	fev09	16	adulte	39	Négatif	0	0	0	1
Sokoura	24-02-09	fev09	27	adulte	40	Négatif	0	0	0	1
Sokoura	24-02-09	fev09	22	adulte	32	Négatif	0	0	0	1
Sokoura	24-02-09	fev09	50	adulte	28	Négatif	0	0	0	1
Sokoura	24-02-09	fev09	95	adulte	42	Négatif	0	0	0	1
Sokoura	24-02-09	fev09	82	adulte	43	Négatif	0	0	0	1
Sokoura	24-02-09	fev09	97	adulte	42	Négatif	0	0	0	1
Sokoura	24-02-09	fev09	45	adulte	35	M.F	0	0	0	1
Sokoura	24-02-09	fev09	43	adulte	41	Négatif	0	0	0	1
Sokoura	24-02-09	fev09	99	adulte	36	Négatif	0	0	0	1
Sokoura	24-02-09	fev09	88	adulte	31	Négatif	0	0	0	1
Sokoura	24-02-09	fev09	92	adulte	26	Négatif	0	0	0	1
Sokoura	24-02-09	fev09	98	adulte	30	Négatif	0	0	0	1
Sokoura	24-02-09	fev09	94	adulte	26	T.V	1	0	1	1
Sokoura	24-02-09	fev09	46	adulte	24	Négatif	0	0	0	1
Sokoura	24-02-09	fev09	48	adulte	31	Négatif	0	0	0	1
Sokoura	24-02-09	fev09	49	adulte	39	Négatif	0	0	0	1
Sokoura	24-02-09	fev09	32	adulte	31	Négatif	0	0	0	1
Sokoura	24-02-09	fev09	33	adulte	26	Négatif	0	0	0	1
Sokoura	24-02-09	fev09	40	adulte	43	M.F	0	0	0	1
Sokoura	24-02-09	fev09	96	adulte	28	Négatif	0	0	0	1
Sokoura	24-02-09	fev09	93	adulte	39	Négatif	0	0	0	1
Sokoura	24-02-09	fev09	47	adulte	36	Négatif	0	0	0	1
Sokoura	24-02-09	fev09	44	adulte	32	Négatif	0	0	0	1
Sokoura	24-02-09	fev09	41	adulte	34	Négatif	0	0	0	1
Sokoura	24-02-09	fev09	42	adulte	49	M.F	0	0	0	1
Sokoura	24-02-09	fev09	100	adulte	35	Négatif	0	0	0	1
Kengotenga	25-02-09	fev09	3	adulte	37	Négatif	0	0	0	1
Kengotenga	25-02-09	fev09	10	adulte	38	Négatif	0	0	0	1
Kengotenga	25-02-09	fev09	7	adulte	47	Négatif	0	0	0	1
Kengotenga	25-02-09	fev09	64	adulte	25	Négatif	0	0	0	1
Kengotenga	25-02-09	fev09	1	adulte	38	Négatif	0	0	0	1
Kengotenga	25-02-09	fev09	52	adulte	32	T.V	1	0	1	1
Kengotenga	25-02-09	fev09	67	adulte	27	Négatif	0	0	0	1
Kengotenga	25-02-09	fev09	62	adulte	36	Négatif	0	0	0	1
Kengotenga	25-02-09	fev09	16	adulte	28	Négatif	0	0	0	1
Kengotenga	25-02-09	fev09	61	adulte	35	Négatif	0	0	0	1
Kengotenga	25-02-09	fev09	11	adulte	44	Négatif	0	0	0	1
Kengotenga	25-02-09	fev09	87	adulte	33	Négatif	0	0	0	1
Kengotenga	25-02-09	fev09	12	adulte	39	Négatif	0	0	0	1
Kengotenga	25-02-09	fev09	88	adulte	24	Négatif	0	0	0	1
Kengotenga	25-02-09	fev09	38	adulte	33	Négatif	0	0	0	1
Kengotenga	25-02-09	fev09	80	adulte	34	Négatif	0	0	0	1
Kengotenga	25-02-09	fev09	17	adulte	34	Négatif	0	0	0	1
Kengotenga	25-02-09	fev09	68	adulte	35	Négatif	0	0	0	1
Kengotenga	25-02-09	fev09	25	adulte	26	Négatif	0	0	0	1
Kengotenga	25-02-09	fev09	91	adulte	28	Négatif	0	0	0	1
Kengotenga	25-02-09	fev09	70	adulte	31	Négatif	0	0	0	1
Kengotenga	25-02-09	fev09	78	adulte	34	Négatif	0	0	0	1
Kengotenga	25-02-09	fev09	37	adulte	25	Négatif	0	0	0	1
Kengotenga	25-02-09	fev09	39	adulte	25	Négatif	0	0	0	1
Kengotenga	25-02-09	fev09	77	adulte	30	Négatif	0	0	0	1
Kengotenga	25-02-09	fev09	23	adulte	35	Négatif	0	0	0	1
Kengotenga	25-02-09	fev09	22	adulte	34	Négatif	0	0	0	1
Kengotenga	25-02-09	fev09	24	adulte	29	Négatif	0	0	0	1
Kengotenga	25-02-09	fev09	76	adulte	33	Négatif	0	0	0	1
Kengotenga	25-02-09	fev09	93	adulte	30	Négatif	0	0	0	1
Kengotenga	25-02-09	fev09	40	adulte	24	Négatif	0	0	0	1
Kengotenga	25-02-09	fev09	34	adulte	30	Négatif	0	0	0	1
Kengotenga	25-02-09	fev09	35	adulte	32	Négatif	0	0	0	1
Kengotenga	25-02-09	fev09	36	adulte	27	Négatif	0	0	0	1
Kengotenga	25-02-09	fev09	69	adulte	22	Négatif	0	0	0	1
Kengotenga	25-02-09	fev09	92	adulte	26	Négatif	0	0	0	1
Kengotenga	25-02-09	fev09	86	adulte	34	Négatif	0	0	0	1
Kengotenga	25-02-09	fev09	85	adulte	33	Négatif	0	0	0	1
Kengotenga	25-02-09	fev09	75	adulte	38	Négatif	0	0	0	1
Kengotenga	25-02-09	fev09	72	adulte	27	Négatif	0	0	0	1
Kengotenga	25-02-09	fev09	20	adulte	30	Négatif	0	0	0	1
Kengotenga	25-02-09	fev09	90	adulte	22	T.V	1	0	1	1
Kengotenga	25-02-09	fev09	19	adulte	30	Négatif	0	0	0	1
Kengotenga	25-02-09	fev09	21	adulte	31	Négatif	0	0	0	1
Kengotenga	25-02-09	fev09	71	adulte	30	Négatif	0	0	0	1
Kengotenga	25-02-09	fev09	18	adulte	32	Négatif	0	0	0	1
Kengotenga	25-02-09	fev09	73	adulte	25	Négatif	0	0	0	1
Kengotenga	25-02-09	fev09	74	adulte	27	Négatif	0	0	0	1
Kengotenga	25-02-09	fev09	26	adulte	33	Négatif	0	0	0	1
Kengotenga	25-02-09	fev09	89	adulte	32	Négatif	0	0	0	1
Kengotenga	25-02-09	fev09	27	adulte	39	Négatif	0	0	0	1
Kengotenga	25-02-09	fev09	15	adulte	35	Négatif	0	0	0	1
Kengotenga	25-02-09	fev09	53	adulte	28	Négatif	0	0	0	1
Kengotenga	25-02-09	fev09	6	adulte	38	Négatif	0	0	0	1
Kengotenga	25-02-09	fev09	56	adulte	41	Négatif	0	0	0	1
Kengotenga	25-02-09	fev09	13	adulte	41	Négatif	0	0	0	1
Kengotenga	25-02-09	fev09	66	adulte	38	Négatif	0	0	0	1
Kengotenga	25-02-09	fev09	58	adulte	23	Négatif	0	0	0	1
Kengotenga	25-02-09	fev09	54	adulte	34	Négatif	0	0	0	1
Kengotenga	25-02-09	fev09	63	adulte	22	Négatif	0	0	0	1
Kengotenga	25-02-09	fev09	81	adulte	31	Négatif	0	0	0	1
Kengotenga	25-02-09	fev09	31	adulte	32	Négatif	0	0	0	1
Kengotenga	25-02-09	fev09	84	adulte	37	Négatif	0	0	0	1
Kengotenga	25-02-09	fev09	29	adulte	31	Négatif	0	0	0	1
Kengotenga	25-02-09	fev09	60	adulte	29	Négatif	0	0	0	1
Kengotenga	25-02-09	fev09	57	adulte	45	Négatif	0	0	0	1
Kengotenga	25-02-09	fev09	2	adulte	44	Négatif	0	0	0	1
Kengotenga	25-02-09	fev09	55	adulte	29	Négatif	0	0	0	1
Kengotenga	25-02-09	fev09	83	adulte	26	T.V	1	0	1	1
Kengotenga	25-02-09	fev09	79	adulte	36	Négatif	0	0	0	1
Kengotenga	25-02-09	fev09	94	adulte	25	Négatif	0	0	0	1
Kengotenga	25-02-09	fev09	33	adulte	30	Négatif	0	0	0	1
Kengotenga	25-02-09	fev09	97	adulte	40	T.V	1	0	1	1
Kengotenga	25-02-09	fev09	43	adulte	35	Négatif	0	0	0	1
Kengotenga	25-02-09	fev09	49	adulte	26	Négatif	0	0	0	1
Kengotenga	25-02-09	fev09	51	adulte	34	Négatif	0	0	0	1
Kengotenga	25-02-09	fev09	59	adulte	28	M.F	0	0	0	1
Kengotenga	25-02-09	fev09	28	adulte	34	Négatif	0	0	0	1
Kengotenga	25-02-09	fev09	32	adulte	33	Négatif	0	0	0	1
Kengotenga	25-02-09	fev09	65	adulte	39	T.T	0	0	0	1
Kengotenga	25-02-09	fev09	14	adulte	23	Négatif	0	0	0	1
Kengotenga	25-02-09	fev09	8	adulte	36	Négatif	0	0	0	1
Kengotenga	25-02-09	fev09	95	adulte	38	Négatif	0	0	0	1
Kengotenga	25-02-09	fev09	9	adulte	30	Négatif	0	0	0	1
Kengotenga	25-02-09	fev09	82	adulte	28	Négatif	0	0	0	1
Kengotenga	25-02-09	fev09	30	adulte	35	Négatif	0	0	0	1
Kengotenga	25-02-09	fev09	5	adulte	46	Négatif	0	0	0	1
Kengotenga	25-02-09	fev09	50	adulte	31	Négatif	0	0	0	1
Kengotenga	25-02-09	fev09	45	adulte	40	Négatif	0	0	0	1
Kengotenga	25-02-09	fev09	46	adulte	21	Négatif	0	0	0	1
Kengotenga	25-02-09	fev09	48	adulte	23	Négatif	0	0	0	1
Kengotenga	25-02-09	fev09	47	adulte	28	Négatif	0	0	0	1
Kengotenga	25-02-09	fev09	98	adulte	30	Négatif	0	0	0	1
Kengotenga	25-02-09	fev09	96	adulte	32	Négatif	0	0	0	1
Kengotenga	25-02-09	fev09	44	adulte	32	Négatif	0	0	0	1
Kengotenga	25-02-09	fev09	42	adulte	25	Négatif	0	0	0	1
Kengotenga	25-02-09	fev09	99	adulte	31	Négatif	0	0	0	1
Kengotenga	25-02-09	fev09	100	adulte	45	Négatif	0	0	0	1
Kengotenga	25-02-09	fev09	41	adulte	35	Négatif	0	0	0	1
Debé	26-02-09	fev09	51	adulte	34	Négatif	0	0	0	1
Debé	26-02-09	fev09	69	adulte	18	Négatif	0	0	0	1
Debé	26-02-09	fev09	93	adulte	30	M.F	0	0	0	1
Debé	26-02-09	fev09	67	adulte	27	Négatif	0	0	0	1
Debé	26-02-09	fev09	66	adulte	26	Négatif	0	0	0	1
Debé	26-02-09	fev09	86	adulte	19	Négatif	0	0	0	1
Debé	26-02-09	fev09	58	adulte	23	Négatif	0	0	0	1
Debé	26-02-09	fev09	53	adulte	31	Négatif	0	0	0	1
Debé	26-02-09	fev09	70	adulte	31	Négatif	0	0	0	1
Debé	26-02-09	fev09	39	adulte	25	Négatif	0	0	0	1
Debé	26-02-09	fev09	52	adulte	20	Négatif	0	0	0	1
Debé	26-02-09	fev09	56	adulte	27	Négatif	0	0	0	1
Debé	26-02-09	fev09	17	adulte	35	Négatif	0	0	0	1
Debé	26-02-09	fev09	83	adulte	26	Négatif	0	0	0	1
Debé	26-02-09	fev09	3	adulte	31	Négatif	0	0	0	1
Debé	26-02-09	fev09	47	adulte	23	Négatif	0	0	0	1
Debé	26-02-09	fev09	22	adulte	23	Négatif	0	0	0	1
Debé	26-02-09	fev09	44	adulte	32	Négatif	0	0	0	1
Debé	26-02-09	fev09	50	adulte	39	Négatif	0	0	0	1
Debé	26-02-09	fev09	54	adulte	39	Négatif	0	0	0	1
Debé	26-02-09	fev09	11	adulte	23	Négatif	0	0	0	1
Debé	26-02-09	fev09	99	adulte	24	Négatif	0	0	0	1
Debé	26-02-09	fev09	60	adulte	21	Négatif	0	0	0	1
Debé	26-02-09	fev09	65	adulte	29	Négatif	0	0	0	1
Debé	26-02-09	fev09	91	adulte	20	Négatif	0	0	0	1
Debé	26-02-09	fev09	72	adulte	24	T.T	0	0	0	1
Debé	26-02-09	fev09	79	adulte	39	Négatif	0	0	0	1
Debé	26-02-09	fev09	55	adulte	31	Négatif	0	0	0	1
Debé	26-02-09	fev09	80	adulte	26	Négatif	0	0	0	1
Debé	26-02-09	fev09	84	adulte	23	T.V	1	0	1	1
Debé	26-02-09	fev09	62	adulte	30	Négatif	0	0	0	1
Debé	26-02-09	fev09	21	adulte	33	Négatif	0	0	0	1
Debé	26-02-09	fev09	57	adulte	34	Négatif	0	0	0	1
Debé	26-02-09	fev09	73	adulte	28	Négatif	0	0	0	1
Debé	26-02-09	fev09	31	adulte	28	Négatif	0	0	0	1
Debé	26-02-09	fev09	64	adulte	30	Négatif	0	0	0	1
Debé	26-02-09	fev09	5	adulte	23	Négatif	0	0	0	1
Debé	26-02-09	fev09	29	adulte	29	Négatif	0	0	0	1
Debé	26-02-09	fev09	63	adulte	33	Négatif	0	0	0	1
Debé	26-02-09	fev09	74	adulte	22	Négatif	0	0	0	1
Debé	26-02-09	fev09	71	adulte	21	Négatif	0	0	0	1
Debé	26-02-09	fev09	88	adulte	33	Négatif	0	0	0	1
Debé	26-02-09	fev09	77	adulte	27	T.V	1	0	1	1
Debé	26-02-09	fev09	36	adulte	45	Négatif	0	0	0	1
Debé	26-02-09	fev09	4	adulte	35	Négatif	0	0	0	1
Debé	26-02-09	fev09	97	adulte	26	Négatif	0	0	0	1
Debé	26-02-09	fev09	68	adulte	24	Négatif	0	0	0	1
Debé	26-02-09	fev09	59	adulte	25	Négatif	0	0	0	1
Debé	26-02-09	fev09	81	adulte	43	Négatif	0	0	0	1
Debé	26-02-09	fev09	61	adulte	34	Négatif	0	0	0	1
Debé	26-02-09	fev09	96	adulte	27	Négatif	0	0	0	1
Debé	26-02-09	fev09	87	adulte	33	Négatif	0	0	0	1
Debé	26-02-09	fev09	98	adulte	27	Négatif	0	0	0	1
Debé	26-02-09	fev09	55	adulte	30	Négatif	0	0	0	1
Debé	26-02-09	fev09	89	adulte	37	Négatif	0	0	0	1
Debé	26-02-09	fev09	76	adulte	20	Négatif	0	0	0	1
Debé	26-02-09	fev09	90	adulte	22	Négatif	0	0	0	1
Debé	26-02-09	fev09	82	adulte	31	Négatif	0	0	0	1
Debé	26-02-09	fev09	75	adulte	32	T.V	1	0	1	1
Debé	26-02-09	fev09	94	adulte	32	T.V	1	0	1	1
Debé	26-02-09	fev09	35	adulte	25	Négatif	0	0	0	1
Debé	26-02-09	fev09	32	adulte	30	Négatif	0	0	0	1
Debé	26-02-09	fev09	26	adulte	28	Négatif	0	0	0	1
Debé	26-02-09	fev09	16	adulte	32	Négatif	0	0	0	1
Debé	26-02-09	fev09	24	adulte	36	Négatif	0	0	0	1
Debé	26-02-09	fev09	10	adulte	31	Négatif	0	0	0	1
Debé	26-02-09	fev09	33	adulte	41	Négatif	0	0	0	1
Debé	26-02-09	fev09	30	adulte	34	Négatif	0	0	0	1
Debé	26-02-09	fev09	43	adulte	32	Négatif	0	0	0	1
Debé	26-02-09	fev09	6	adulte	25	Négatif	0	0	0	1
Debé	26-02-09	fev09	2	adulte	36	Négatif	0	0	0	1
Debé	26-02-09	fev09	8	adulte	26	Négatif	0	0	0	1
Debé	26-02-09	fev09	45	adulte	25	Négatif	0	0	0	1
Debé	26-02-09	fev09	100	adulte	33	Négatif	0	0	0	1
Debé	26-02-09	fev09	23	adulte	28	Négatif	0	0	0	1
Debé	26-02-09	fev09	38	adulte	24	Négatif	0	0	0	1
Debé	26-02-09	fev09	14	adulte	27	Négatif	0	0	0	1
Debé	26-02-09	fev09	95	adulte	13	Négatif	0	0	0	1
Debé	26-02-09	fev09	18	adulte	31	Négatif	0	0	0	1
Debé	26-02-09	fev09	46	adulte	25	Négatif	0	0	0	1
Debé	26-02-09	fev09	13	adulte	34	Négatif	0	0	0	1
Debé	26-02-09	fev09	9	adulte	27	Négatif	0	0	0	1
Debé	26-02-09	fev09	48	adulte	38	Négatif	0	0	0	1
Debé	26-02-09	fev09	34	adulte	34	Négatif	0	0	0	1
Debé	26-02-09	fev09	15	adulte	35	Négatif	0	0	0	1
Debé	26-02-09	fev09	12	adulte	24	Négatif	0	0	0	1
Debé	26-02-09	fev09	27	adulte	32	Négatif	0	0	0	1
Debé	26-02-09	fev09	28	adulte	30	Négatif	0	0	0	1
Debé	26-02-09	fev09	25	adulte	38	Négatif	0	0	0	1
Debé	26-02-09	fev09	85	adulte	32	Négatif	0	0	0	1
Debé	26-02-09	fev09	40	adulte	35	Négatif	0	0	0	1
Debé	26-02-09	fev09	37	adulte	23	Négatif	0	0	0	1
Debé	26-02-09	fev09	49	adulte	26	Négatif	0	0	0	1
Debé	26-02-09	fev09	19	adulte	30	Négatif	0	0	0	1
Debé	26-02-09	fev09	20	adulte	37	Négatif	0	0	0	1
Debé	26-02-09	fev09	41	adulte	33	Négatif	0	0	0	1
Debé	26-02-09	fev09	78	adulte	30	Négatif	0	0	0	1
Debé	26-02-09	fev09	7	adulte	37	Négatif	0	0	0	1
Debé	26-02-09	fev09	1	adulte	34	Négatif	0	0	0	1
Debé	26-02-09	fev09	42	adulte	21	Négatif	0	0	0	1
Debé	26-02-09	fev09	92	adulte	29	Négatif	0	0	0	1
Mou	28-02-09	fev09	69	adulte	38	Négatif	0	0	0	1
Mou	28-02-09	fev09	71	adulte	27	Négatif	0	0	0	1
Mou	28-02-09	fev09	68	adulte	28	T.T	0	0	0	1
Mou	28-02-09	fev09	76	adulte	28	Négatif	0	0	0	1
Mou	28-02-09	fev09	65	adulte	27	Négatif	0	0	0	1
Mou	28-02-09	fev09	74	adulte	35	Négatif	0	0	0	1
Mou	28-02-09	fev09	78	adulte	32	Négatif	0	0	0	1
Mou	28-02-09	fev09	67	adulte	33	T.V	1	0	1	1
Mou	28-02-09	fev09	77	adulte	35	Négatif	0	0	0	1
Mou	28-02-09	fev09	75	adulte	25	Négatif	0	0	0	1
Mou	28-02-09	fev09	61	adulte	33	Négatif	0	0	0	1
Mou	28-02-09	fev09	62	adulte	23	Négatif	0	0	0	1
Mou	28-02-09	fev09	72	adulte	22	T.V	1	0	1	1
Mou	28-02-09	fev09	73	adulte	30	Négatif	0	0	0	1
Mou	28-02-09	fev09	14	adulte	34	Négatif	0	0	0	1
Mou	28-02-09	fev09	19	adulte	35	Négatif	0	0	0	1
Mou	28-02-09	fev09	12	adulte	24	Négatif	0	0	0	1
Mou	28-02-09	fev09	22	adulte	38	Négatif	0	0	0	1
Mou	28-02-09	fev09	23	adulte	30	Négatif	0	0	0	1
Mou	28-02-09	fev09	20	adulte	35	Négatif	0	0	0	1
Mou	28-02-09	fev09	10	adulte	37	Négatif	0	0	0	1
Mou	28-02-09	fev09	27	adulte	28	M.F	0	0	0	1
Mou	28-02-09	fev09	11	adulte	30	Négatif	0	0	0	1
Mou	28-02-09	fev09	9	adulte	19	Négatif	0	0	0	1
Mou	28-02-09	fev09	66	adulte	31	Négatif	0	0	0	1
Mou	28-02-09	fev09	80	adulte	38	T.V	1	0	1	1
Mou	28-02-09	fev09	79	adulte	38	Négatif	0	0	0	1
Mou	28-02-09	fev09	18	adulte	26	Négatif	0	0	0	1
Mou	28-02-09	fev09	16	adulte	30	Négatif	0	0	0	1
Mou	28-02-09	fev09	21	adulte	25	Négatif	0	0	0	1
Mou	28-02-09	fev09	25	adulte	37	Négatif	0	0	0	1
Mou	28-02-09	fev09	15	adulte	27	Négatif	0	0	0	1
Mou	28-02-09	fev09	13	adulte	28	Négatif	0	0	0	1
Mou	28-02-09	fev09	26	adulte	37	T.V	1	0	1	1
Mou	28-02-09	fev09	24	adulte	30	Négatif	0	0	0	1
Mou	28-02-09	fev09	17	adulte	41	Négatif	0	0	0	1
Mou	28-02-09	fev09	54	adulte	35	T.V	1	0	1	1
Mou	28-02-09	fev09	5	adulte	30	Négatif	0	0	0	1
Mou	28-02-09	fev09	2	adulte	28	Négatif	0	0	0	1
Mou	28-02-09	fev09	58	adulte	36	Négatif	0	0	0	1
Mou	28-02-09	fev09	55	adulte	29	Négatif	0	0	0	1
Mou	28-02-09	fev09	56	adulte	40	Négatif	0	0	0	1
Mou	28-02-09	fev09	6	adulte	40	Négatif	0	0	0	1
Mou	28-02-09	fev09	53	adulte	43	Négatif	0	0	0	1
Mou	28-02-09	fev09	51	adulte	40	Négatif	0	0	0	1
Mou	28-02-09	fev09	8	adulte	37	Négatif	0	0	0	1
Mou	28-02-09	fev09	59	adulte	36	Négatif	0	0	0	1
Mou	28-02-09	fev09	52	adulte	24	T.V	1	0	1	1
Mou	28-02-09	fev09	57	adulte	36	Négatif	0	0	0	1
Mou	28-02-09	fev09	99	adulte	31	Négatif	0	0	0	1
Mou	28-02-09	fev09	98	adulte	33	Négatif	0	0	0	1
Mou	28-02-09	fev09	100	adulte	34	Négatif	0	0	0	1
Mou	28-02-09	fev09	60	adulte	31	Négatif	0	0	0	1
Mou	28-02-09	fev09	44	adulte	36	Négatif	0	0	0	1
Mou	28-02-09	fev09	50	adulte	31	M.F	0	0	0	1
Mou	28-02-09	fev09	49	adulte	28	Négatif	0	0	0	1
Mou	28-02-09	fev09	1	adulte	22	Négatif	0	0	0	1
Mou	28-02-09	fev09	46	adulte	34	Négatif	0	0	0	1
Mou	28-02-09	fev09	3	adulte	31	Négatif	0	0	0	1
Mou	28-02-09	fev09	2	adulte	42	Négatif	0	0	0	1
Mou	28-02-09	fev09	45	adulte	33	Négatif	0	0	0	1
Mou	28-02-09	fev09	7	adulte	42	Négatif	0	0	0	1
Mou	28-02-09	fev09	47	adulte	28	Négatif	0	0	0	1
Mou	28-02-09	fev09	4	adulte	43	Négatif	0	0	0	1
Mou	28-02-09	fev09	39	adulte	38	Négatif	0	0	0	1
Mou	28-02-09	fev09	92	adulte	31	Négatif	0	0	0	1
Mou	28-02-09	fev09	93	adulte	42	Négatif	0	0	0	1
Mou	28-02-09	fev09	42	adulte	38	Négatif	0	0	0	1
Mou	28-02-09	fev09	97	adulte	35	Négatif	0	0	0	1
Mou	28-02-09	fev09	96	adulte	37	Négatif	0	0	0	1
Mou	28-02-09	fev09	41	adulte	34	Négatif	0	0	0	1
Mou	28-02-09	fev09	40	adulte	32	Négatif	0	0	0	1
Mou	28-02-09	fev09	36	adulte	32	Négatif	0	0	0	1
Mou	28-02-09	fev09	63	adulte	19	Négatif	0	0	0	1
Mou	28-02-09	fev09	95	adulte	46	Négatif	0	0	0	1
Mou	28-02-09	fev09	90	adulte	42	Négatif	0	0	0	1
Mou	28-02-09	fev09	29	adulte	34	Négatif	0	0	0	1
Mou	28-02-09	fev09	85	adulte	38	Négatif	0	0	0	1
Mou	28-02-09	fev09	82	adulte	45	Négatif	0	0	0	1
Mou	28-02-09	fev09	81	adulte	37	Négatif	0	0	0	1
Mou	28-02-09	fev09	33	adulte	34	Négatif	0	0	0	1
Mou	28-02-09	fev09	84	adulte	34	Négatif	0	0	0	1
Mou	28-02-09	fev09	34	adulte	38	Négatif	0	0	0	1
Mou	28-02-09	fev09	43	adulte	34	Négatif	0	0	0	1
Mou	28-02-09	fev09	94	adulte	39	Négatif	0	0	0	1
Mou	28-02-09	fev09	86	adulte	43	Négatif	0	0	0	1
Mou	28-02-09	fev09	88	adulte	32	Négatif	0	0	0	1
Mou	28-02-09	fev09	48	adulte	30	Négatif	0	0	0	1
Mou	28-02-09	fev09	83	adulte	35	Négatif	0	0	0	1
Mou	28-02-09	fev09	89	adulte	34	Négatif	0	0	0	1
Mou	28-02-09	fev09	30	adulte	39	Négatif	0	0	0	1
Mou	28-02-09	fev09	38	adulte	38	Négatif	0	0	0	1
Mou	28-02-09	fev09	31	adulte	36	Négatif	0	0	0	1
Mou	28-02-09	fev09	35	adulte	32	Négatif	0	0	0	1
Mou	28-02-09	fev09	91	adulte	36	Négatif	0	0	0	1
Mou	28-02-09	fev09	37	adulte	35	Négatif	0	0	0	1
Mou	28-02-09	fev09	87	adulte	40	Négatif	0	0	0	1
Mou	28-02-09	fev09	32	adulte	42	Négatif	0	0	0	1
Mou	28-02-09	fev09	70	adulte	20	T.V	1	0	1	1
Boromissi	01-03-09	fev09	60	adulte	36	Négatif	0	0	0	1
Boromissi	01-03-09	fev09	7	adulte	31	Négatif	0	0	0	1
Boromissi	01-03-09	fev09	51	adulte	35	Négatif	0	0	0	1
Boromissi	01-03-09	fev09	54	adulte	40	Négatif	0	0	0	1
Boromissi	01-03-09	fev09	13	adulte	32	Négatif	0	0	0	1
Boromissi	01-03-09	fev09	59	adulte	33	Négatif	0	0	0	1
Boromissi	01-03-09	fev09	3	adulte	29	Négatif	0	0	0	1
Boromissi	01-03-09	fev09	2	adulte	27	Négatif	0	0	0	1
Boromissi	01-03-09	fev09	1	adulte	33	Négatif	0	0	0	1
Boromissi	01-03-09	fev09	6	adulte	22	Négatif	0	0	0	1
Boromissi	01-03-09	fev09	53	adulte	35	Négatif	0	0	0	1
Boromissi	01-03-09	fev09	9	adulte	31	Négatif	0	0	0	1
Boromissi	01-03-09	fev09	10	adulte	31	Négatif	0	0	0	1
Boromissi	01-03-09	fev09	12	adulte	35	Négatif	0	0	0	1
Boromissi	01-03-09	fev09	62	adulte	23	Négatif	0	0	0	1
Boromissi	01-03-09	fev09	55	adulte	35	Négatif	0	0	0	1
Boromissi	01-03-09	fev09	58	adulte	33	Négatif	0	0	0	1
Boromissi	01-03-09	fev09	52	adulte	35	Négatif	0	0	0	1
Boromissi	01-03-09	fev09	61	adulte	18	Négatif	0	0	0	1
Boromissi	01-03-09	fev09	4	adulte	31	Négatif	0	0	0	1
Boromissi	01-03-09	fev09	57	adulte	30	Négatif	0	0	0	1
Boromissi	01-03-09	fev09	56	adulte	36	Négatif	0	0	0	1
Boromissi	01-03-09	fev09	11	adulte	33	Négatif	0	0	0	1
Boromissi	01-03-09	fev09	5	adulte	30	Négatif	0	0	0	1
Boromissi	01-03-09	fev09	75	adulte	27	Négatif	0	0	0	1
Boromissi	01-03-09	fev09	69	adulte	23	T.V	1	0	1	1
Boromissi	01-03-09	fev09	64	adulte	32	Négatif	0	0	0	1
Boromissi	01-03-09	fev09	66	adulte	25	Négatif	0	0	0	1
Boromissi	01-03-09	fev09	71	adulte	26	Négatif	0	0	0	1
Boromissi	01-03-09	fev09	65	adulte	35	Négatif	0	0	0	1
Boromissi	01-03-09	fev09	68	adulte	26	T.V	1	0	1	1
Boromissi	01-03-09	fev09	67	adulte	23	Négatif	0	0	0	1
Boromissi	01-03-09	fev09	15	adulte	20	Négatif	0	0	0	1
Boromissi	01-03-09	fev09	22	adulte	20	Négatif	0	0	0	1
Boromissi	01-03-09	fev09	21	adulte	23	Négatif	0	0	0	1
Boromissi	01-03-09	fev09	18	adulte	42	Négatif	0	0	0	1
Boromissi	01-03-09	fev09	14	adulte	25	Négatif	0	0	0	1
Boromissi	01-03-09	fev09	8	adulte	31	Négatif	0	0	0	1
Boromissi	01-03-09	fev09	17	adulte	38	Négatif	0	0	0	1
Boromissi	01-03-09	fev09	20	adulte	29	Négatif	0	0	0	1
Boromissi	01-03-09	fev09	16	adulte	32	Négatif	0	0	0	1
Boromissi	01-03-09	fev09	70	adulte	30	Négatif	0	0	0	1
Boromissi	01-03-09	fev09	23	adulte	30	Négatif	0	0	0	1
Boromissi	01-03-09	fev09	72	adulte	25	Négatif	0	0	0	1
Boromissi	01-03-09	fev09	63	adulte	17	T.V	1	0	1	1
Boromissi	01-03-09	fev09	73	adulte	24	T.V	1	0	1	1
Boromissi	01-03-09	fev09	76	adulte	24	Négatif	0	0	0	1
Boromissi	01-03-09	fev09	74	adulte	24	Négatif	0	0	0	1
Boromissi	01-03-09	fev09	97	adulte	31	Négatif	0	0	0	1
Boromissi	01-03-09	fev09	90	adulte	31	Négatif	0	0	0	1
Boromissi	01-03-09	fev09	45	adulte	40	Négatif	0	0	0	1
Boromissi	01-03-09	fev09	49	adulte	30	Négatif	0	0	0	1
Boromissi	01-03-09	fev09	94	adulte	21	Négatif	0	0	0	1
Boromissi	01-03-09	fev09	100	adulte	24	Négatif	0	0	0	1
Boromissi	01-03-09	fev09	93	adulte	33	Négatif	0	0	0	1
Boromissi	01-03-09	fev09	98	adulte	27	T.V	1	0	1	1
Boromissi	01-03-09	fev09	95	adulte	27	Négatif	0	0	0	1
Boromissi	01-03-09	fev09	96	adulte	35	Négatif	0	0	0	1
Boromissi	01-03-09	fev09	91	adulte	34	Négatif	0	0	0	1
Boromissi	01-03-09	fev09	99	adulte	30	Négatif	0	0	0	1
Boromissi	01-03-09	fev09	38	adulte	30	Négatif	0	0	0	1
Boromissi	01-03-09	fev09	40	adulte	31	Négatif	0	0	0	1
Boromissi	01-03-09	fev09	39	adulte	27	Négatif	0	0	0	1
Boromissi	01-03-09	fev09	42	adulte	30	Négatif	0	0	0	1
Boromissi	01-03-09	fev09	44	adulte	31	Négatif	0	0	0	1
Boromissi	01-03-09	fev09	47	adulte	29	Négatif	0	0	0	1
Boromissi	01-03-09	fev09	48	adulte	18	Négatif	0	0	0	1
Boromissi	01-03-09	fev09	43	adulte	33	Négatif	0	0	0	1
Boromissi	01-03-09	fev09	46	adulte	33	Négatif	0	0	0	1
Boromissi	01-03-09	fev09	24	adulte	36	Négatif	0	0	0	1
Boromissi	01-03-09	fev09	37	adulte	23	Négatif	0	0	0	1
Boromissi	01-03-09	fev09	50	adulte	22	Négatif	0	0	0	1
Boromissi	01-03-09	fev09	19	adulte	27	Négatif	0	0	0	1
Boromissi	01-03-09	fev09	28	adulte	26	Négatif	0	0	0	1
Boromissi	01-03-09	fev09	84	adulte	24	Négatif	0	0	0	1
Boromissi	01-03-09	fev09	33	adulte	22	Négatif	0	0	0	1
Boromissi	01-03-09	fev09	29	adulte	31	Négatif	0	0	0	1
Boromissi	01-03-09	fev09	80	adulte	35	Négatif	0	0	0	1
Boromissi	01-03-09	fev09	89	adulte	23	T.V	1	0	1	1
Boromissi	01-03-09	fev09	83	adulte	30	Négatif	0	0	0	1
Boromissi	01-03-09	fev09	31	adulte	32	Négatif	0	0	0	1
Boromissi	01-03-09	fev09	78	adulte	38	Négatif	0	0	0	1
Boromissi	01-03-09	fev09	87	adulte	35	Négatif	0	0	0	1
Boromissi	01-03-09	fev09	81	adulte	30	Négatif	0	0	0	1
Boromissi	01-03-09	fev09	86	adulte	33	Négatif	0	0	0	1
Boromissi	01-03-09	fev09	30	adulte	28	Négatif	0	0	0	1
Boromissi	01-03-09	fev09	85	adulte	26	Négatif	0	0	0	1
Boromissi	01-03-09	fev09	82	adulte	28	Négatif	0	0	0	1
Boromissi	01-03-09	fev09	27	adulte	26	Négatif	0	0	0	1
Boromissi	01-03-09	fev09	32	adulte	27	Négatif	0	0	0	1
Boromissi	01-03-09	fev09	35	adulte	25	Négatif	0	0	0	1
Boromissi	01-03-09	fev09	88	adulte	36	Négatif	0	0	0	1
Boromissi	01-03-09	fev09	36	adulte	26	Négatif	0	0	0	1
Boromissi	01-03-09	fev09	79	adulte	31	Négatif	0	0	0	1
Boromissi	01-03-09	fev09	77	adulte	26	Négatif	0	0	0	1
Boromissi	01-03-09	fev09	25	adulte	28	Négatif	0	0	0	1
Boromissi	01-03-09	fev09	26	adulte	36	Négatif	0	0	0	1
Laro	02-03-09	fev09	69	adulte	37	Négatif	0	0	0	1
Laro	02-03-09	fev09	63	adulte	25	M.F	0	0	0	1
Laro	02-03-09	fev09	67	adulte	30	Négatif	0	0	0	1
Laro	02-03-09	fev09	61	adulte	18	T.V	1	0	1	1
Laro	02-03-09	fev09	66	adulte	33	Négatif	0	0	0	1
Laro	02-03-09	fev09	68	adulte	28	M.F	0	0	0	1
Laro	02-03-09	fev09	70	adulte	25	Négatif	0	0	0	1
Laro	02-03-09	fev09	28	adulte	22	Négatif	0	0	0	1
Laro	02-03-09	fev09	16	adulte	25	Négatif	0	0	0	1
Laro	02-03-09	fev09	19	adulte	22	Négatif	0	0	0	1
Laro	02-03-09	fev09	20	adulte	26	Négatif	0	0	0	1
Laro	02-03-09	fev09	24	adulte	31	Négatif	0	0	0	1
Laro	02-03-09	fev09	18	adulte	29	Négatif	0	0	0	1
Laro	02-03-09	fev09	27	adulte	35	Négatif	0	0	0	1
Laro	02-03-09	fev09	32	adulte	25	Négatif	0	0	0	1
Laro	02-03-09	fev09	26	adulte	31	Négatif	0	0	0	1
Laro	02-03-09	fev09	25	adulte	25	Négatif	0	0	0	1
Laro	02-03-09	fev09	17	adulte	32	Négatif	0	0	0	1
Laro	02-03-09	fev09	14	adulte	27	Négatif	0	0	0	1
Laro	02-03-09	fev09	29	adulte	28	Négatif	0	0	0	1
Laro	02-03-09	fev09	60	adulte	30	Négatif	0	0	0	1
Laro	02-03-09	fev09	62	adulte	19	Négatif	0	0	0	1
Laro	02-03-09	fev09	58	adulte	23	Négatif	0	0	0	1
Laro	02-03-09	fev09	59	adulte	34	Négatif	0	0	0	1
Laro	02-03-09	fev09	21	adulte	22	Négatif	0	0	0	1
Laro	02-03-09	fev09	15	adulte	21	Négatif	0	0	0	1
Laro	02-03-09	fev09	71	adulte	29	Négatif	0	0	0	1
Laro	02-03-09	fev09	10	adulte	26	Négatif	0	0	0	1
Laro	02-03-09	fev09	72	adulte	40	Négatif	0	0	0	1
Laro	02-03-09	fev09	55	adulte	26	Négatif	0	0	0	1
Laro	02-03-09	fev09	11	adulte	25	Négatif	0	0	0	1
Laro	02-03-09	fev09	54	adulte	27	Négatif	0	0	0	1
Laro	02-03-09	fev09	8	adulte	23	Négatif	0	0	0	1
Laro	02-03-09	fev09	13	adulte	32	Négatif	0	0	0	1
Laro	02-03-09	fev09	9	adulte	25	Négatif	0	0	0	1
Laro	02-03-09	fev09	57	adulte	30	Négatif	0	0	0	1
Laro	02-03-09	fev09	56	adulte	23	Négatif	0	0	0	1
Laro	02-03-09	fev09	12	adulte	30	Négatif	0	0	0	1
Laro	02-03-09	fev09	30	adulte	27	Négatif	0	0	0	1
Laro	02-03-09	fev09	31	adulte	32	Négatif	0	0	0	1
Laro	02-03-09	fev09	2	adulte	33	Négatif	0	0	0	1
Laro	02-03-09	fev09	53	adulte	19	Négatif	0	0	0	1
Laro	02-03-09	fev09	3	adulte	32	Négatif	0	0	0	1
Laro	02-03-09	fev09	7	adulte	30	Négatif	0	0	0	1
Laro	02-03-09	fev09	52	adulte	34	Négatif	0	0	0	1
Laro	02-03-09	fev09	51	adulte	30	Négatif	0	0	0	1
Laro	02-03-09	fev09	6	adulte	30	Négatif	0	0	0	1
Laro	02-03-09	fev09	4	adulte	30	Négatif	0	0	0	1
Laro	02-03-09	fev09	1	adulte	28	Négatif	0	0	0	1
Laro	02-03-09	fev09	23	adulte	27	Négatif	0	0	0	1
Laro	02-03-09	fev09	83	adulte	37	Négatif	0	0	0	1
Laro	02-03-09	fev09	64	adulte	26	Négatif	0	0	0	1
Laro	02-03-09	fev09	100	adulte	27	Négatif	0	0	0	1
Laro	02-03-09	fev09	81	adulte	35	M.F	0	0	0	1
Laro	02-03-09	fev09	65	adulte	24	Négatif	0	0	0	1
Laro	02-03-09	fev09	92	adulte	40	Négatif	0	0	0	1
Laro	02-03-09	fev09	50	adulte	25	Négatif	0	0	0	1
Laro	02-03-09	fev09	34	adulte	31	Négatif	0	0	0	1
Laro	02-03-09	fev09	42	adulte	25	Négatif	0	0	0	1
Laro	02-03-09	fev09	38	adulte	29	Négatif	0	0	0	1
Laro	02-03-09	fev09	22	adulte	40	Négatif	0	0	0	1
Laro	02-03-09	fev09	36	adulte	34	Négatif	0	0	0	1
Laro	02-03-09	fev09	41	adulte	39	Négatif	0	0	0	1
Laro	02-03-09	fev09	84	adulte	29	Négatif	0	0	0	1
Laro	02-03-09	fev09	39	adulte	37	Négatif	0	0	0	1
Laro	02-03-09	fev09	76	adulte	30	Négatif	0	0	0	1
Laro	02-03-09	fev09	40	adulte	33	Négatif	0	0	0	1
Laro	02-03-09	fev09	37	adulte	34	Négatif	0	0	0	1
Laro	02-03-09	fev09	97	adulte	37	Négatif	0	0	0	1
Laro	02-03-09	fev09	33	adulte	26	Négatif	0	0	0	1
Laro	02-03-09	fev09	43	adulte	32	Négatif	0	0	0	1
Laro	02-03-09	fev09	48	adulte	30	Négatif	0	0	0	1
Laro	02-03-09	fev09	75	adulte	31	Négatif	0	0	0	1
Laro	02-03-09	fev09	74	adulte	25	Négatif	0	0	0	1
Laro	02-03-09	fev09	85	adulte	28	Négatif	0	0	0	1
Laro	02-03-09	fev09	91	adulte	24	Négatif	0	0	0	1
Laro	02-03-09	fev09	47	adulte	33	Négatif	0	0	0	1
Laro	02-03-09	fev09	49	adulte	25	Négatif	0	0	0	1
Laro	02-03-09	fev09	86	adulte	34	Négatif	0	0	0	1
Laro	02-03-09	fev09	87	adulte	37	Négatif	0	0	0	1
Laro	02-03-09	fev09	77	adulte	31	Négatif	0	0	0	1
Laro	02-03-09	fev09	89	adulte	27	Négatif	0	0	0	1
Laro	02-03-09	fev09	88	adulte	23	Négatif	0	0	0	1
Laro	02-03-09	fev09	79	adulte	28	Négatif	0	0	0	1
Laro	02-03-09	fev09	78	adulte	34	Négatif	0	0	0	1
Laro	02-03-09	fev09	35	adulte	27	Négatif	0	0	0	1
Laro	02-03-09	fev09	44	adulte	31	Négatif	0	0	0	1
Laro	02-03-09	fev09	95	adulte	29	Négatif	0	0	0	1
Laro	02-03-09	fev09	73	adulte	29	Négatif	0	0	0	1
Laro	02-03-09	fev09	80	adulte	32	Négatif	0	0	0	1
Laro	02-03-09	fev09	93	adulte	27	Négatif	0	0	0	1
Laro	02-03-09	fev09	45	adulte	35	Négatif	0	0	0	1
Laro	02-03-09	fev09	99	adulte	30	Négatif	0	0	0	1
Laro	02-03-09	fev09	90	adulte	37	Négatif	0	0	0	1
Laro	02-03-09	fev09	94	adulte	27	Négatif	0	0	0	1
Laro	02-03-09	fev09	46	adulte	31	Négatif	0	0	0	1
Laro	02-03-09	fev09	86	adulte	30	Négatif	0	0	0	1
Laro	02-03-09	fev09	82	adulte	35	Négatif	0	0	0	1
Saint Michel	19-04-10	avr	351	adulte	35	négatif	0	0	0	1
Saint Michel	19-04-10		352	adulte	34	négatif	0	0	0	1
Saint Michel	19-04-10		353	adulte	32	négatif	0	0	0	1
Saint Michel	19-04-10		354	adulte	31	négatif	0	0	0	1
Saint Michel	19-04-10		355	adulte	37	négatif	0	0	0	1
Saint Michel	19-04-10		356	adulte	31	négatif	0	0	0	1
Saint Michel	19-04-10		357	adulte	38	négatif	0	0	0	1
Saint Michel	19-04-10		358	adulte	32	négatif	0	0	0	1
Saint Michel	19-04-10		359	adulte	37	négatif	0	0	0	1
Saint Michel	19-04-10		360	adulte	22	négatif	0	0	0	1
Saint Michel	19-04-10		361	adulte	39	négatif	0	0	0	1
Saint Michel	19-04-10		362	adulte	29	négatif	0	0	0	1
Saint Michel	19-04-10		363	adulte	33	négatif	0	0	0	1
Saint Michel	19-04-10		364	adulte	32	négatif	0	0	0	1
Saint Michel	19-04-10		365	adulte	31	négatif	0	0	0	1
Saint Michel	19-04-10		366	adulte	30	négatif	0	0	0	1
Saint Michel	19-04-10		367	adulte	26	négatif	0	0	0	1
Saint Michel	19-04-10		368	adulte	29	négatif	0	0	0	1
Saint Michel	19-04-10		369	adulte	43	négatif	0	0	0	1
Saint Michel	19-04-10		370	adulte	33	négatif	0	0	0	1
Saint Michel	19-04-10		371	adulte	28	négatif	0	0	0	1
Saint Michel	19-04-10		373	adulte	35	négatif	0	0	0	1
Saint Michel	19-04-10		374	adulte	28	négatif	0	0	0	1
Saint Michel	19-04-10		375	adulte	29	négatif	0	0	0	1
Saint Michel	19-04-10		376	adulte	21	négatif	0	0	0	1
Saint Michel	19-04-10		377	adulte	24	négatif	0	0	0	1
Saint Michel	19-04-10		378	adulte	39	négatif	0	0	0	1
Saint Michel	19-04-10		380	adulte	25	négatif	0	0	0	1
Saint Michel	19-04-10		381	adulte	24	négatif	0	0	0	1
Saint Michel	19-04-10		382	adulte	24	négatif	0	0	0	1
Saint Michel	19-04-10		383	adulte	38	négatif	0	0	0	1
Saint Michel	19-04-10		384	adulte	31	négatif	0	0	0	1
Saint Michel	19-04-10		385	adulte	26	négatif	0	0	0	1
Saint Michel	19-04-10		386	adulte	32	négatif	0	0	0	1
Saint Michel	19-04-10		387	adulte	30	négatif	0	0	0	1
Saint Michel	19-04-10		388	adulte	35	négatif	0	0	0	1
Saint Michel	19-04-10		389	adulte	30	négatif	0	0	0	1
Saint Michel	19-04-10		390	adulte	31	négatif	0	0	0	1
Saint Michel	19-04-10		391	adulte	41	négatif	0	0	0	1
Saint Michel	19-04-10		392	adulte	37	négatif	0	0	0	1
Saint Michel	19-04-10		393	adulte	31	négatif	0	0	0	1
Saint Michel	19-04-10		394	adulte	34	négatif	0	0	0	1
Saint Michel	19-04-10		395	adulte	26	négatif	0	0	0	1
Saint Michel	19-04-10		396	adulte	29	négatif	0	0	0	1
Saint Michel	19-04-10		397	adulte	37	négatif	0	0	0	1
Saint Michel	19-04-10		398	adulte	26	négatif	0	0	0	1
Saint Michel	19-04-10		399	adulte	30	négatif	0	0	0	1
Saint Michel	19-04-10		400	adulte	23	négatif	0	0	0	1
Saint Michel	19-04-10		477	adulte	28	négatif	0	0	0	1
Saint Michel	19-04-10		S1	veau	39	négatif	0	0	0	1
Saint Michel	19-04-10		S10	veau	28	négatif	0	0	0	1
Saint Michel	19-04-10		S2	veau	36	négatif	0	0	0	1
Saint Michel	19-04-10		S3	veau	40	négatif	0	0	0	1
Saint Michel	19-04-10		S4	veau	36	négatif	0	0	0	1
Saint Michel	19-04-10		S5	veau	40	négatif	0	0	0	1
Saint Michel	19-04-10		S6	veau	42	négatif	0	0	0	1
Saint Michel	19-04-10		S7	veau	46	négatif	0	0	0	1
Saint Michel	19-04-10		S8	veau	40	négatif	0	0	0	1
Saint Michel	19-04-10		S9	veau	41	négatif	0	0	0	1
Saint Michel	19-04-10		379	adulte	38	T.V	1	0	1	1
Dokuy	20-04-10		36	adulte	32	M.F	0	0	0	1
Dokuy	20-04-10		481	adulte	33	M.F	0	0	0	1
Dokuy	20-04-10		26	adulte	27	Négatif	0	0	0	1
Dokuy	20-04-10		27	adulte	28	Négatif	0	0	0	1
Dokuy	20-04-10		28	adulte	29	Négatif	0	0	0	1
Dokuy	20-04-10		29	adulte	34	Négatif	0	0	0	1
Dokuy	20-04-10		30	adulte	34	Négatif	0	0	0	1
Dokuy	20-04-10		31	adulte	29	Négatif	0	0	0	1
Dokuy	20-04-10		32	adulte	29	Négatif	0	0	0	1
Dokuy	20-04-10		33	adulte	30	Négatif	0	0	0	1
Dokuy	20-04-10		34	adulte	35	Négatif	0	0	0	1
Dokuy	20-04-10		35	adulte	29	Négatif	0	0	0	1
Dokuy	20-04-10		37	adulte	28	Négatif	0	0	0	1
Dokuy	20-04-10		38	adulte	29	Négatif	0	0	0	1
Dokuy	20-04-10		39	adulte	23	Négatif	0	0	0	1
Dokuy	20-04-10		40	adulte	33	Négatif	0	0	0	1
Dokuy	20-04-10		41	adulte	31	Négatif	0	0	0	1
Dokuy	20-04-10		42	adulte	30	Négatif	0	0	0	1
Dokuy	20-04-10		43	adulte	31	Négatif	0	0	0	1
Dokuy	20-04-10		44	adulte	30	Négatif	0	0	0	1
Dokuy	20-04-10		45	adulte	22	Négatif	0	0	0	1
Dokuy	20-04-10		46	adulte	26	Négatif	0	0	0	1
Dokuy	20-04-10		47	adulte	22	Négatif	0	0	0	1
Dokuy	20-04-10		48	adulte	24	Négatif	0	0	0	1
Dokuy	20-04-10		50	adulte	31	Négatif	0	0	0	1
Dokuy	20-04-10		476	adulte	27	Négatif	0	0	0	1
Dokuy	20-04-10		478	adulte	26	Négatif	0	0	0	1
Dokuy	20-04-10		479	adulte	29	Négatif	0	0	0	1
Dokuy	20-04-10		480	adulte	32	Négatif	0	0	0	1
Dokuy	20-04-10		482	adulte	20	Négatif	0	0	0	1
Dokuy	20-04-10		483	adulte	31	Négatif	0	0	0	1
Dokuy	20-04-10		484	adulte	26	Négatif	0	0	0	1
Dokuy	20-04-10		485	adulte	30	Négatif	0	0	0	1
Dokuy	20-04-10		486	adulte	32	Négatif	0	0	0	1
Dokuy	20-04-10		487	adulte	32	Négatif	0	0	0	1
Dokuy	20-04-10		488	adulte	34	Négatif	0	0	0	1
Dokuy	20-04-10		489	adulte	31	Négatif	0	0	0	1
Dokuy	20-04-10		490	adulte	30	Négatif	0	0	0	1
Dokuy	20-04-10		491	adulte	30	Négatif	0	0	0	1
Dokuy	20-04-10		492	adulte	27	Négatif	0	0	0	1
Dokuy	20-04-10		493	adulte	28	Négatif	0	0	0	1
Dokuy	20-04-10		494	adulte	22	Négatif	0	0	0	1
Dokuy	20-04-10		495	adulte	21	Négatif	0	0	0	1
Dokuy	20-04-10		496	adulte	23	Négatif	0	0	0	1
Dokuy	20-04-10		497	adulte	30	Négatif	0	0	0	1
Dokuy	20-04-10		498	adulte	32	Négatif	0	0	0	1
Dokuy	20-04-10		499	adulte	31	Négatif	0	0	0	1
Dokuy	20-04-10		500	adulte	23	Négatif	0	0	0	1
Dokuy	20-04-10		DV1	veau	36	Négatif	0	0	0	1
Dokuy	20-04-10		DV2	veau	32	Négatif	0	0	0	1
Dokuy	20-04-10		DV3	veau	32	Négatif	0	0	0	1
Dokuy	20-04-10		DV4	veau	34	Négatif	0	0	0	1
Dokuy	20-04-10		DV5	veau	35	Négatif	0	0	0	1
Dokuy	20-04-10		DV6	veau	36	Négatif	0	0	0	1
Dokuy	20-04-10		DV7	veau	31	Négatif	0	0	0	1
Dokuy	20-04-10		DV8	veau	34	Négatif	0	0	0	1
Dokuy	20-04-10		DV9	veau	32	Négatif	0	0	0	1
Dokuy	20-04-10		DV10	veau	36	Négatif	0	0	0	1
Dokuy	20-04-10		49	adulte	32	T.C	0	1	1	1
Dokuy	20-04-10		463	adulte	24	T.V	1	0	1	1
Bankoumanie	21-04-10		10	adulte	28	M.F	0	0	0	1
Bankoumanie	21-04-10		109	adulte	37	M.F	0	0	0	1
Bankoumanie	21-04-10		1	adulte	31	négatif	0	0	0	1
Bankoumanie	21-04-10		2	adulte	30	négatif	0	0	0	1
Bankoumanie	21-04-10		3	adulte	28	négatif	0	0	0	1
Bankoumanie	21-04-10		4	adulte	29	négatif	0	0	0	1
Bankoumanie	21-04-10		5	adulte	27	négatif	0	0	0	1
Bankoumanie	21-04-10		6	adulte	37	négatif	0	0	0	1
Bankoumanie	21-04-10		7	adulte	26	négatif	0	0	0	1
Bankoumanie	21-04-10		8	adulte	28	négatif	0	0	0	1
Bankoumanie	21-04-10		9	adulte	34	négatif	0	0	0	1
Bankoumanie	21-04-10		11	adulte	29	négatif	0	0	0	1
Bankoumanie	21-04-10		12	adulte	27	négatif	0	0	0	1
Bankoumanie	21-04-10		13	adulte	34	négatif	0	0	0	1
Bankoumanie	21-04-10		14	adulte	35	négatif	0	0	0	1
Bankoumanie	21-04-10		15	adulte	35	négatif	0	0	0	1
Bankoumanie	21-04-10		16	adulte	36	négatif	0	0	0	1
Bankoumanie	21-04-10		17	adulte	39	négatif	0	0	0	1
Bankoumanie	21-04-10		18	adulte	34	négatif	0	0	0	1
Bankoumanie	21-04-10		19	adulte	27	négatif	0	0	0	1
Bankoumanie	21-04-10		20	adulte	30	négatif	0	0	0	1
Bankoumanie	21-04-10		21	adulte	30	négatif	0	0	0	1
Bankoumanie	21-04-10		22	adulte	33	négatif	0	0	0	1
Bankoumanie	21-04-10		23	adulte	23	négatif	0	0	0	1
Bankoumanie	21-04-10		24	adulte	30	négatif	0	0	0	1
Bankoumanie	21-04-10		25	adulte	44	négatif	0	0	0	1
Bankoumanie	21-04-10		101	adulte	34	négatif	0	0	0	1
Bankoumanie	21-04-10		102	adulte	28	négatif	0	0	0	1
Bankoumanie	21-04-10		103	adulte	27	négatif	0	0	0	1
Bankoumanie	21-04-10		104	adulte	27	négatif	0	0	0	1
Bankoumanie	21-04-10		105	adulte	40	négatif	0	0	0	1
Bankoumanie	21-04-10		106	adulte	28	négatif	0	0	0	1
Bankoumanie	21-04-10		107	adulte	31	négatif	0	0	0	1
Bankoumanie	21-04-10		108	adulte	40	négatif	0	0	0	1
Bankoumanie	21-04-10		110	adulte	37	négatif	0	0	0	1
Bankoumanie	21-04-10		111	adulte	28	négatif	0	0	0	1
Bankoumanie	21-04-10		112	adulte	30	négatif	0	0	0	1
Bankoumanie	21-04-10		113	adulte	37	négatif	0	0	0	1
Bankoumanie	21-04-10		114	adulte	38	négatif	0	0	0	1
Bankoumanie	21-04-10		115	adulte	24	négatif	0	0	0	1
Bankoumanie	21-04-10		116	adulte	25	négatif	0	0	0	1
Bankoumanie	21-04-10		117	adulte	29	négatif	0	0	0	1
Bankoumanie	21-04-10		118	adulte	32	négatif	0	0	0	1
Bankoumanie	21-04-10		120	adulte	30	négatif	0	0	0	1
Bankoumanie	21-04-10		121	adulte	31	négatif	0	0	0	1
Bankoumanie	21-04-10		122	adulte	37	négatif	0	0	0	1
Bankoumanie	21-04-10		123	adulte	40	négatif	0	0	0	1
Bankoumanie	21-04-10		124	adulte	34	négatif	0	0	0	1
Bankoumanie	21-04-10		125	adulte	42	négatif	0	0	0	1
Bankoumanie	21-04-10		119	adulte	26	T.T	0	0	0	1
Bendougou	23-04-10		76	adulte	33	M.F	0	0	0	1
Bendougou	23-04-10		78	adulte	35	M.F	0	0	0	1
Bendougou	23-04-10		88	adulte	34	M.F	0	0	0	1
Bendougou	23-04-10		127	adulte	37	M.F	0	0	0	1
Bendougou	23-04-10		77	adulte	35	négatif	0	0	0	1
Bendougou	23-04-10		79	adulte	32	négatif	0	0	0	1
Bendougou	23-04-10		81	adulte	42	négatif	0	0	0	1
Bendougou	23-04-10		82	adulte	36	négatif	0	0	0	1
Bendougou	23-04-10		83	adulte	20	négatif	0	0	0	1
Bendougou	23-04-10		84	adulte	32	négatif	0	0	0	1
Bendougou	23-04-10		85	adulte	35	négatif	0	0	0	1
Bendougou	23-04-10		86	adulte	44	négatif	0	0	0	1
Bendougou	23-04-10		87	adulte	33	négatif	0	0	0	1
Bendougou	23-04-10		89	adulte	37	négatif	0	0	0	1
Bendougou	23-04-10		90	adulte	45	négatif	0	0	0	1
Bendougou	23-04-10		91	adulte	32	négatif	0	0	0	1
Bendougou	23-04-10		92	adulte	35	négatif	0	0	0	1
Bendougou	23-04-10		93	adulte	23	négatif	0	0	0	1
Bendougou	23-04-10		94	adulte	24	négatif	0	0	0	1
Bendougou	23-04-10		95	adulte	27	négatif	0	0	0	1
Bendougou	23-04-10		96	adulte	40	négatif	0	0	0	1
Bendougou	23-04-10		97	adulte	27	négatif	0	0	0	1
Bendougou	23-04-10		126	adulte	23	négatif	0	0	0	1
Bendougou	23-04-10		128	adulte	32	négatif	0	0	0	1
Bendougou	23-04-10		129	adulte	36	négatif	0	0	0	1
Bendougou	23-04-10		130	adulte	36	négatif	0	0	0	1
Bendougou	23-04-10		131	adulte	34	négatif	0	0	0	1
Bendougou	23-04-10		132	adulte	40	négatif	0	0	0	1
Bendougou	23-04-10		133	adulte	30	négatif	0	0	0	1
Bendougou	23-04-10		134	adulte	25	négatif	0	0	0	1
Bendougou	23-04-10		135	adulte	23	négatif	0	0	0	1
Bendougou	23-04-10		136	adulte	33	négatif	0	0	0	1
Bendougou	23-04-10		137	adulte	19	négatif	0	0	0	1
Bendougou	23-04-10		138	adulte	42	négatif	0	0	0	1
Bendougou	23-04-10		139	adulte	28	négatif	0	0	0	1
Bendougou	23-04-10		140	adulte	32	négatif	0	0	0	1
Bendougou	23-04-10		141	adulte	37	négatif	0	0	0	1
Bendougou	23-04-10		142	adulte	33	négatif	0	0	0	1
Bendougou	23-04-10		143	adulte	30	négatif	0	0	0	1
Bendougou	23-04-10		144	adulte	35	négatif	0	0	0	1
Bendougou	23-04-10		145	adulte	29	négatif	0	0	0	1
Bendougou	23-04-10		146	adulte	35	négatif	0	0	0	1
Bendougou	23-04-10		147	adulte	29	négatif	0	0	0	1
Bendougou	23-04-10		148	adulte	34	négatif	0	0	0	1
Bendougou	23-04-10		149	adulte	41	négatif	0	0	0	1
Bendougou	23-04-10		150	adulte	39	négatif	0	0	0	1
Bendougou	23-04-10		80	adulte	20	T.C	0	1	1	1
Nokuy	24-04-10		65	adulte	30	M.F	0	0	0	1
Nokuy	24-04-10		66	adulte	25	M.F	0	0	0	1
Nokuy	24-04-10		175	adulte	32	M.F	0	0	0	1
Nokuy	24-04-10		NK6	veau	33	M.F	0	0	0	1
Nokuy	24-04-10		NK9	veau	33	M.F	0	0	0	1
Nokuy	24-04-10		51	adulte	35	négatif	0	0	0	1
Nokuy	24-04-10		52	adulte	28	négatif	0	0	0	1
Nokuy	24-04-10		53	adulte	34	négatif	0	0	0	1
Nokuy	24-04-10		54	adulte	37	négatif	0	0	0	1
Nokuy	24-04-10		56	adulte	26	négatif	0	0	0	1
Nokuy	24-04-10		57	adulte	29	négatif	0	0	0	1
Nokuy	24-04-10		58	adulte	33	négatif	0	0	0	1
Nokuy	24-04-10		59	adulte	27	négatif	0	0	0	1
Nokuy	24-04-10		60	adulte	31	négatif	0	0	0	1
Nokuy	24-04-10		61	adulte	36	négatif	0	0	0	1
Nokuy	24-04-10		62	adulte	22	négatif	0	0	0	1
Nokuy	24-04-10		63	adulte	23	négatif	0	0	0	1
Nokuy	24-04-10		68	adulte	31	négatif	0	0	0	1
Nokuy	24-04-10		69	adulte	34	négatif	0	0	0	1
Nokuy	24-04-10		71	adulte	24	négatif	0	0	0	1
Nokuy	24-04-10		73	adulte	30	négatif	0	0	0	1
Nokuy	24-04-10		74	adulte	30	négatif	0	0	0	1
Nokuy	24-04-10		75	adulte	34	négatif	0	0	0	1
Nokuy	24-04-10		151	adulte	27	négatif	0	0	0	1
Nokuy	24-04-10		152	adulte	28	négatif	0	0	0	1
Nokuy	24-04-10		153	adulte	35	négatif	0	0	0	1
Nokuy	24-04-10		154	adulte	27	négatif	0	0	0	1
Nokuy	24-04-10		155	adulte	23	négatif	0	0	0	1
Nokuy	24-04-10		156	adulte	34	négatif	0	0	0	1
Nokuy	24-04-10		157	adulte	30	négatif	0	0	0	1
Nokuy	24-04-10		159	adulte	33	négatif	0	0	0	1
Nokuy	24-04-10		160	adulte	30	négatif	0	0	0	1
Nokuy	24-04-10		161	adulte	34	négatif	0	0	0	1
Nokuy	24-04-10		162	adulte	42	négatif	0	0	0	1
Nokuy	24-04-10		163	adulte	26	négatif	0	0	0	1
Nokuy	24-04-10		164	adulte	34	négatif	0	0	0	1
Nokuy	24-04-10		165	adulte	32	négatif	0	0	0	1
Nokuy	24-04-10		166	adulte	33	négatif	0	0	0	1
Nokuy	24-04-10		167	adulte	34	négatif	0	0	0	1
Nokuy	24-04-10		168	adulte	32	négatif	0	0	0	1
Nokuy	24-04-10		169	adulte	34	négatif	0	0	0	1
Nokuy	24-04-10		170	adulte	33	négatif	0	0	0	1
Nokuy	24-04-10		171	adulte	38	négatif	0	0	0	1
Nokuy	24-04-10		172	adulte	35	négatif	0	0	0	1
Nokuy	24-04-10		173	adulte	32	négatif	0	0	0	1
Nokuy	24-04-10		174	adulte	25	négatif	0	0	0	1
Nokuy	24-04-10		NK1	veau	21	négatif	0	0	0	1
Nokuy	24-04-10		NK2	veau	34	négatif	0	0	0	1
Nokuy	24-04-10		NK3	veau	30	négatif	0	0	0	1
Nokuy	24-04-10		NK4	veau	36	négatif	0	0	0	1
Nokuy	24-04-10		NK5	veau	42	négatif	0	0	0	1
Nokuy	24-04-10		NK7	veau	30	négatif	0	0	0	1
Nokuy	24-04-10		NK8	veau	37	négatif	0	0	0	1
Nokuy	24-04-10		N10	veau	36	négatif	0	0	0	1
Nokuy	24-04-10		64	adulte	38	T.C	0	1	1	1
Nokuy	24-04-10		67	adulte	30	T.C	0	1	1	1
Nokuy	24-04-10		70	adulte	31	T.C	0	1	1	1
Nokuy	24-04-10		158	adulte	23	T.C	0	1	1	1
Nokuy	24-04-10		55	adulte	22	T.C + M.F	0	1	1	1
Sokoura	25-04-10		151	adulte	22	négatif	0	0	0	1
Sokoura	25-04-10		152	adulte	31	négatif	0	0	0	1
Sokoura	25-04-10		153	adulte	27	négatif	0	0	0	1
Sokoura	25-04-10		154	adulte	34	négatif	0	0	0	1
Sokoura	25-04-10		155	adulte	42	négatif	0	0	0	1
Sokoura	25-04-10		156	adulte	35	négatif	0	0	0	1
Sokoura	25-04-10		157	adulte	36	négatif	0	0	0	1
Sokoura	25-04-10		158	adulte	31	négatif	0	0	0	1
Sokoura	25-04-10		159	adulte	39	négatif	0	0	0	1
Sokoura	25-04-10		160	adulte	32	négatif	0	0	0	1
Sokoura	25-04-10		161	adulte	24	négatif	0	0	0	1
Sokoura	25-04-10		162	adulte	30	négatif	0	0	0	1
Sokoura	25-04-10		163	adulte	31	négatif	0	0	0	1
Sokoura	25-04-10		164	adulte	36	négatif	0	0	0	1
Sokoura	25-04-10		165	adulte	37	négatif	0	0	0	1
Sokoura	25-04-10		166	adulte	38	négatif	0	0	0	1
Sokoura	25-04-10		167	adulte	36	négatif	0	0	0	1
Sokoura	25-04-10		168	adulte	32	négatif	0	0	0	1
Sokoura	25-04-10		169	adulte	30	négatif	0	0	0	1
Sokoura	25-04-10		170	adulte	36	négatif	0	0	0	1
Sokoura	25-04-10		171	adulte	37	négatif	0	0	0	1
Sokoura	25-04-10		172	adulte	40	négatif	0	0	0	1
Sokoura	25-04-10		173	adulte	33	négatif	0	0	0	1
Sokoura	25-04-10		174	adulte	36	négatif	0	0	0	1
Sokoura	25-04-10		175	adulte	28	négatif	0	0	0	1
Sokoura	25-04-10		176	adulte	28	négatif	0	0	0	1
Sokoura	25-04-10		177	adulte	30	négatif	0	0	0	1
Sokoura	25-04-10		178	adulte	34	négatif	0	0	0	1
Sokoura	25-04-10		179	adulte	36	négatif	0	0	0	1
Sokoura	25-04-10		180	adulte	32	négatif	0	0	0	1
Sokoura	25-04-10		181	adulte	38	négatif	0	0	0	1
Sokoura	25-04-10		182	adulte	34	négatif	0	0	0	1
Sokoura	25-04-10		183	adulte	40	négatif	0	0	0	1
Sokoura	25-04-10		184	adulte	35	négatif	0	0	0	1
Sokoura	25-04-10		185	adulte	38	négatif	0	0	0	1
Sokoura	25-04-10		186	adulte	33	négatif	0	0	0	1
Sokoura	25-04-10		188	adulte	38	négatif	0	0	0	1
Sokoura	25-04-10		189	adulte	32	négatif	0	0	0	1
Sokoura	25-04-10		190	adulte	38	négatif	0	0	0	1
Sokoura	25-04-10		191	adulte	37	négatif	0	0	0	1
Sokoura	25-04-10		192	adulte	34	négatif	0	0	0	1
Sokoura	25-04-10		193	adulte	34	négatif	0	0	0	1
Sokoura	25-04-10		194	adulte	34	négatif	0	0	0	1
Sokoura	25-04-10		195	adulte	36	négatif	0	0	0	1
Sokoura	25-04-10		196	adulte	26	négatif	0	0	0	1
Sokoura	25-04-10		197	adulte	34	négatif	0	0	0	1
Sokoura	25-04-10		199	adulte	34	négatif	0	0	0	1
Sokoura	25-04-10		200	adulte	32	négatif	0	0	0	1
Sokoura	25-04-10		187	adulte	37	T.T	0	0	0	1
Sokoura	25-04-10		198	adulte	36	T.T	0	0	0	1
Kengotenga	26-04-10		57	adulte	27	M.F	0	0	0	1
Kengotenga	26-04-10		71	adulte	23	M.F	0	0	0	1
Kengotenga	26-04-10		51	adulte	31	Négatif	0	0	0	1
Kengotenga	26-04-10		52	adulte	34	Négatif	0	0	0	1
Kengotenga	26-04-10		53	adulte	27	Négatif	0	0	0	1
Kengotenga	26-04-10		54	adulte	34	Négatif	0	0	0	1
Kengotenga	26-04-10		56	adulte	22	Négatif	0	0	0	1
Kengotenga	26-04-10		58	adulte	35	Négatif	0	0	0	1
Kengotenga	26-04-10		59	adulte	31	Négatif	0	0	0	1
Kengotenga	26-04-10		62	adulte	26	Négatif	0	0	0	1
Kengotenga	26-04-10		63	adulte	28	Négatif	0	0	0	1
Kengotenga	26-04-10		64	adulte	31	Négatif	0	0	0	1
Kengotenga	26-04-10		65	adulte	26	Négatif	0	0	0	1
Kengotenga	26-04-10		66	adulte	36	Négatif	0	0	0	1
Kengotenga	26-04-10		67	adulte	34	Négatif	0	0	0	1
Kengotenga	26-04-10		68	adulte	34	Négatif	0	0	0	1
Kengotenga	26-04-10		69	adulte	36	Négatif	0	0	0	1
Kengotenga	26-04-10		70	adulte	34	Négatif	0	0	0	1
Kengotenga	26-04-10		72	adulte	30	Négatif	0	0	0	1
Kengotenga	26-04-10		73	adulte	30	Négatif	0	0	0	1
Kengotenga	26-04-10		74	adulte	34	Négatif	0	0	0	1
Kengotenga	26-04-10		75	adulte	34	Négatif	0	0	0	1
Kengotenga	26-04-10		76	adulte	24	Négatif	0	0	0	1
Kengotenga	26-04-10		77	adulte	24	Négatif	0	0	0	1
Kengotenga	26-04-10		78	adulte	27	Négatif	0	0	0	1
Kengotenga	26-04-10		79	adulte	31	Négatif	0	0	0	1
Kengotenga	26-04-10		80	adulte	40	Négatif	0	0	0	1
Kengotenga	26-04-10		81	adulte	35	Négatif	0	0	0	1
Kengotenga	26-04-10		82	adulte	33	Négatif	0	0	0	1
Kengotenga	26-04-10		83	adulte	26	Négatif	0	0	0	1
Kengotenga	26-04-10		84	adulte	34	Négatif	0	0	0	1
Kengotenga	26-04-10		85	adulte	29	Négatif	0	0	0	1
Kengotenga	26-04-10		86	adulte	30	Négatif	0	0	0	1
Kengotenga	26-04-10		87	adulte	33	Négatif	0	0	0	1
Kengotenga	26-04-10		88	adulte	35	Négatif	0	0	0	1
Kengotenga	26-04-10		89	adulte	26	Négatif	0	0	0	1
Kengotenga	26-04-10		90	adulte	17	Négatif	0	0	0	1
Kengotenga	26-04-10		91	adulte	29	Négatif	0	0	0	1
Kengotenga	26-04-10		93	adulte	36	Négatif	0	0	0	1
Kengotenga	26-04-10		94	adulte	26	Négatif	0	0	0	1
Kengotenga	26-04-10		95	adulte	17	Négatif	0	0	0	1
Kengotenga	26-04-10		96	adulte	28	Négatif	0	0	0	1
Kengotenga	26-04-10		97	adulte	30	Négatif	0	0	0	1
Kengotenga	26-04-10		98	adulte	26	Négatif	0	0	0	1
Kengotenga	26-04-10		99	adulte	36	Négatif	0	0	0	1
Kengotenga	26-04-10		100	adulte	41	Négatif	0	0	0	1
Kengotenga	26-04-10		55	adulte	20	T.V	1	0	1	1
Kengotenga	26-04-10		60	adulte	30	T.V	1	0	1	1
Kengotenga	26-04-10		61	adulte	19	T.V	1	0	1	1
Kengotenga	26-04-10		92	adulte	29	T.V	1	0	1	1
Debé	27-04-10		104	adulte	29	M.F	0	0	0	1
Debé	27-04-10		125	adulte	37	M.F	0	0	0	1
Debé	27-04-10		101	adulte	31	Négatif	0	0	0	1
Debé	27-04-10		102	adulte	34	Négatif	0	0	0	1
Debé	27-04-10		103	adulte	32	Négatif	0	0	0	1
Debé	27-04-10		105	adulte	23	Négatif	0	0	0	1
Debé	27-04-10		106	adulte	25	Négatif	0	0	0	1
Debé	27-04-10		107	adulte	28	Négatif	0	0	0	1
Debé	27-04-10		108	adulte	34	Négatif	0	0	0	1
Debé	27-04-10		109	adulte	26	Négatif	0	0	0	1
Debé	27-04-10		110	adulte	32	Négatif	0	0	0	1
Debé	27-04-10		111	adulte	36	Négatif	0	0	0	1
Debé	27-04-10		112	adulte	32	Négatif	0	0	0	1
Debé	27-04-10		114	adulte	34	Négatif	0	0	0	1
Debé	27-04-10		115	adulte	36	Négatif	0	0	0	1
Debé	27-04-10		116	adulte	31	Négatif	0	0	0	1
Debé	27-04-10		117	adulte	31	Négatif	0	0	0	1
Debé	27-04-10		118	adulte	31	Négatif	0	0	0	1
Debé	27-04-10		119	adulte	34	Négatif	0	0	0	1
Debé	27-04-10		120	adulte	24	Négatif	0	0	0	1
Debé	27-04-10		121	adulte	39	Négatif	0	0	0	1
Debé	27-04-10		122	adulte	29	Négatif	0	0	0	1
Debé	27-04-10		123	adulte	23	Négatif	0	0	0	1
Debé	27-04-10		124	adulte	31	Négatif	0	0	0	1
Debé	27-04-10		126	adulte	27	Négatif	0	0	0	1
Debé	27-04-10		127	adulte	26	Négatif	0	0	0	1
Debé	27-04-10		128	adulte	27	Négatif	0	0	0	1
Debé	27-04-10		129	adulte	33	Négatif	0	0	0	1
Debé	27-04-10		130	adulte	28	Négatif	0	0	0	1
Debé	27-04-10		131	adulte	31	Négatif	0	0	0	1
Debé	27-04-10		132	adulte	27	Négatif	0	0	0	1
Debé	27-04-10		133	adulte	24	Négatif	0	0	0	1
Debé	27-04-10		134	adulte	33	Négatif	0	0	0	1
Debé	27-04-10		135	adulte	37	Négatif	0	0	0	1
Debé	27-04-10		136	adulte	37	Négatif	0	0	0	1
Debé	27-04-10		137	adulte	31	Négatif	0	0	0	1
Debé	27-04-10		138	adulte	33	Négatif	0	0	0	1
Debé	27-04-10		139	adulte	33	Négatif	0	0	0	1
Debé	27-04-10		140	adulte	27	Négatif	0	0	0	1
Debé	27-04-10		141	adulte	26	Négatif	0	0	0	1
Debé	27-04-10		142	adulte	33	Négatif	0	0	0	1
Debé	27-04-10		143	adulte	34	Négatif	0	0	0	1
Debé	27-04-10		144	adulte	31	Négatif	0	0	0	1
Debé	27-04-10		145	adulte	23	Négatif	0	0	0	1
Debé	27-04-10		146	adulte	27	Négatif	0	0	0	1
Debé	27-04-10		147	adulte	26	Négatif	0	0	0	1
Debé	27-04-10		148	adulte	36	Négatif	0	0	0	1
Debé	27-04-10		149	adulte	33	Négatif	0	0	0	1
Debé	27-04-10		150	adulte	25	Négatif	0	0	0	1
Debé	27-04-10		DB6	veau	37	Négatif	0	0	0	1
Debé	27-04-10		DE7	veau	32	Négatif	0	0	0	1
Debé	27-04-10		DE8	veau	32	Négatif	0	0	0	1
Debé	27-04-10		DE9	veau	31	Négatif	0	0	0	1
Debé	27-04-10		DE10	veau	34	Négatif	0	0	0	1
Debé	27-04-10		113	adulte	27	T.T	0	0	0	1
Mou	29-04-10		176	adulte	28	Négatif	0	0	0	1
Mou	29-04-10		177	adulte	31	Négatif	0	0	0	1
Mou	29-04-10		178	adulte	34	Négatif	0	0	0	1
Mou	29-04-10		179	adulte	32	Négatif	0	0	0	1
Mou	29-04-10		180	adulte	31	Négatif	0	0	0	1
Mou	29-04-10		181	adulte	26	Négatif	0	0	0	1
Mou	29-04-10		182	adulte	34	Négatif	0	0	0	1
Mou	29-04-10		183	adulte	34	Négatif	0	0	0	1
Mou	29-04-10		184	adulte	40	Négatif	0	0	0	1
Mou	29-04-10		185	adulte	24	Négatif	0	0	0	1
Mou	29-04-10		186	adulte	31	Négatif	0	0	0	1
Mou	29-04-10		187	adulte	33	Négatif	0	0	0	1
Mou	29-04-10		188	adulte	29	Négatif	0	0	0	1
Mou	29-04-10		189	adulte	31	Négatif	0	0	0	1
Mou	29-04-10		190	adulte	29	Négatif	0	0	0	1
Mou	29-04-10		191	adulte	29	Négatif	0	0	0	1
Mou	29-04-10		192	adulte	26	Négatif	0	0	0	1
Mou	29-04-10		193	adulte	25	Négatif	0	0	0	1
Mou	29-04-10		194	adulte	30	Négatif	0	0	0	1
Mou	29-04-10		195	adulte	35	Négatif	0	0	0	1
Mou	29-04-10		196	adulte	31	Négatif	0	0	0	1
Mou	29-04-10		197	adulte	40	Négatif	0	0	0	1
Mou	29-04-10		198	adulte	34	Négatif	0	0	0	1
Mou	29-04-10		199	adulte	30	Négatif	0	0	0	1
Mou	29-04-10		200	adulte	33	Négatif	0	0	0	1
Mou	29-04-10		201	adulte	30	Négatif	0	0	0	1
Mou	29-04-10		202	adulte	31	Négatif	0	0	0	1
Mou	29-04-10		203	adulte	30	Négatif	0	0	0	1
Mou	29-04-10		204	adulte	27	Négatif	0	0	0	1
Mou	29-04-10		205	adulte	23	Négatif	0	0	0	1
Mou	29-04-10		206	adulte	37	Négatif	0	0	0	1
Mou	29-04-10		208	adulte	34	Négatif	0	0	0	1
Mou	29-04-10		209	adulte	33	Négatif	0	0	0	1
Mou	29-04-10		210	adulte	30	Négatif	0	0	0	1
Mou	29-04-10		211	adulte	37	Négatif	0	0	0	1
Mou	29-04-10		212	adulte	36	Négatif	0	0	0	1
Mou	29-04-10		213	adulte	31	Négatif	0	0	0	1
Mou	29-04-10		214	adulte	26	Négatif	0	0	0	1
Mou	29-04-10		215	adulte	29	Négatif	0	0	0	1
Mou	29-04-10		216	adulte	30	Négatif	0	0	0	1
Mou	29-04-10		217	adulte	36	Négatif	0	0	0	1
Mou	29-04-10		218	adulte	30	Négatif	0	0	0	1
Mou	29-04-10		219	adulte	33	Négatif	0	0	0	1
Mou	29-04-10		220	adulte	26	Négatif	0	0	0	1
Mou	29-04-10		221	adulte	34	Négatif	0	0	0	1
Mou	29-04-10		222	adulte	36	Négatif	0	0	0	1
Mou	29-04-10		223	adulte	30	Négatif	0	0	0	1
Mou	29-04-10		224	adulte	28	Négatif	0	0	0	1
Mou	29-04-10		225	adulte	32	Négatif	0	0	0	1
Mou	29-04-10		207	adulte	35	T.T + M.F	0	0	0	1
Zamo	01-05-10		2	adulte	30	M.F	0	0	0	1
Zamo	01-05-10		34	adulte	32	M.F	0	0	0	1
Zamo	01-05-10		36	adulte	29	M.F	0	0	0	1
Zamo	01-05-10		47	adulte	23	M.F	0	0	0	1
Zamo	01-05-10		3	adulte	28	Négatif	0	0	0	1
Zamo	01-05-10		4	adulte	20	Négatif	0	0	0	1
Zamo	01-05-10		5	adulte	21	Négatif	0	0	0	1
Zamo	01-05-10		6	adulte	29	Négatif	0	0	0	1
Zamo	01-05-10		7	adulte	23	Négatif	0	0	0	1
Zamo	01-05-10		8	adulte	28	Négatif	0	0	0	1
Zamo	01-05-10		9	adulte	32	Négatif	0	0	0	1
Zamo	01-05-10		11	adulte	27	Négatif	0	0	0	1
Zamo	01-05-10		12	adulte	27	Négatif	0	0	0	1
Zamo	01-05-10		13	adulte	27	Négatif	0	0	0	1
Zamo	01-05-10		14	adulte	38	Négatif	0	0	0	1
Zamo	01-05-10		15	adulte	34	Négatif	0	0	0	1
Zamo	01-05-10		16	adulte	35	Négatif	0	0	0	1
Zamo	01-05-10		17	adulte	30	Négatif	0	0	0	1
Zamo	01-05-10		18	adulte	30	Négatif	0	0	0	1
Zamo	01-05-10		19	adulte	21	Négatif	0	0	0	1
Zamo	01-05-10		20	adulte	36	Négatif	0	0	0	1
Zamo	01-05-10		21	adulte	26	Négatif	0	0	0	1
Zamo	01-05-10		23	adulte	24	Négatif	0	0	0	1
Zamo	01-05-10		24	adulte	22	Négatif	0	0	0	1
Zamo	01-05-10		25	adulte	28	Négatif	0	0	0	1
Zamo	01-05-10		26	adulte	35	Négatif	0	0	0	1
Zamo	01-05-10		27	adulte	25	Négatif	0	0	0	1
Zamo	01-05-10		28	adulte	25	Négatif	0	0	0	1
Zamo	01-05-10		29	adulte	31	Négatif	0	0	0	1
Zamo	01-05-10		30	adulte	27	Négatif	0	0	0	1
Zamo	01-05-10		31	adulte	28	Négatif	0	0	0	1
Zamo	01-05-10		32	adulte	23	Négatif	0	0	0	1
Zamo	01-05-10		33	adulte	30	Négatif	0	0	0	1
Zamo	01-05-10		35	adulte	37	Négatif	0	0	0	1
Zamo	01-05-10		37	adulte	29	Négatif	0	0	0	1
Zamo	01-05-10		38	adulte	26	Négatif	0	0	0	1
Zamo	01-05-10		39	adulte	27	Négatif	0	0	0	1
Zamo	01-05-10		40	adulte	40	Négatif	0	0	0	1
Zamo	01-05-10		41	adulte	27	Négatif	0	0	0	1
Zamo	01-05-10		42	adulte	32	Négatif	0	0	0	1
Zamo	01-05-10		43	adulte	30	Négatif	0	0	0	1
Zamo	01-05-10		44	adulte	24	Négatif	0	0	0	1
Zamo	01-05-10		45	adulte	32	Négatif	0	0	0	1
Zamo	01-05-10		46	adulte	29	Négatif	0	0	0	1
Zamo	01-05-10		48	adulte	22	Négatif	0	0	0	1
Zamo	01-05-10		49	adulte	31	Négatif	0	0	0	1
Zamo	01-05-10		50	adulte	33	Négatif	0	0	0	1
Zamo	01-05-10		22	adulte	20	T.C	0	1	1	1
Zamo	01-05-10		1	adulte	31	T.T	0	0	0	1
Zamo	01-05-10		10	adulte	37	T.V	1	0	1	1
Boromissi	02-05-10		229	adulte	26	M.F	0	0	0	1
Boromissi	02-05-10		239	adulte	30	M.F	0	0	0	1
Boromissi	02-05-10		226	adulte	43	Négatif	0	0	0	1
Boromissi	02-05-10		227	adulte	30	Négatif	0	0	0	1
Boromissi	02-05-10		228	adulte	28	Négatif	0	0	0	1
Boromissi	02-05-10		230	adulte	23	Négatif	0	0	0	1
Boromissi	02-05-10		231	adulte	36	Négatif	0	0	0	1
Boromissi	02-05-10		233	adulte	28	Négatif	0	0	0	1
Boromissi	02-05-10		234	adulte	27	Négatif	0	0	0	1
Boromissi	02-05-10		235	adulte	28	Négatif	0	0	0	1
Boromissi	02-05-10		236	adulte	23	Négatif	0	0	0	1
Boromissi	02-05-10		237	adulte	30	Négatif	0	0	0	1
Boromissi	02-05-10		238	adulte	28	Négatif	0	0	0	1
Boromissi	02-05-10		240	adulte	24	Négatif	0	0	0	1
Boromissi	02-05-10		241	adulte	32	Négatif	0	0	0	1
Boromissi	02-05-10		242	adulte	19	Négatif	0	0	0	1
Boromissi	02-05-10		243	adulte	32	Négatif	0	0	0	1
Boromissi	02-05-10		244	adulte	29	Négatif	0	0	0	1
Boromissi	02-05-10		245	adulte	29	Négatif	0	0	0	1
Boromissi	02-05-10		246	adulte	29	Négatif	0	0	0	1
Boromissi	02-05-10		247	adulte	37	Négatif	0	0	0	1
Boromissi	02-05-10		248	adulte	33	Négatif	0	0	0	1
Boromissi	02-05-10		249	adulte	32	Négatif	0	0	0	1
Boromissi	02-05-10		250	adulte	30	Négatif	0	0	0	1
Boromissi	02-05-10		251	adulte	26	Négatif	0	0	0	1
Boromissi	02-05-10		252	adulte	25	Négatif	0	0	0	1
Boromissi	02-05-10		253	adulte	28	Négatif	0	0	0	1
Boromissi	02-05-10		254	adulte	32	Négatif	0	0	0	1
Boromissi	02-05-10		255	adulte	24	Négatif	0	0	0	1
Boromissi	02-05-10		256	adulte	26	Négatif	0	0	0	1
Boromissi	02-05-10		257	adulte	22	Négatif	0	0	0	1
Boromissi	02-05-10		258	adulte	34	Négatif	0	0	0	1
Boromissi	02-05-10		259	adulte	23	Négatif	0	0	0	1
Boromissi	02-05-10		260	adulte	29	Négatif	0	0	0	1
Boromissi	02-05-10		261	adulte	29	Négatif	0	0	0	1
Boromissi	02-05-10		262	adulte	31	Négatif	0	0	0	1
Boromissi	02-05-10		263	adulte	34	Négatif	0	0	0	1
Boromissi	02-05-10		264	adulte	32	Négatif	0	0	0	1
Boromissi	02-05-10		265	adulte	28	Négatif	0	0	0	1
Boromissi	02-05-10		266	adulte	29	Négatif	0	0	0	1
Boromissi	02-05-10		267	adulte	28	Négatif	0	0	0	1
Boromissi	02-05-10		268	adulte	25	Négatif	0	0	0	1
Boromissi	02-05-10		269	adulte	26	Négatif	0	0	0	1
Boromissi	02-05-10		270	adulte	27	Négatif	0	0	0	1
Boromissi	02-05-10		271	adulte	21	Négatif	0	0	0	1
Boromissi	02-05-10		272	adulte	24	Négatif	0	0	0	1
Boromissi	02-05-10		273	adulte	25	Négatif	0	0	0	1
Boromissi	02-05-10		274	adulte	27	Négatif	0	0	0	1
Boromissi	02-05-10		275	adulte	28	Négatif	0	0	0	1
Boromissi	02-05-10		BR3	veau	31	Négatif	0	0	0	1
Boromissi	02-05-10		BR4	veau	27	Négatif	0	0	0	1
Boromissi	02-05-10		BR5	veau	33	Négatif	0	0	0	1
Boromissi	02-05-10		232	adulte	22	T.C	0	1	1	1
Laro	03-05-10		204	adulte	31	M.F	0	0	0	1
Laro	03-05-10		217	adulte	33	M.F	0	0	0	1
Laro	03-05-10		228	adulte	31	M.F	0	0	0	1
Laro	03-05-10		201	adulte	40	Négatif	0	0	0	1
Laro	03-05-10		202	adulte	30	Négatif	0	0	0	1
Laro	03-05-10		203	adulte	28	Négatif	0	0	0	1
Laro	03-05-10		205	adulte	27	Négatif	0	0	0	1
Laro	03-05-10		206	adulte	30	Négatif	0	0	0	1
Laro	03-05-10		207	adulte	29	Négatif	0	0	0	1
Laro	03-05-10		208	adulte	28	Négatif	0	0	0	1
Laro	03-05-10		209	adulte	36	Négatif	0	0	0	1
Laro	03-05-10		210	adulte	43	Négatif	0	0	0	1
Laro	03-05-10		211	adulte	34	Négatif	0	0	0	1
Laro	03-05-10		212	adulte	28	Négatif	0	0	0	1
Laro	03-05-10		213	adulte	29	Négatif	0	0	0	1
Laro	03-05-10		214	adulte	34	Négatif	0	0	0	1
Laro	03-05-10		215	adulte	32	Négatif	0	0	0	1
Laro	03-05-10		216	adulte	43	Négatif	0	0	0	1
Laro	03-05-10		218	adulte	36	Négatif	0	0	0	1
Laro	03-05-10		219	adulte	31	Négatif	0	0	0	1
Laro	03-05-10		220	adulte	34	Négatif	0	0	0	1
Laro	03-05-10		221	adulte	34	Négatif	0	0	0	1
Laro	03-05-10		222	adulte	30	Négatif	0	0	0	1
Laro	03-05-10		223	adulte	27	Négatif	0	0	0	1
Laro	03-05-10		224	adulte	33	Négatif	0	0	0	1
Laro	03-05-10		225	adulte	32	Négatif	0	0	0	1
Laro	03-05-10		226	adulte	37	Négatif	0	0	0	1
Laro	03-05-10		227	adulte	25	Négatif	0	0	0	1
Laro	03-05-10		229	adulte	32	Négatif	0	0	0	1
Laro	03-05-10		230	adulte	28	Négatif	0	0	0	1
Laro	03-05-10		231	adulte	28	Négatif	0	0	0	1
Laro	03-05-10		232	adulte	31	Négatif	0	0	0	1
Laro	03-05-10		233	adulte	24	Négatif	0	0	0	1
Laro	03-05-10		234	adulte	35	Négatif	0	0	0	1
Laro	03-05-10		235	adulte	37	Négatif	0	0	0	1
Laro	03-05-10		236	adulte	27	Négatif	0	0	0	1
Laro	03-05-10		237	adulte	30	Négatif	0	0	0	1
Laro	03-05-10		238	adulte	34	Négatif	0	0	0	1
Laro	03-05-10		239	adulte	37	Négatif	0	0	0	1
Laro	03-05-10		240	adulte	35	Négatif	0	0	0	1
Laro	03-05-10		241	adulte	35	Négatif	0	0	0	1
Laro	03-05-10		242	adulte	33	Négatif	0	0	0	1
Laro	03-05-10		243	adulte	32	Négatif	0	0	0	1
Laro	03-05-10		244	adulte	29	Négatif	0	0	0	1
Laro	03-05-10		247	adulte	39	Négatif	0	0	0	1
Laro	03-05-10		249	adulte	35	Négatif	0	0	0	1
Laro	03-05-10		250	adulte	31	Négatif	0	0	0	1
Laro	03-05-10		L7	veau	45	Négatif	0	0	0	1
Laro	03-05-10		L8	veau	43	Négatif	0	0	0	1
Laro	03-05-10		L9	veau	39	Négatif	0	0	0	1
Laro	03-05-10		L10	veau	34	Négatif	0	0	0	1
Laro	03-05-10		245	adulte	40	T.C	0	1	1	1
Laro	03-05-10		246	adulte	30	T.C	0	1	1	1
Laro	03-05-10		248	adulte	43	T.C	0	1	1	1
Saint Michel	19-06-10		351	adulte	29	négatif	0	0	0	1
Saint Michel	19-06-10		352	adulte	29	négatif	0	0	0	1
Saint Michel	19-06-10		353	adulte	29	négatif	0	0	0	1
Saint Michel	19-06-10		354	adulte	35	négatif	0	0	0	1
Saint Michel	19-06-10		355	adulte	31	négatif	0	0	0	1
Saint Michel	19-06-10		356	adulte	29	négatif	0	0	0	1
Saint Michel	19-06-10		357	adulte	36	négatif	0	0	0	1
Saint Michel	19-06-10		358	adulte	34	négatif	0	0	0	1
Saint Michel	19-06-10		359	adulte	36	négatif	0	0	0	1
Saint Michel	19-06-10		360	adulte	27	négatif	0	0	0	1
Saint Michel	19-06-10		361	adulte	39	négatif	0	0	0	1
Saint Michel	19-06-10		362	adulte	27	négatif	0	0	0	1
Saint Michel	19-06-10		363	adulte	33	négatif	0	0	0	1
Saint Michel	19-06-10		364	adulte	34	négatif	0	0	0	1
Saint Michel	19-06-10		364	adulte	30	négatif	0	0	0	1
Saint Michel	19-06-10		367	adulte	34	négatif	0	0	0	1
Saint Michel	19-06-10		368	adulte	34	négatif	0	0	0	1
Saint Michel	19-06-10		369	adulte	38	négatif	0	0	0	1
Saint Michel	19-06-10		370	adulte	36	négatif	0	0	0	1
Saint Michel	19-06-10		371	adulte	31	négatif	0	0	0	1
Saint Michel	19-06-10		373	adulte	40	négatif	0	0	0	1
Saint Michel	19-06-10		374	adulte	34	négatif	0	0	0	1
Saint Michel	19-06-10		375	adulte	31	négatif	0	0	0	1
Saint Michel	19-06-10		376	adulte	28	négatif	0	0	0	1
Saint Michel	19-06-10		377	adulte	31	négatif	0	0	0	1
Saint Michel	19-06-10		378	adulte	39	négatif	0	0	0	1
Saint Michel	19-06-10		380	adulte	37	négatif	0	0	0	1
Saint Michel	19-06-10		382	adulte	28	négatif	0	0	0	1
Saint Michel	19-06-10		383	adulte	32	négatif	0	0	0	1
Saint Michel	19-06-10		384	adulte	32	négatif	0	0	0	1
Saint Michel	19-06-10		385	adulte	37	négatif	0	0	0	1
Saint Michel	19-06-10		386	adulte	38	négatif	0	0	0	1
Saint Michel	19-06-10		387	adulte	34	négatif	0	0	0	1
Saint Michel	19-06-10		388	adulte	35	négatif	0	0	0	1
Saint Michel	19-06-10		389	adulte	36	négatif	0	0	0	1
Saint Michel	19-06-10		390	adulte	30	négatif	0	0	0	1
Saint Michel	19-06-10		391	adulte	37	négatif	0	0	0	1
Saint Michel	19-06-10		392	adulte	34	négatif	0	0	0	1
Saint Michel	19-06-10		394	adulte	34	négatif	0	0	0	1
Saint Michel	19-06-10		395	adulte	29	négatif	0	0	0	1
Saint Michel	19-06-10		396	adulte	36	négatif	0	0	0	1
Saint Michel	19-06-10		397	adulte	40	négatif	0	0	0	1
Saint Michel	19-06-10		399	adulte	35	négatif	0	0	0	1
Saint Michel	19-06-10		477	adulte	31	négatif	0	0	0	1
Saint Michel	19-06-10		366	adulte	34	T.T	0	0	0	1
Saint Michel	19-06-10		379	adulte	34	T.T	0	0	0	1
Saint Michel	19-06-10		381	adulte	34	T.T	0	0	0	1
Saint Michel	19-06-10		400	adulte	31	T.T	0	0	0	1
Saint Michel	19-06-10		393	adulte	33	T.V	1	0	1	1
Dokuy	20-06-10		483	adulte	32	M.F	0	0	0	1
Dokuy	20-06-10		495	adulte	31	M.F	0	0	0	1
Dokuy	20-06-10		26	adulte	30	Négatif	0	0	0	1
Dokuy	20-06-10		27	adulte	25	Négatif	0	0	0	1
Dokuy	20-06-10		29	adulte	35	Négatif	0	0	0	1
Dokuy	20-06-10		30	adulte	34	Négatif	0	0	0	1
Dokuy	20-06-10		31	adulte	37	Négatif	0	0	0	1
Dokuy	20-06-10		32	adulte	37	Négatif	0	0	0	1
Dokuy	20-06-10		33	adulte	29	Négatif	0	0	0	1
Dokuy	20-06-10		34	adulte	29	Négatif	0	0	0	1
Dokuy	20-06-10		35	adulte	32	Négatif	0	0	0	1
Dokuy	20-06-10		36	adulte	31	Négatif	0	0	0	1
Dokuy	20-06-10		37	adulte	30	Négatif	0	0	0	1
Dokuy	20-06-10		38	adulte	37	Négatif	0	0	0	1
Dokuy	20-06-10		39	adulte	27	Négatif	0	0	0	1
Dokuy	20-06-10		40	adulte	32	Négatif	0	0	0	1
Dokuy	20-06-10		41	adulte	32	Négatif	0	0	0	1
Dokuy	20-06-10		42	adulte	32	Négatif	0	0	0	1
Dokuy	20-06-10		44	adulte	30	Négatif	0	0	0	1
Dokuy	20-06-10		45	adulte	31	Négatif	0	0	0	1
Dokuy	20-06-10		46	adulte	34	Négatif	0	0	0	1
Dokuy	20-06-10		47	adulte	30	Négatif	0	0	0	1
Dokuy	20-06-10		48	adulte	32	Négatif	0	0	0	1
Dokuy	20-06-10		49	adulte	41	Négatif	0	0	0	1
Dokuy	20-06-10		50	adulte	37	Négatif	0	0	0	1
Dokuy	20-06-10		463	adulte	26	Négatif	0	0	0	1
Dokuy	20-06-10		476	adulte	32	Négatif	0	0	0	1
Dokuy	20-06-10		478	adulte	29	Négatif	0	0	0	1
Dokuy	20-06-10		479	adulte	27	Négatif	0	0	0	1
Dokuy	20-06-10		480	adulte	32	Négatif	0	0	0	1
Dokuy	20-06-10		481	adulte	39	Négatif	0	0	0	1
Dokuy	20-06-10		482	adulte	29	Négatif	0	0	0	1
Dokuy	20-06-10		484	adulte	31	Négatif	0	0	0	1
Dokuy	20-06-10		485	adulte	36	Négatif	0	0	0	1
Dokuy	20-06-10		486	adulte	33	Négatif	0	0	0	1
Dokuy	20-06-10		487	adulte	31	Négatif	0	0	0	1
Dokuy	20-06-10		488	adulte	34	Négatif	0	0	0	1
Dokuy	20-06-10		489	adulte	35	Négatif	0	0	0	1
Dokuy	20-06-10		490	adulte	34	Négatif	0	0	0	1
Dokuy	20-06-10		491	adulte	36	Négatif	0	0	0	1
Dokuy	20-06-10		492	adulte	35	Négatif	0	0	0	1
Dokuy	20-06-10		493	adulte	31	Négatif	0	0	0	1
Dokuy	20-06-10		494	adulte	27	Négatif	0	0	0	1
Dokuy	20-06-10		496	adulte	32	Négatif	0	0	0	1
Dokuy	20-06-10		497	adulte	33	Négatif	0	0	0	1
Dokuy	20-06-10		498	adulte	33	Négatif	0	0	0	1
Dokuy	20-06-10		500	adulte	31	Négatif	0	0	0	1
Dokuy	20-06-10		499	adulte	33	T.V	1	0	1	1
Bankoumanie	21-06-10		17	adulte	36	M.F	0	0	0	1
Bankoumanie	21-06-10		1	adulte	36	négatif	0	0	0	1
Bankoumanie	21-06-10		2	adulte	30	négatif	0	0	0	1
Bankoumanie	21-06-10		3	adulte	27	négatif	0	0	0	1
Bankoumanie	21-06-10		4	adulte	27	négatif	0	0	0	1
Bankoumanie	21-06-10		5	adulte	39	négatif	0	0	0	1
Bankoumanie	21-06-10		6	adulte	24	négatif	0	0	0	1
Bankoumanie	21-06-10		7	adulte	25	négatif	0	0	0	1
Bankoumanie	21-06-10		8	adulte	32	négatif	0	0	0	1
Bankoumanie	21-06-10		9	adulte	31	négatif	0	0	0	1
Bankoumanie	21-06-10		10	adulte	36	négatif	0	0	0	1
Bankoumanie	21-06-10		11	adulte	30	négatif	0	0	0	1
Bankoumanie	21-06-10		12	adulte	34	négatif	0	0	0	1
Bankoumanie	21-06-10		13	adulte	42	négatif	0	0	0	1
Bankoumanie	21-06-10		14	adulte	36	négatif	0	0	0	1
Bankoumanie	21-06-10		15	adulte	35	négatif	0	0	0	1
Bankoumanie	21-06-10		16	adulte	33	négatif	0	0	0	1
Bankoumanie	21-06-10		18	adulte	26	négatif	0	0	0	1
Bankoumanie	21-06-10		19	adulte	33	négatif	0	0	0	1
Bankoumanie	21-06-10		20	adulte	29	négatif	0	0	0	1
Bankoumanie	21-06-10		21	adulte	29	négatif	0	0	0	1
Bankoumanie	21-06-10		22	adulte	29	négatif	0	0	0	1
Bankoumanie	21-06-10		23	adulte	31	négatif	0	0	0	1
Bankoumanie	21-06-10		24	adulte	43	négatif	0	0	0	1
Bankoumanie	21-06-10		25	adulte	35	négatif	0	0	0	1
Bankoumanie	21-06-10		101	adulte	32	négatif	0	0	0	1
Bankoumanie	21-06-10		102	adulte	23	négatif	0	0	0	1
Bankoumanie	21-06-10		103	adulte	32	négatif	0	0	0	1
Bankoumanie	21-06-10		105	adulte	32	négatif	0	0	0	1
Kengotenga	22-06-10		55	adulte	36	M.F	0	0	0	1
Kengotenga	22-06-10		51	adulte	33	Négatif	0	0	0	1
Kengotenga	22-06-10		52	adulte	37	Négatif	0	0	0	1
Kengotenga	22-06-10		53	adulte	31	Négatif	0	0	0	1
Kengotenga	22-06-10		54	adulte	31	Négatif	0	0	0	1
Kengotenga	22-06-10		56	adulte	30	Négatif	0	0	0	1
Kengotenga	22-06-10		57	adulte	31	Négatif	0	0	0	1
Kengotenga	22-06-10		58	adulte	37	Négatif	0	0	0	1
Kengotenga	22-06-10		59	adulte	35	Négatif	0	0	0	1
Kengotenga	22-06-10		60	adulte	41	Négatif	0	0	0	1
Kengotenga	22-06-10		61	adulte	30	Négatif	0	0	0	1
Kengotenga	22-06-10		62	adulte	32	Négatif	0	0	0	1
Kengotenga	22-06-10		63	adulte	31	Négatif	0	0	0	1
Kengotenga	22-06-10		64	adulte	33	Négatif	0	0	0	1
Kengotenga	22-06-10		65	adulte	31	Négatif	0	0	0	1
Kengotenga	22-06-10		66	adulte	33	Négatif	0	0	0	1
Kengotenga	22-06-10		67	adulte	36	Négatif	0	0	0	1
Kengotenga	22-06-10		68	adulte	40	Négatif	0	0	0	1
Kengotenga	22-06-10		69	adulte	37	Négatif	0	0	0	1
Kengotenga	22-06-10		70	adulte	36	Négatif	0	0	0	1
Kengotenga	22-06-10		71	adulte	30	Négatif	0	0	0	1
Kengotenga	22-06-10		72	adulte	31	Négatif	0	0	0	1
Kengotenga	22-06-10		73	adulte	30	Négatif	0	0	0	1
Kengotenga	22-06-10		74	adulte	27	Négatif	0	0	0	1
Kengotenga	22-06-10		76	adulte	34	Négatif	0	0	0	1
Kengotenga	22-06-10		77	adulte	28	Négatif	0	0	0	1
Kengotenga	22-06-10		78	adulte	31	Négatif	0	0	0	1
Kengotenga	22-06-10		80	adulte	33	Négatif	0	0	0	1
Kengotenga	22-06-10		81	adulte	30	Négatif	0	0	0	1
Kengotenga	22-06-10		82	adulte	36	Négatif	0	0	0	1
Kengotenga	22-06-10		83	adulte	29	Négatif	0	0	0	1
Kengotenga	22-06-10		84	adulte	35	Négatif	0	0	0	1
Kengotenga	22-06-10		85	adulte	34	Négatif	0	0	0	1
Kengotenga	22-06-10		86	adulte	35	Négatif	0	0	0	1
Kengotenga	22-06-10		87	adulte	38	Négatif	0	0	0	1
Kengotenga	22-06-10		88	adulte	36	Négatif	0	0	0	1
Kengotenga	22-06-10		89	adulte	34	Négatif	0	0	0	1
Kengotenga	22-06-10		90	adulte	37	Négatif	0	0	0	1
Kengotenga	22-06-10		91	adulte	32	Négatif	0	0	0	1
Kengotenga	22-06-10		92	adulte	41	Négatif	0	0	0	1
Kengotenga	22-06-10		93	adulte	35	Négatif	0	0	0	1
Kengotenga	22-06-10		94	adulte	27	Négatif	0	0	0	1
Kengotenga	22-06-10		95	adulte	24	Négatif	0	0	0	1
Kengotenga	22-06-10		96	adulte	33	Négatif	0	0	0	1
Kengotenga	22-06-10		97	adulte	32	Négatif	0	0	0	1
Kengotenga	22-06-10		98	adulte	29	Négatif	0	0	0	1
Kengotenga	22-06-10		99	adulte	24	Négatif	0	0	0	1
Kengotenga	22-06-10		100	adulte	43	Négatif	0	0	0	1
Bendougou	23-06-10		76	adulte	32	négatif	0	0	0	1
Bendougou	23-06-10		77	adulte	29	négatif	0	0	0	1
Bendougou	23-06-10		78	adulte	35	négatif	0	0	0	1
Bendougou	23-06-10		79	adulte	28	négatif	0	0	0	1
Bendougou	23-06-10		80	adulte	24	négatif	0	0	0	1
Bendougou	23-06-10		81	adulte	37	négatif	0	0	0	1
Bendougou	23-06-10		82	adulte	36	négatif	0	0	0	1
Bendougou	23-06-10		83	adulte	29	négatif	0	0	0	1
Bendougou	23-06-10		84	adulte	20	négatif	0	0	0	1
Bendougou	23-06-10		85	adulte	37	négatif	0	0	0	1
Bendougou	23-06-10		86	adulte	43	négatif	0	0	0	1
Bendougou	23-06-10		87	adulte	31	négatif	0	0	0	1
Bendougou	23-06-10		88	adulte	32	négatif	0	0	0	1
Bendougou	23-06-10		89	adulte	36	négatif	0	0	0	1
Bendougou	23-06-10		90	adulte	34	négatif	0	0	0	1
Bendougou	23-06-10		91	adulte	30	négatif	0	0	0	1
Bendougou	23-06-10		92	adulte	31	négatif	0	0	0	1
Bendougou	23-06-10		93	adulte	30	négatif	0	0	0	1
Bendougou	23-06-10		94	adulte	28	négatif	0	0	0	1
Bendougou	23-06-10		95	adulte	27	négatif	0	0	0	1
Bendougou	23-06-10		96	adulte	39	négatif	0	0	0	1
Bendougou	23-06-10		97	adulte	26	négatif	0	0	0	1
Bendougou	23-06-10		126	adulte	26	négatif	0	0	0	1
Bendougou	23-06-10		127	adulte	35	négatif	0	0	0	1
Bendougou	23-06-10		128	adulte	30	négatif	0	0	0	1
Bendougou	23-06-10		129	adulte	30	négatif	0	0	0	1
Bendougou	23-06-10		130	adulte	38	négatif	0	0	0	1
Bendougou	23-06-10		131	adulte	36	négatif	0	0	0	1
Bendougou	23-06-10		132	adulte	36	négatif	0	0	0	1
Bendougou	23-06-10		133	adulte	29	négatif	0	0	0	1
Bendougou	23-06-10		134	adulte	32	négatif	0	0	0	1
Bendougou	23-06-10		135	adulte	23	négatif	0	0	0	1
Bendougou	23-06-10		136	adulte	34	négatif	0	0	0	1
Bendougou	23-06-10		138	adulte	36	négatif	0	0	0	1
Bendougou	23-06-10		139	adulte	31	négatif	0	0	0	1
Bendougou	23-06-10		140	adulte	30	négatif	0	0	0	1
Bendougou	23-06-10		141	adulte	35	négatif	0	0	0	1
Bendougou	23-06-10		142	adulte	33	négatif	0	0	0	1
Bendougou	23-06-10		143	adulte	31	négatif	0	0	0	1
Bendougou	23-06-10		144	adulte	34	négatif	0	0	0	1
Bendougou	23-06-10		145	adulte	29	négatif	0	0	0	1
Bendougou	23-06-10		146	adulte	36	négatif	0	0	0	1
Bendougou	23-06-10		147	adulte	30	négatif	0	0	0	1
Bendougou	23-06-10		148	adulte	33	négatif	0	0	0	1
Bendougou	23-06-10		149	adulte	35	négatif	0	0	0	1
Bendougou	23-06-10		150	adulte	34	négatif	0	0	0	1
Nokuy	24-06-10		52	adulte	24	négatif	0	0	0	1
Nokuy	24-06-10		53	adulte	34	négatif	0	0	0	1
Nokuy	24-06-10		54	adulte	31	négatif	0	0	0	1
Nokuy	24-06-10		55	adulte	30	négatif	0	0	0	1
Nokuy	24-06-10		56	adulte	30	négatif	0	0	0	1
Nokuy	24-06-10		57	adulte	28	négatif	0	0	0	1
Nokuy	24-06-10		58	adulte	32	négatif	0	0	0	1
Nokuy	24-06-10		59	adulte	29	négatif	0	0	0	1
Nokuy	24-06-10		60	adulte	34	négatif	0	0	0	1
Nokuy	24-06-10		61	adulte	33	négatif	0	0	0	1
Nokuy	24-06-10		62	adulte	26	négatif	0	0	0	1
Nokuy	24-06-10		63	adulte	27	négatif	0	0	0	1
Nokuy	24-06-10		64	adulte	36	négatif	0	0	0	1
Nokuy	24-06-10		65	adulte	30	négatif	0	0	0	1
Nokuy	24-06-10		66	adulte	30	négatif	0	0	0	1
Nokuy	24-06-10		68	adulte	39	négatif	0	0	0	1
Nokuy	24-06-10		69	adulte	33	négatif	0	0	0	1
Nokuy	24-06-10		70	adulte	34	négatif	0	0	0	1
Nokuy	24-06-10		71	adulte	29	négatif	0	0	0	1
Nokuy	24-06-10		72	adulte	32	négatif	0	0	0	1
Nokuy	24-06-10		73	adulte	34	négatif	0	0	0	1
Nokuy	24-06-10		74	adulte	25	négatif	0	0	0	1
Nokuy	24-06-10		75	adulte	31	négatif	0	0	0	1
Nokuy	24-06-10		151	adulte	30	négatif	0	0	0	1
Nokuy	24-06-10		152	adulte	33	négatif	0	0	0	1
Nokuy	24-06-10		153	adulte	31	négatif	0	0	0	1
Nokuy	24-06-10		154	adulte	31	négatif	0	0	0	1
Nokuy	24-06-10		155	adulte	28	négatif	0	0	0	1
Nokuy	24-06-10		156	adulte	30	négatif	0	0	0	1
Nokuy	24-06-10		157	adulte	27	négatif	0	0	0	1
Nokuy	24-06-10		158	adulte	22	négatif	0	0	0	1
Nokuy	24-06-10		159	adulte	34	négatif	0	0	0	1
Nokuy	24-06-10		160	adulte	29	négatif	0	0	0	1
Nokuy	24-06-10		161	adulte	37	négatif	0	0	0	1
Nokuy	24-06-10		162	adulte	39	négatif	0	0	0	1
Nokuy	24-06-10		163	adulte	24	négatif	0	0	0	1
Nokuy	24-06-10		165	adulte	32	négatif	0	0	0	1
Nokuy	24-06-10		166	adulte	23	négatif	0	0	0	1
Nokuy	24-06-10		167	adulte	36	négatif	0	0	0	1
Nokuy	24-06-10		168	adulte	32	négatif	0	0	0	1
Nokuy	24-06-10		169	adulte	35	négatif	0	0	0	1
Nokuy	24-06-10		170	adulte	36	négatif	0	0	0	1
Nokuy	24-06-10		171	adulte	34	négatif	0	0	0	1
Nokuy	24-06-10		172	adulte	34	négatif	0	0	0	1
Nokuy	24-06-10		173	adulte	32	négatif	0	0	0	1
Nokuy	24-06-10		174	adulte	28	négatif	0	0	0	1
Nokuy	24-06-10		175	adulte	29	négatif	0	0	0	1
Nokuy	24-06-10		67	adulte	29	T.C	0	1	1	1
Sokoura	25-06-10		196	adulte	32	M.F	0	0	0	1
Sokoura	25-06-10		151	adulte	28	négatif	0	0	0	1
Sokoura	25-06-10		152	adulte	37	négatif	0	0	0	1
Sokoura	25-06-10		153	adulte	28	négatif	0	0	0	1
Sokoura	25-06-10		155	adulte	37	négatif	0	0	0	1
Sokoura	25-06-10		156	adulte	34	négatif	0	0	0	1
Sokoura	25-06-10		157	adulte	36	négatif	0	0	0	1
Sokoura	25-06-10		159	adulte	35	négatif	0	0	0	1
Sokoura	25-06-10		160	adulte	29	négatif	0	0	0	1
Sokoura	25-06-10		161	adulte	30	négatif	0	0	0	1
Sokoura	25-06-10		163	adulte	35	négatif	0	0	0	1
Sokoura	25-06-10		164	adulte	35	négatif	0	0	0	1
Sokoura	25-06-10		165	adulte	37	négatif	0	0	0	1
Sokoura	25-06-10		166	adulte	38	négatif	0	0	0	1
Sokoura	25-06-10		167	adulte	35	négatif	0	0	0	1
Sokoura	25-06-10		168	adulte	37	négatif	0	0	0	1
Sokoura	25-06-10		169	adulte	30	négatif	0	0	0	1
Sokoura	25-06-10		170	adulte	36	négatif	0	0	0	1
Sokoura	25-06-10		171	adulte	34	négatif	0	0	0	1
Sokoura	25-06-10		172	adulte	34	négatif	0	0	0	1
Sokoura	25-06-10		173	adulte	34	négatif	0	0	0	1
Sokoura	25-06-10		174	adulte	32	négatif	0	0	0	1
Sokoura	25-06-10		175	adulte	33	négatif	0	0	0	1
Sokoura	25-06-10		176	adulte	30	négatif	0	0	0	1
Sokoura	25-06-10		177	adulte	28	négatif	0	0	0	1
Sokoura	25-06-10		178	adulte	35	négatif	0	0	0	1
Sokoura	25-06-10		179	adulte	31	négatif	0	0	0	1
Sokoura	25-06-10		180	adulte	28	négatif	0	0	0	1
Sokoura	25-06-10		181	adulte	33	négatif	0	0	0	1
Sokoura	25-06-10		182	adulte	33	négatif	0	0	0	1
Sokoura	25-06-10		184	adulte	33	négatif	0	0	0	1
Sokoura	25-06-10		185	adulte	34	négatif	0	0	0	1
Sokoura	25-06-10		186	adulte	32	négatif	0	0	0	1
Sokoura	25-06-10		187	adulte	40	négatif	0	0	0	1
Sokoura	25-06-10		188	adulte	39	négatif	0	0	0	1
Sokoura	25-06-10		189	adulte	31	négatif	0	0	0	1
Sokoura	25-06-10		190	adulte	34	négatif	0	0	0	1
Sokoura	25-06-10		191	adulte	38	négatif	0	0	0	1
Sokoura	25-06-10		192	adulte	33	négatif	0	0	0	1
Sokoura	25-06-10		194	adulte	30	négatif	0	0	0	1
Sokoura	25-06-10		195	adulte	36	négatif	0	0	0	1
Sokoura	25-06-10		197	adulte	31	négatif	0	0	0	1
Sokoura	25-06-10		198	adulte	40	négatif	0	0	0	1
Sokoura	25-06-10		199	adulte	33	négatif	0	0	0	1
Sokoura	25-06-10		200	adulte	36	négatif	0	0	0	1
Sokoura	25-06-10		154	adulte	33	T.T	0	0	0	1
Sokoura	25-06-10		193	adulte	34	T.T	0	0	0	1
Debé	27-06-10		101	adulte	33	Négatif	0	0	0	1
Debé	27-06-10		102	adulte	37	Négatif	0	0	0	1
Debé	27-06-10		103	adulte	27	Négatif	0	0	0	1
Debé	27-06-10		104	adulte	33	Négatif	0	0	0	1
Debé	27-06-10		105	adulte	23	Négatif	0	0	0	1
Debé	27-06-10		106	adulte	28	Négatif	0	0	0	1
Debé	27-06-10		107	adulte	25	Négatif	0	0	0	1
Debé	27-06-10		108	adulte	35	Négatif	0	0	0	1
Debé	27-06-10		109	adulte	30	Négatif	0	0	0	1
Debé	27-06-10		110	adulte	36	Négatif	0	0	0	1
Debé	27-06-10		111	adulte	38	Négatif	0	0	0	1
Debé	27-06-10		112	adulte	38	Négatif	0	0	0	1
Debé	27-06-10		113	adulte	24	Négatif	0	0	0	1
Debé	27-06-10		115	adulte	34	Négatif	0	0	0	1
Debé	27-06-10		116	adulte	38	Négatif	0	0	0	1
Debé	27-06-10		117	adulte	37	Négatif	0	0	0	1
Debé	27-06-10		118	adulte	32	Négatif	0	0	0	1
Debé	27-06-10		119	adulte	31	Négatif	0	0	0	1
Debé	27-06-10		120	adulte	26	Négatif	0	0	0	1
Debé	27-06-10		121	adulte	40	Négatif	0	0	0	1
Debé	27-06-10		122	adulte	32	Négatif	0	0	0	1
Debé	27-06-10		123	adulte	26	Négatif	0	0	0	1
Debé	27-06-10		124	adulte	29	Négatif	0	0	0	1
Debé	27-06-10		125	adulte	38	Négatif	0	0	0	1
Debé	27-06-10		126	adulte	29	Négatif	0	0	0	1
Debé	27-06-10		127	adulte	28	Négatif	0	0	0	1
Debé	27-06-10		128	adulte	27	Négatif	0	0	0	1
Debé	27-06-10		130	adulte	30	Négatif	0	0	0	1
Debé	27-06-10		131	adulte	29	Négatif	0	0	0	1
Debé	27-06-10		132	adulte	30	Négatif	0	0	0	1
Debé	27-06-10		133	adulte	28	Négatif	0	0	0	1
Debé	27-06-10		135	adulte	35	Négatif	0	0	0	1
Debé	27-06-10		136	adulte	29	Négatif	0	0	0	1
Debé	27-06-10		137	adulte	37	Négatif	0	0	0	1
Debé	27-06-10		138	adulte	36	Négatif	0	0	0	1
Debé	27-06-10		139	adulte	37	Négatif	0	0	0	1
Debé	27-06-10		140	adulte	29	Négatif	0	0	0	1
Debé	27-06-10		141	adulte	29	Négatif	0	0	0	1
Debé	27-06-10		142	adulte	33	Négatif	0	0	0	1
Debé	27-06-10		143	adulte	35	Négatif	0	0	0	1
Debé	27-06-10		144	adulte	32	Négatif	0	0	0	1
Debé	27-06-10		145	adulte	33	Négatif	0	0	0	1
Debé	27-06-10		146	adulte	27	Négatif	0	0	0	1
Debé	27-06-10		147	adulte	30	Négatif	0	0	0	1
Debé	27-06-10		148	adulte	39	Négatif	0	0	0	1
Debé	27-06-10		149	adulte	30	Négatif	0	0	0	1
Debé	27-06-10		150	adulte	32	Négatif	0	0	0	1
Debé	27-06-10		114	adulte	35	T.C	0	1	1	1
Debé	27-06-10		134	adulte	34	T.C	0	1	1	1
Debé	27-06-10		129	adulte	34	T.T	0	0	0	1
Mou	29-06-10		187	adulte	38	M.F	0	0	0	1
Mou	29-06-10		197	adulte	40	M.F	0	0	0	1
Mou	29-06-10		218	adulte	30	M.F	0	0	0	1
Mou	29-06-10		177	adulte	44	Négatif	0	0	0	1
Mou	29-06-10		178	adulte	41	Négatif	0	0	0	1
Mou	29-06-10		179	adulte	37	Négatif	0	0	0	1
Mou	29-06-10		180	adulte	35	Négatif	0	0	0	1
Mou	29-06-10		181	adulte	36	Négatif	0	0	0	1
Mou	29-06-10		182	adulte	37	Négatif	0	0	0	1
Mou	29-06-10		183	adulte	42	Négatif	0	0	0	1
Mou	29-06-10		184	adulte	42	Négatif	0	0	0	1
Mou	29-06-10		186	adulte	34	Négatif	0	0	0	1
Mou	29-06-10		189	adulte	35	Négatif	0	0	0	1
Mou	29-06-10		190	adulte	38	Négatif	0	0	0	1
Mou	29-06-10		191	adulte	36	Négatif	0	0	0	1
Mou	29-06-10		192	adulte	36	Négatif	0	0	0	1
Mou	29-06-10		193	adulte	31	Négatif	0	0	0	1
Mou	29-06-10		194	adulte	35	Négatif	0	0	0	1
Mou	29-06-10		195	adulte	43	Négatif	0	0	0	1
Mou	29-06-10		196	adulte	41	Négatif	0	0	0	1
Mou	29-06-10		198	adulte	40	Négatif	0	0	0	1
Mou	29-06-10		199	adulte	33	Négatif	0	0	0	1
Mou	29-06-10		200	adulte	36	Négatif	0	0	0	1
Mou	29-06-10		201	adulte	34	Négatif	0	0	0	1
Mou	29-06-10		202	adulte	34	Négatif	0	0	0	1
Mou	29-06-10		203	adulte	32	Négatif	0	0	0	1
Mou	29-06-10		204	adulte	32	Négatif	0	0	0	1
Mou	29-06-10		205	adulte	35	Négatif	0	0	0	1
Mou	29-06-10		206	adulte	36	Négatif	0	0	0	1
Mou	29-06-10		207	adulte	33	Négatif	0	0	0	1
Mou	29-06-10		208	adulte	39	Négatif	0	0	0	1
Mou	29-06-10		210	adulte	35	Négatif	0	0	0	1
Mou	29-06-10		211	adulte	39	Négatif	0	0	0	1
Mou	29-06-10		212	adulte	37	Négatif	0	0	0	1
Mou	29-06-10		214	adulte	33	Négatif	0	0	0	1
Mou	29-06-10		215	adulte	36	Négatif	0	0	0	1
Mou	29-06-10		216	adulte	34	Négatif	0	0	0	1
Mou	29-06-10		217	adulte	37	Négatif	0	0	0	1
Mou	29-06-10		219	adulte	37	Négatif	0	0	0	1
Mou	29-06-10		220	adulte	31	Négatif	0	0	0	1
Mou	29-06-10		221	adulte	38	Négatif	0	0	0	1
Mou	29-06-10		222	adulte	36	Négatif	0	0	0	1
Mou	29-06-10		223	adulte	35	Négatif	0	0	0	1
Mou	29-06-10		224	adulte	35	Négatif	0	0	0	1
Mou	29-06-10		225	adulte	40	Négatif	0	0	0	1
Mou	29-06-10		185	adulte	33	T.T	0	0	0	1
Mou	29-06-10		209	adulte	38	T.T	0	0	0	1
Mou	29-06-10		213	adulte	35	T.T	0	0	0	1
Mou	29-06-10		176	adulte	35	T.V	1	0	1	1
Mou	29-06-10		188	adulte	39	T.V	1	0	1	1
Boromissi	30-06-10		229	adulte	25	M.F	0	0	0	1
Boromissi	30-06-10		226	adulte	38	Négatif	0	0	0	1
Boromissi	30-06-10		227	adulte	34	Négatif	0	0	0	1
Boromissi	30-06-10		228	adulte	26	Négatif	0	0	0	1
Boromissi	30-06-10		230	adulte	28	Négatif	0	0	0	1
Boromissi	30-06-10		231	adulte	36	Négatif	0	0	0	1
Boromissi	30-06-10		232	adulte	32	Négatif	0	0	0	1
Boromissi	30-06-10		233	adulte	36	Négatif	0	0	0	1
Boromissi	30-06-10		234	adulte	38	Négatif	0	0	0	1
Boromissi	30-06-10		236	adulte	30	Négatif	0	0	0	1
Boromissi	30-06-10		237	adulte	40	Négatif	0	0	0	1
Boromissi	30-06-10		238	adulte	36	Négatif	0	0	0	1
Boromissi	30-06-10		240	adulte	29	Négatif	0	0	0	1
Boromissi	30-06-10		241	adulte	34	Négatif	0	0	0	1
Boromissi	30-06-10		242	adulte	30	Négatif	0	0	0	1
Boromissi	30-06-10		243	adulte	34	Négatif	0	0	0	1
Boromissi	30-06-10		244	adulte	36	Négatif	0	0	0	1
Boromissi	30-06-10		246	adulte	28	Négatif	0	0	0	1
Boromissi	30-06-10		247	adulte	34	Négatif	0	0	0	1
Boromissi	30-06-10		248	adulte	27	Négatif	0	0	0	1
Boromissi	30-06-10		249	adulte	33	Négatif	0	0	0	1
Boromissi	30-06-10		250	adulte	34	Négatif	0	0	0	1
Boromissi	30-06-10		251	adulte	36	Négatif	0	0	0	1
Boromissi	30-06-10		252	adulte	30	Négatif	0	0	0	1
Boromissi	30-06-10		253	adulte	34	Négatif	0	0	0	1
Boromissi	30-06-10		254	adulte	31	Négatif	0	0	0	1
Boromissi	30-06-10		256	adulte	31	Négatif	0	0	0	1
Boromissi	30-06-10		257	adulte	24	Négatif	0	0	0	1
Boromissi	30-06-10		258	adulte	33	Négatif	0	0	0	1
Boromissi	30-06-10		259	adulte	36	Négatif	0	0	0	1
Boromissi	30-06-10		260	adulte	33	Négatif	0	0	0	1
Boromissi	30-06-10		261	adulte	28	Négatif	0	0	0	1
Boromissi	30-06-10		262	adulte	34	Négatif	0	0	0	1
Boromissi	30-06-10		263	adulte	33	Négatif	0	0	0	1
Boromissi	30-06-10		264	adulte	28	Négatif	0	0	0	1
Boromissi	30-06-10		265	adulte	38	Négatif	0	0	0	1
Boromissi	30-06-10		266	adulte	33	Négatif	0	0	0	1
Boromissi	30-06-10		267	adulte	32	Négatif	0	0	0	1
Boromissi	30-06-10		268	adulte	33	Négatif	0	0	0	1
Boromissi	30-06-10		269	adulte	34	Négatif	0	0	0	1
Boromissi	30-06-10		270	adulte	35	Négatif	0	0	0	1
Boromissi	30-06-10		271	adulte	31	Négatif	0	0	0	1
Boromissi	30-06-10		272	adulte	34	Négatif	0	0	0	1
Boromissi	30-06-10		273	adulte	33	Négatif	0	0	0	1
Boromissi	30-06-10		274	adulte	36	Négatif	0	0	0	1
Boromissi	30-06-10		275	adulte	31	Négatif	0	0	0	1
Boromissi	30-06-10		239	adulte	37	T.T	0	0	0	1
Boromissi	30-06-10		255	adulte	27	T.T	0	0	0	1
Zamo	01-07-10		2	adulte	40	M.F	0	0	0	1
Zamo	01-07-10		27	adulte	28	M.F	0	0	0	1
Zamo	01-07-10		1	adulte	37	Négatif	0	0	0	1
Zamo	01-07-10		3	adulte	32	Négatif	0	0	0	1
Zamo	01-07-10		4	adulte	36	Négatif	0	0	0	1
Zamo	01-07-10		5	adulte	31	Négatif	0	0	0	1
Zamo	01-07-10		6	adulte	34	Négatif	0	0	0	1
Zamo	01-07-10		7	adulte	33	Négatif	0	0	0	1
Zamo	01-07-10		8	adulte	31	Négatif	0	0	0	1
Zamo	01-07-10		9	adulte	26	Négatif	0	0	0	1
Zamo	01-07-10		10	adulte	35	Négatif	0	0	0	1
Zamo	01-07-10		11	adulte	37	Négatif	0	0	0	1
Zamo	01-07-10		12	adulte	32	Négatif	0	0	0	1
Zamo	01-07-10		13	adulte	28	Négatif	0	0	0	1
Zamo	01-07-10		14	adulte	36	Négatif	0	0	0	1
Zamo	01-07-10		15	adulte	35	Négatif	0	0	0	1
Zamo	01-07-10		16	adulte	34	Négatif	0	0	0	1
Zamo	01-07-10		17	adulte	34	Négatif	0	0	0	1
[truncated: 5,693 more rows]
