# Supplementary material for: Impact of an integrated control campaign on tsetse populations in Burkina Faso
Source: Parasit Vectors. 2018 Apr 27;11:270. doi: 10.1186/s13071-017-2609-3 (PMC5923030; doi:10.1186/s13071-017-2609-3)
Supplement: Supplementary file 4 — Database for the final longitudinal entomological survey. (CSV 62 kb) [file 13071_2017_2609_MOESM4_ESM.csv]

CodeGite	Grille	CoordX	CoordY	Zone	Periode	periode	GpgM	GpgF	GpgSNI	GpgT	GtM	GtF	GtSNI	GtT	T_Glos	DAP_G__p_	DAP_Gt	DAP_Glossi
AA16-04	AA16	473480	1400787	BD_RD	01/11/2008	2008	8	0	0	8	7	5	0	12	20	1.33	2	3.33
AA17-02	AA17	472880	1398231	BD_RD	01/11/2008	2008	1	0	0	1	8	9	0	17	18	0.17	2.83	3
AA17-03	AA17	472732	1396467	BD_RG	01/11/2008	2008	6	0	0	6	9	11	0	20	26	1	3.33	4.33
AA17-04	AA17	472383	1396081	BD_RD	01/11/2008	2008	0	0	0	0	1	2	0	3	3	0	0.5	0.5
AA17-06	AA17	472590	1392262	BD_RD	01/11/2008	2008	0	0	0	0	13	20	0	33	33	0	5.5	5.5
AA17-07	AA17	473034	1390142	BD_RG	01/11/2008	2008	0	0	0	0	2	8	0	10	10	0	1.67	1.67
AA17-08	AA17	479665	1392149	BD_RG	01/11/2008	2008	0	0	0	0	4	6	0	10	10	0	1.67	1.67
AA17-09	AA17	479569	1393650	BD_RG	01/11/2008	2008	0	0	0	0	0	3	0	3	3	0	0.5	0.5
AA18-03	AA18	473543	1383798	BD_RG	01/11/2008	2008	0	0	0	0	6	25	0	31	31	0	5.17	5.17
AA18-04	AA18	473933	1385550	BD_RD	01/11/2008	2008	0	0	0	0	22	18	0	40	40	0	6.67	6.67
AA18-05	AA18	474131	1387030	BD_RG	01/11/2008	2008	0	0	0	0	17	23	0	40	40	0	6.67	6.67
AA18-06	AA18	473081	1388701	BD_RD	01/11/2008	2008	0	6	0	6	27	21	0	48	54	1	8	9
AA18-07	AA18	474574	1382713	BD_RD	01/11/2008	2008	0	0	0	0	4	13	0	17	17	0	2.83	2.83
AA18-08	AA18	476117	1383767	BD_RG	01/11/2008	2008	0	0	0	0	30	28	0	58	58	0	9.67	9.67
AA18-09	AA18	476440	1382048	BD_RD	01/11/2008	2008	0	0	0	0	3	3	0	6	6	0	1	1
AA18-11	AA18	478852	1384551	BD_RD	01/11/2008	2008	3	1	0	4	3	3	0	6	10	0.67	1	1.67
AA18-12	AA18	479501	1387470	BD_RG	01/11/2008	2008	0	0	0	0	7	5	0	12	12	0	2	2
AA19-02	AA19	475020	1371778	BD_RD	01/11/2008	2008	0	0	0	0	4	0	0	4	4	0	0.67	0.67
AA19-04	AA19	476315	1373023	BD_RD	01/11/2008	2008	0	0	0	0	2	2	0	4	4	0	0.67	0.67
AA19-05	AA19	476215	1374563	BD_RD	01/11/2008	2008	0	0	0	0	0	2	0	2	2	0	0.33	0.33
AA19-06	AA19	477401	1376713	BD_RD	01/11/2008	2008	0	0	0	0	5	3	0	8	8	0	1.33	1.33
AA19-07	AA19	477844	1379600	BD_RD	01/11/2008	2008	0	0	0	0	2	1	0	3	3	0	0.5	0.5
AA20-02	AA20	471505	1363636	BD_RD	01/11/2008	2008	0	0	0	0	1	0	0	1	1	0	0.17	0.17
AA20-07	AA20	472938	1368313	BD_RD	01/11/2008	2008	0	0	0	0	1	0	0	1	1	0	0.17	0.17
AA28-01	AA28	479624	1283940	BD_RD	01/11/2008	2008	0	0	0	0	1	3	0	4	4	0	0.67	0.67
AA28-02	AA28	478464	1284606	BD_RD	01/11/2008	2008	0	0	0	0	1	2	0	3	3	0	0.5	0.5
AA28-05	AA28	476325	1287343	BD_RD	01/11/2008	2008	0	0	0	0	2	1	0	3	3	0	0.5	0.5
AB16-05	AB16	481265	1400217	BD_RG	01/11/2008	2008	0	0	0	0	1	0	0	1	1	0	0.17	0.17
AB17-04	AB17	481398	1399559	BD_RG	01/11/2008	2008	0	0	0	0	1	0	0	1	1	0	0.17	0.17
AB17-05	AB17	483767	1392704	BD_RG	01/11/2008	2008	0	0	0	0	1	1	0	2	2	0	0.33	0.33
AB18-01	AB18	480493	1383899	BD_RG	01/11/2008	2008	0	0	0	0	33	81	0	114	114	0	19	19
AB18-02	AB18	481618	1381855	BD_RD	01/11/2008	2008	0	0	0	0	0	7	0	7	7	0	1.17	1.17
AB18-03	AB18	483497	1381876	BD_RG	01/11/2008	2008	0	0	0	0	12	28	0	40	40	0	6.67	6.67
AB18-04	AB18	484178	1379968	BD_RD	01/11/2008	2008	0	2	0	2	10	10	0	20	22	0.33	3.33	3.67
AB18-06	AB18	485547	1383507	BD_RG	01/11/2008	2008	0	0	0	0	3	3	0	6	6	0	1	1
AB18-07	AB18	486395	1383455	BD_RG	01/11/2008	2008	1	0	0	1	8	11	0	19	20	0.17	3.17	3.33
AB19-01	AB19	489905	1372089	BD_RG	01/11/2008	2008	0	0	0	0	21	35	0	56	56	0	9.33	9.33
AB19-02	AB19	489126	1373081	BD_RD	01/11/2008	2008	3	2	0	5	37	9	0	46	51	0.83	7.67	8.5
AB19-04	AB19	489592	1374301	BD_RG	01/11/2008	2008	0	0	0	0	2	1	0	3	3	0	0.5	0.5
AB19-05	AB19	488786	1374558	BD_RG	01/11/2008	2008	0	0	0	0	32	25	0	57	57	0	9.5	9.5
AB19-06	AB19	487355	1375429	BD_RD	01/11/2008	2008	1	1	0	2	6	10	0	16	18	0.33	2.67	3
AB19-07	AB19	486475	1376355	BD_RG	01/11/2008	2008	0	0	0	0	3	10	0	13	13	0	2.17	2.17
AB19-08	AB19	485584	1377892	BD_RD	01/11/2008	2008	0	0	0	0	14	12	0	26	26	0	4.33	4.33
AB19-09	AB19	485472	1379274	BD_RG	01/11/2008	2008	0	0	0	0	31	36	0	67	67	0	11.17	11.17
AB28-03	AB28	485677	1280834	BD_RD	01/11/2008	2008	0	0	0	0	1	1	0	2	2	0	0.33	0.33
AB28-05	AB28	483658	1282412	BD_RD	01/11/2008	2008	0	0	0	0	3	2	1	6	6	0	1	1
AB29-02	AB29	487625	1278717	BD_RD	01/11/2008	2008	0	0	0	0	0	1	0	1	1	0	0.17	0.17
AC17-03	AC17	491269	1396390	BD_RG	01/11/2008	2008	0	0	0	0	0	1	0	1	1	0	0.17	0.17
AC19-01	AC19	490653	1371595	BD_RD	01/11/2008	2008	0	17	0	17	26	42	0	68	85	2.83	11.33	14.17
AC19-02	AC19	491865	1371298	BD_RG	01/11/2008	2008	0	0	0	0	2	0	0	2	2	0	0.33	0.33
AC19-03	AC19	494124	1370633	BD_RD	01/11/2008	2008	0	0	0	0	11	18	0	29	29	0	4.83	4.83
AC20-01	AC20	490307	1368825	BD_RD	01/11/2008	2008	2	3	0	5	10	4	0	14	19	0.83	2.33	3.17
AC20-05	AC20	495246	1369634	BD_RG	01/11/2008	2008	0	0	0	0	9	16	0	25	25	0	4.17	4.17
AC20-07	AC20	496388	1367922	BD_RD	01/11/2008	2008	0	0	0	0	0	2	0	2	2	0	0.33	0.33
AC20-12	AC20	497804	1368492	BD_RG	01/11/2008	2008	0	0	0	0	2	7	0	9	9	0	1.5	1.5
AC27-02	AC27	499354	1292173	BD_RD	01/11/2008	2008	0	0	0	0	23	34	7	64	64	0	10.67	10.67
AC27-04	AC27	499228	1294967	BD_RD	01/11/2008	2008	0	0	0	0	35	29	1	65	65	0	10.83	10.83
AD20-01	AD20	500386	1367794	BD_RD	01/11/2008	2008	0	0	0	0	2	1	0	3	3	0	0.5	0.5
AD20-02	AD20	501726	1367758	BD_RG	01/11/2008	2008	0	0	0	0	5	17	0	22	22	0	3.67	3.67
AD20-03	AD20	502673	1366830	BD_RD	01/11/2008	2008	0	0	0	0	0	1	0	1	1	0	0.17	0.17
AD20-04	AD20	504387	1364544	BD_RG	01/11/2008	2008	0	0	0	0	4	8	0	12	12	0	2	2
AD20-06	AD20	506629	1366809	BD_RG	01/11/2008	2008	0	0	0	0	1	1	0	2	2	0	0.33	0.33
AD20-08	AD20	508062	1368241	BD_RG	01/11/2008	2008	0	0	0	0	2	2	0	4	4	0	0.67	0.67
AD23-03	AD23	507568	1334060	BD_RD	01/11/2008	2008	0	0	0	0	5	9	0	14	14	0	2.33	2.33
AD23-04	AD23	508005	1332576	BD_RG	01/11/2008	2008	0	0	0	0	2	8	0	10	10	0	1.67	1.67
AD23-05	AD23	508861	1331739	BD_RD	01/11/2008	2008	0	1	0	1	6	5	2	13	14	0.17	2.17	2.33
AD23-06	AD23	509475	1331010	BD_RG	01/11/2008	2008	0	0	0	0	10	19	0	29	29	0	4.83	4.83
AD24-01	AD24	509953	1329512	BD_RD	01/11/2008	2008	0	0	0	0	10	12	2	24	24	0	4	4
AD26-01	AD26	508930	1302891	BD_RG	01/11/2008	2008	0	0	0	0	0	1	0	1	1	0	0.17	0.17
AD26-04	AD26	508693	1305901	BD_RD	01/11/2008	2008	0	0	0	0	0	4	1	5	5	0	0.83	0.83
AD26-05	AD26	506726	1306849	BD_RD	01/11/2008	2008	0	0	0	0	0	2	0	2	2	0	0.33	0.33
AD27-02	AD27	501601	1289859	BD_RD	01/11/2008	2008	0	0	0	0	0	1	1	2	2	0	0.33	0.33
AE20-04	AE20	514421	1369961	BD_RD	01/11/2008	2008	0	1	0	1	2	2	0	4	5	0.17	0.67	0.83
AE20-06	AE20	516707	1369214	BD_RD	01/11/2008	2008	0	0	0	0	0	1	0	1	1	0	0.17	0.17
AE20-07	AE20	518991	1366909	BD_RG	01/11/2008	2008	0	0	0	0	0	2	0	2	2	0	0.33	0.33
AE20-08	AE20	518950	1364929	BD_RD	01/11/2008	2008	0	0	0	0	0	2	0	2	2	0	0.33	0.33
AE20-10	AE20	519049	1362287	BD_RG	01/11/2008	2008	0	0	0	0	1	0	0	1	1	0	0.17	0.17
AE20-11	AE20	516090	1364272	BD_RD	01/11/2008	2008	0	0	0	0	5	6	0	11	11	0	1.83	1.83
AE20-12	AE20	513726	1361340	BD_RG	01/11/2008	2008	0	0	0	0	0	2	0	2	2	0	0.33	0.33
AE21-01	AE21	518644	1350170	BD_RG	01/11/2008	2008	0	0	0	0	0	1	0	1	1	0	0.17	0.17
AE21-06	AE21	516039	1353365	BD_RG	01/11/2008	2008	0	0	0	0	0	1	0	1	1	0	0.17	0.17
AE21-10	AE21	513377	1354744	BD_RD	01/11/2008	2008	0	0	0	0	1	0	0	1	1	0	0.17	0.17
AE21-12	AE21	512711	1358650	BD_RD	01/11/2008	2008	0	0	0	0	0	1	0	1	1	0	0.17	0.17
AE22-01	AE22	511065	1347280	BD_RD	01/11/2008	2008	0	0	0	0	1	0	0	1	1	0	0.17	0.17
AE22-02	AE22	511544	1346567	BD_RD	01/11/2008	2008	0	0	0	0	0	1	0	1	1	0	0.17	0.17
AE22-06	AE22	519532	1344145	BD_RD	01/11/2008	2008	0	0	0	0	4	1	0	5	5	0	0.83	0.83
AE22-08	AE22	519523	1346546	BD_RD	01/11/2008	2008	0	0	0	0	3	2	0	5	5	0	0.83	0.83
AE22-11	AE22	518991	1349078	BD_RG	01/11/2008	2008	0	0	0	0	1	0	0	1	1	0	0.17	0.17
AE23-04	AE23	517755	1335358	BD_RG	01/11/2008	2008	0	0	0	0	5	3	0	8	8	0	1.33	1.33
AE23-06	AE23	515343	1337311	BD_RG	01/11/2008	2008	0	0	0	0	5	7	2	14	14	0	2.33	2.33
AE23-07	AE23	513776	1337679	BD_RG	01/11/2008	2008	0	0	0	0	6	4	0	10	10	0	1.67	1.67
AE23-08	AE23	511416	1336896	BD_RD	01/11/2008	2008	1	2	0	3	1	0	1	2	5	0.5	0.33	0.83
AE23-09	AE23	509993	1336233	BD_RG	01/11/2008	2008	0	0	0	0	1	0	0	1	1	0	0.17	0.17
AE24-01	AE24	517804	1320438	BD_RG	01/11/2008	2008	0	0	0	0	20	13	13	46	46	0	7.67	7.67
AE24-02	AE24	519398	1320268	BD_RG	01/11/2008	2008	0	0	0	0	38	57	5	100	100	0	16.67	16.67
AE24-03	AE24	513654	1320732	BD_RG	01/11/2008	2008	0	0	0	0	13	11	3	27	27	0	4.5	4.5
AE24-04	AE24	514749	1321951	BD_RD	01/11/2008	2008	0	0	0	0	5	6	1	12	12	0	2	2
AE24-06	AE24	516712	1324745	BD_RD	01/11/2008	2008	1	2	0	3	44	42	4	90	93	0.5	15	15.5
AE24-07	AE24	516247	1325975	BD_RG	01/11/2008	2008	0	0	0	0	30	29	7	66	66	0	11	11
AE24-08	AE24	515173	1327055	BD_RD	01/11/2008	2008	0	0	0	0	21	17	1	39	39	0	6.5	6.5
AE24-09	AE24	513473	1327735	BD_RG	01/11/2008	2008	0	0	0	0	53	44	5	102	102	0	17	17
AE24-11	AE24	511051	1328744	BD_RG	01/11/2008	2008	0	0	0	0	20	28	2	50	50	0	8.33	8.33
AE24-12	AE24	511334	1327611	BD_RD	01/11/2008	2008	0	0	0	0	53	49	2	104	104	0	17.33	17.33
AE25-01	AE25	517764	1309982	BD_RD	01/11/2008	2008	0	0	0	0	7	11	2	20	20	0	3.33	3.33
AE25-03	AE25	519324	1312335	BD_RD	01/11/2008	2008	0	0	0	0	6	4	0	10	10	0	1.67	1.67
AE25-05	AE25	518214	1315574	BD_RD	01/11/2008	2008	0	0	0	0	1	4	0	5	5	0	0.83	0.83
AE25-07	AE25	514793	1317777	BD_RG	01/11/2008	2008	0	0	0	0	28	49	11	88	88	0	14.67	14.67
AE25-08	AE25	514518	1317632	BD_RD	01/11/2008	2008	0	0	0	0	9	10	2	21	21	0	3.5	3.5
AE25-09	AE25	515542	1318673	BD_RG	01/11/2008	2008	0	0	0	0	2	0	0	2	2	0	0.33	0.33
AE25-10	AE25	516265	1319078	BD_RG	01/11/2008	2008	0	0	0	0	5	0	2	7	7	0	1.17	1.17
AE25-13	AE25	513050	1319678	BD_RD	01/11/2008	2008	0	2	0	2	27	31	9	67	69	0.33	11.17	11.5
AE26-02	AE26	510976	1301228	BD_RG	01/11/2008	2008	0	0	0	0	1	1	0	2	2	0	0.33	0.33
AE26-06	AE26	511692	1305872	BD_RG	01/11/2008	2008	0	0	0	0	0	1	0	1	1	0	0.17	0.17
AE26-07	AE26	513187	1306019	BD_RG	01/11/2008	2008	0	0	0	0	1	1	0	2	2	0	0.33	0.33
AE26-09	AE26	516045	1307342	BD_RG	01/11/2008	2008	0	0	0	0	8	6	0	14	14	0	2.33	2.33
AE27-10	AE27	517044	1299526	BD_RG	01/11/2008	2008	0	0	0	0	1	0	0	1	1	0	0.17	0.17
AE27-11	AE27	514824	1293423	BD_RD	01/11/2008	2008	0	0	0	0	0	1	0	1	1	0	0.17	0.17
AE30-11	AE30	516763	1267911	BD_RG	01/11/2008	2008	0	0	0	0	31	34	1	66	66	0	11	11
AE30-13	AE30	517097	1270025	BD_RG	01/11/2008	2008	0	0	0	0	49	40	2	91	91	0	15.17	15.17
AF18-04	AF18	521454	1387166	BD_RG	01/11/2008	2008	0	0	0	0	1	0	0	1	1	0	0.17	0.17
AF19-05	AF19	523923	1375496	BD_RG	01/11/2008	2008	0	0	0	0	0	1	0	1	1	0	0.17	0.17
AF20-03	AF20	522945	1364115	BD_RG	01/11/2008	2008	0	0	0	0	1	0	0	1	1	0	0.17	0.17
AF20-04	AF20	524053	1365332	BD_RG	01/11/2008	2008	0	0	0	0	0	1	0	1	1	0	0.17	0.17
AF20-08	AF20	526747	1363879	BD_RG	01/11/2008	2008	0	0	0	0	1	0	0	1	1	0	0.17	0.17
AF22-01	AF22	519838	1343396	BD_RD	01/11/2008	2008	0	0	0	0	1	4	0	5	5	0	0.83	0.83
AF22-02	AF22	521061	1342905	BD_RG	01/11/2008	2008	0	0	0	0	0	1	0	1	1	0	0.17	0.17
AF22-03	AF22	521540	1342295	BD_RD	01/11/2008	2008	0	0	0	0	2	2	0	4	4	0	0.67	0.67
AF22-04	AF22	522219	1341164	BD_RG	01/11/2008	2008	0	0	0	0	4	2	0	6	6	0	1	1
AF22-05	AF22	522528	1340492	BD_RD	01/11/2008	2008	0	0	0	0	1	0	0	1	1	0	0.17	0.17
AF23-02	AF23	527422	1331149	BD_RG	01/11/2008	2008	0	0	0	0	10	8	0	18	18	0	3	3
AF23-03	AF23	528289	1331856	BD_RG	01/11/2008	2008	0	0	0	0	3	0	1	4	4	0	0.67	0.67
AF23-04	AF23	529691	1333072	BD_RG	01/11/2008	2008	0	0	0	0	0	2	0	2	2	0	0.33	0.33
AF23-06	AF23	521185	1334182	BD_RG	01/11/2008	2008	0	0	0	0	3	3	1	7	7	0	1.17	1.17
AF23-08	AF23	521366	1335982	BD_RG	01/11/2008	2008	0	0	0	0	7	4	0	11	11	0	1.83	1.83
AF23-10	AF23	521812	1337848	BD_RG	01/11/2008	2008	0	0	0	0	1	0	0	1	1	0	0.17	0.17
AF23-12	AF23	519672	1333503	BD_RG	01/11/2008	2008	0	0	0	0	2	4	0	6	6	0	1	1
AF24-01	AF24	520185	1321845	BD_RG	01/11/2008	2008	0	0	0	0	7	13	0	20	20	0	3.33	3.33
AF24-02	AF24	521806	1322336	BD_RG	01/11/2008	2008	0	0	0	0	2	9	0	11	11	0	1.83	1.83
AF24-03	AF24	521328	1324041	BD_RG	01/11/2008	2008	0	0	0	0	70	116	8	194	194	0	32.33	32.33
AF24-04	AF24	522268	1324742	BD_RG	01/11/2008	2008	0	0	0	0	41	54	2	97	97	0	16.17	16.17
AF24-05	AF24	523334	1326073	BD_RG	01/11/2008	2008	0	0	0	0	50	152	11	213	213	0	35.5	35.5
AF24-06	AF24	524155	1327423	BD_RG	01/11/2008	2008	0	0	0	0	60	128	1	189	189	0	31.5	31.5
AF24-07	AF24	523714	1326983	BD_RG	01/11/2008	2008	0	0	0	0	210	315	1	526	526	0	87.67	87.67
AF24-08	AF24	525377	1328025	BD_RG	01/11/2008	2008	0	0	0	0	160	207	4	371	371	0	61.83	61.83
AF24-09	AF24	525306	1328792	BD_RG	01/11/2008	2008	0	0	0	0	0	4	2	6	6	0	1	1
AF24-10	AF24	525520	1329138	BD_RG	01/11/2008	2008	0	0	0	0	0	1	0	1	1	0	0.17	0.17
AF25-01	AF25	526514	1310512	BD_RG	01/11/2008	2008	0	0	0	0	4	6	0	10	10	0	1.67	1.67
AF25-03	AF25	528242	1310297	BD_RG	01/11/2008	2008	0	0	0	0	1	1	0	2	2	0	0.33	0.33
AF25-07	AF25	525032	1315731	BD_RG	01/11/2008	2008	0	0	0	0	4	13	0	17	17	0	2.83	2.83
AF25-08	AF25	525051	1317246	BD_RG	01/11/2008	2008	0	0	0	0	1	1	0	2	2	0	0.33	0.33
AF25-10	AF25	525681	1318254	BD_RG	01/11/2008	2008	0	0	0	0	4	3	0	7	7	0	1.17	1.17
AF26-05	AF26	523622	1309635	BD_RG	01/11/2008	2008	0	0	0	0	10	14	0	24	24	0	4	4
AF27-01	AF27	525658	1289880	BD_RG	01/11/2008	2008	0	0	0	0	6	1	0	7	7	0	1.17	1.17
AF27-02	AF27	524652	1290840	BD_RD	01/11/2008	2008	0	0	0	0	0	1	0	1	1	0	0.17	0.17
AF27-03	AF27	525608	1298552	BD_RG	01/11/2008	2008	0	0	0	0	2	0	0	2	2	0	0.33	0.33
AF27-05	AF27	526571	1294756	BD_RG	01/11/2008	2008	0	0	0	0	8	6	1	15	15	0	2.5	2.5
AF27-08	AF27	524687	1298214	BD_RG	01/11/2008	2008	0	0	0	0	2	6	1	9	9	0	1.5	1.5
AF27-09	AF27	529080	1295213	BD_RG	01/11/2008	2008	0	0	0	0	2	0	1	3	3	0	0.5	0.5
AF27-10	AF27	527994	1294809	BD_RG	01/11/2008	2008	0	0	0	0	7	5	1	13	13	0	2.17	2.17
AF28-04	AF28	520540	1280680	BD_RG	01/11/2008	2008	0	0	0	0	9	5	0	14	14	0	2.33	2.33
AF28-06	AF28	521102	1283426	BD_RG	01/11/2008	2008	0	0	0	0	11	18	1	30	30	0	5	5
AF28-08	AF28	522767	1285429	BD_RG	01/11/2008	2008	0	0	0	0	16	11	0	27	27	0	4.5	4.5
AF28-10	AF28	525815	1286743	BD_RG	01/11/2008	2008	0	0	0	0	15	20	1	36	36	0	6	6
AF28-12	AF28	526919	1289147	BD_RG	01/11/2008	2008	1	0	0	1	8	6	0	14	15	0.17	2.33	2.5
AF29-01	AF29	523519	1270865	BD_RG	01/11/2008	2008	0	0	0	0	1	4	1	6	6	0	1	1
AF29-02	AF29	519909	1278163	BD_RG	01/11/2008	2008	0	0	0	0	5	3	1	9	9	0	1.5	1.5
AF29-03	AF29	527500	1273925	BD_RG	01/11/2008	2008	0	0	0	0	5	6	0	11	11	0	1.83	1.83
AF30-01	AF30	519912	1267533	BD_RG	01/11/2008	2008	0	0	0	0	6	3	0	9	9	0	1.5	1.5
AF30-05	AF30	523419	1269464	BD_RG	01/11/2008	2008	0	0	0	0	2	4	0	6	6	0	1	1
AG21-01	AG21	531237	1352713	BD_RG	01/11/2008	2008	0	0	0	0	0	1	0	1	1	0	0.17	0.17
AG23-01	AG23	538675	1330402	BD_RG	01/11/2008	2008	0	0	0	0	4	6	0	10	10	0	1.67	1.67
AG23-03	AG23	537362	1330755	BD_RG	01/11/2008	2008	0	0	0	0	24	28	3	55	55	0	9.17	9.17
AG23-07	AG23	531598	1332737	BD_RG	01/11/2008	2008	0	0	0	0	21	37	5	63	63	0	10.5	10.5
AG27-11	AG27	532226	1294144	BD_RG	01/11/2008	2008	0	0	0	0	2	0	0	2	2	0	0.33	0.33
AG27-12	AG27	530282	1294636	BD_RG	01/11/2008	2008	0	0	0	0	20	8	0	28	28	0	4.67	4.67
AG28-01	AG28	534248	1289825	BD_RG	01/11/2008	2008	0	0	0	0	0	1	0	1	1	0	0.17	0.17
AH23-09	AH23	547090	1336194	BD_RG	01/11/2008	2008	0	0	0	0	0	1	0	1	1	0	0.17	0.17
AI22-06	AI22	552102	1349122	BD_RG	01/11/2008	2008	0	0	0	0	1	0	0	1	1	0	0.17	0.17
AJ24-01	AJ24	568367	1319949	BD_RG	01/11/2008	2008	0	0	0	0	1	1	0	2	2	0	0.33	0.33
AK22-02	AK22	572639	1345377	BD_RG	01/11/2008	2008	0	0	0	0	1	0	0	1	1	0	0.17	0.17
L24-02	L24	327076	1320064	BA_RG	01/11/2008	2008	1	8	0	9	0	0	0	0	9	1.5	0	1.5
L24-06	L24	325453	1325109	BA_RG	01/11/2008	2008	1	0	0	1	0	2	0	2	3	0.17	0.33	0.5
L24-08	L24	324744	1327401	BA_RG	01/11/2008	2008	1	2	0	3	0	0	0	0	3	0.5	0	0.5
M23-06	M23	336479	1335881	BA_RG	01/11/2008	2008	11	13	0	24	1	3	4	8	32	4	1.33	5.33
M23-09	M23	336781	1334634	BA_RG	01/11/2008	2008	0	0	0	0	0	2	0	2	2	0	0.33	0.33
M24-01	M24	330537	1329041	BA_RG	01/11/2008	2008	1	0	0	1	0	0	0	0	1	0.17	0	0.17
M27-01	M27	339051	1295829	BA_RG	01/11/2008	2008	0	1	0	1	0	0	0	0	1	0.17	0	0.17
M28-01	M28	339729	1284324	BA_RG	01/11/2008	2008	0	0	0	0	2	0	0	2	2	0	0.33	0.33
M28-07	M28	331129	1281850	BA_RG	01/11/2008	2008	0	0	0	0	0	5	0	5	5	0	0.83	0.83
N21-01	N21	349445	1357794	BA_RG	01/11/2008	2008	1	0	0	1	0	1	0	1	2	0.17	0.17	0.33
N21-02	N21	348057	1358165	BA_RG	01/11/2008	2008	16	2	0	18	3	0	0	3	21	3	0.5	3.5
N21-12	N21	344006	1350723	BA_RG	01/11/2008	2008	2	2	0	4	8	1	0	9	13	0.67	1.5	2.17
N23-05	N23	340005	1338451	BA_RG	01/11/2008	2008	0	0	0	0	2	1	0	3	3	0	0.5	0.5
N24-04	N24	346001	1325994	BA_RG	01/11/2008	2008	0	0	0	0	1	1	0	2	2	0	0.33	0.33
N24-08	N24	344824	1320454	BA_RG	01/11/2008	2008	0	1	0	1	0	0	0	0	1	0.17	0	0.17
N25-02	N25	343961	1319638	BA_RG	01/11/2008	2008	0	0	1	1	0	0	0	0	1	0.17	0	0.17
N27-03	N27	345942	1298252	BA_RG	01/11/2008	2008	1	1	0	2	0	0	0	0	2	0.33	0	0.33
N27-06	N27	340333	1290660	BA_RG	01/11/2008	2008	6	3	0	9	0	0	0	0	9	1.5	0	1.5
N28-01	N28	349620	1289021	BA_RG	01/11/2008	2008	9	1	1	11	0	0	0	0	11	1.83	0	1.83
N28-02	N28	348374	1287857	BA_RG	01/11/2008	2008	36	31	0	67	0	0	0	0	67	11.17	0	11.17
N28-03	N28	347060	1286020	BA_RG	01/11/2008	2008	0	0	0	0	2	4	0	6	6	0	1	1
N28-04	N28	344723	1285299	BA_RG	01/11/2008	2008	0	0	0	0	0	1	0	1	1	0	0.17	0.17
N28-05	N28	342299	1285721	BA_RG	01/11/2008	2008	71	66	3	140	4	4	0	8	148	23.33	1.33	24.67
N28-07	N28	342114	1285025	BA_RG	01/11/2008	2008	31	0	0	31	19	4	0	23	54	5.17	3.83	9
N28-08	N28	340202	1284494	BA_RG	01/11/2008	2008	15	9	0	24	8	0	0	8	32	4	1.33	5.33
N28-09	N28	349178	1285885	BA_RG	01/11/2008	2008	21	8	0	29	0	0	0	0	29	4.83	0	4.83
O21-01	O21	353705	1350360	BA_RG	01/11/2008	2008	0	0	0	0	0	1	0	1	1	0	0.17	0.17
O21-10	O21	350218	1357553	BA_RG	01/11/2008	2008	1	0	0	1	3	0	0	3	4	0.17	0.5	0.67
O21-12	O21	351617	1357423	BA_RG	01/11/2008	2008	0	1	0	1	0	0	0	0	1	0.17	0	0.17
O22-02	O22	352178	1341541	BA_RG	01/11/2008	2008	4	5	0	9	0	0	0	0	9	1.5	0	1.5
O22-04	O22	351556	1343501	BA_RG	01/11/2008	2008	0	1	0	1	0	0	0	0	1	0.17	0	0.17
O23-01	O23	354681	1330909	BA_RG	01/11/2008	2008	0	1	0	1	0	0	0	0	1	0.17	0	0.17
O23-02	O23	353952	1332421	BA_RG	01/11/2008	2008	0	1	0	1	0	0	0	0	1	0.17	0	0.17
O23-03	O23	354285	1333629	BA_RG	01/11/2008	2008	8	9	0	17	0	0	0	0	17	2.83	0	2.83
O23-06	O23	354119	1335925	BA_RG	01/11/2008	2008	1	2	0	3	0	0	0	0	3	0.5	0	0.5
O23-09	O23	354163	1339208	BA_RG	01/11/2008	2008	0	3	0	3	0	0	0	0	3	0.5	0	0.5
O23-10	O23	352844	1339173	BA_RG	01/11/2008	2008	3	0	0	3	0	0	0	0	3	0.5	0	0.5
O24-01	O24	359081	1321616	BA_RG	01/11/2008	2008	2	0	0	2	0	0	0	0	2	0.33	0	0.33
O24-02	O24	357994	1323396	BA_RG	01/11/2008	2008	3	7	0	10	0	0	0	0	10	1.67	0	1.67
O24-03	O24	357522	1324584	BA_RG	01/11/2008	2008	5	6	0	11	0	0	0	0	11	1.83	0	1.83
O24-04	O24	358213	1326281	BA_RG	01/11/2008	2008	12	8	0	20	0	0	0	0	20	3.33	0	3.33
O24-07	O24	358603	1325082	BA_RG	01/11/2008	2008	2	6	0	8	0	0	0	0	8	1.33	0	1.33
O24-08	O24	350590	1325000	BA_RG	01/11/2008	2008	1	0	0	1	0	0	0	0	1	0.17	0	0.17
O24-12	O24	355773	1329609	BA_RG	01/11/2008	2008	91	55	0	146	0	0	0	0	146	24.33	0	24.33
O27-07	O27	352991	1294454	BA_RG	01/11/2008	2008	27	6	0	33	7	1	0	8	41	5.5	1.33	6.83
P17-05	P17	369336	1392230	BA_RG	01/11/2008	2008	0	0	0	0	0	1	0	1	1	0	0.17	0.17
P25-01	P25	369992	1317506	BA_RG	01/11/2008	2008	23	35	0	58	0	0	0	0	58	9.67	0	9.67
P25-06	P25	366679	1310934	BA_RG	01/11/2008	2008	2	9	0	11	0	0	0	0	11	1.83	0	1.83
P26-01	P26	366385	1309647	BA_RG	01/11/2008	2008	8	8	0	16	0	0	0	0	16	2.67	0	2.67
P26-06	P26	360282	1308533	BA_RG	01/11/2008	2008	0	2	0	2	0	0	0	0	2	0.33	0	0.33
P26-11	P26	368147	1302756	BA_RG	01/11/2008	2008	0	0	0	0	1	1	0	2	2	0	0.33	0.33
P27-02	P27	360809	1296774	BA_RG	01/11/2008	2008	0	0	0	0	2	1	0	3	3	0	0.5	0.5
P27-06	P27	360153	1291321	BA_RG	01/11/2008	2008	0	0	0	0	1	0	0	1	1	0	0.17	0.17
P27-07	P27	365729	1297887	BA_RG	01/11/2008	2008	0	0	0	0	1	0	0	1	1	0	0.17	0.17
P28-02	P28	369916	1285507	BA_RD	01/11/2008	2008	45	22	0	67	67	58	29	154	221	11.17	25.67	36.83
P28-03	P28	369584	1285195	BA_RG	01/11/2008	2008	13	8	0	21	57	49	0	106	127	3.5	17.67	21.17
P28-05	P28	363403	1287368	BA_RG	01/11/2008	2008	1	2	0	3	8	11	0	19	22	0.5	3.17	3.67
P28-06	P28	365409	1286492	BA_RG	01/11/2008	2008	0	0	0	0	16	12	0	28	28	0	4.67	4.67
P28-07	P28	367600	1284955	BA_RG	01/11/2008	2008	0	0	0	0	13	9	0	22	22	0	3.67	3.67
P28-08	P28	368997	1286328	BA_RG	01/11/2008	2008	0	0	0	0	5	5	0	10	10	0	1.67	1.67
Q18-01	Q18	370605	1386518	BA_RG	01/11/2008	2008	0	0	0	0	60	26	0	86	86	0	14.33	14.33
Q18-02	Q18	372472	1389063	BA_RG	01/11/2008	2008	0	0	0	0	7	4	0	11	11	0	1.83	1.83
Q24-06	Q24	370778	1324449	BA_RG	01/11/2008	2008	0	0	0	0	1	0	0	1	1	0	0.17	0.17
Q26-01	Q26	371038	1300866	BA_RG	01/11/2008	2008	0	0	0	0	1	2	0	3	3	0	0.5	0.5
Q26-02	Q26	370177	1301124	BA_RG	01/11/2008	2008	0	0	0	0	0	1	0	1	1	0	0.17	0.17
Q27-01	Q27	372659	1290276	BA_RD	01/11/2008	2008	23	30	0	53	30	26	10	66	119	8.83	11	19.83
Q27-03	Q27	374091	1292025	BA_RD	01/11/2008	2008	13	5	0	18	3	0	0	3	21	3	0.5	3.5
Q27-07	Q27	376881	1297717	BA_RG	01/11/2008	2008	0	0	0	0	1	10	0	11	11	0	1.83	1.83
Q27-13	Q27	372879	1299325	BA_RG	01/11/2008	2008	0	0	0	0	0	2	0	2	2	0	0.33	0.33
Q28-02	Q28	371362	1288522	BA_RD	01/11/2008	2008	4	20	0	24	7	10	0	17	41	4	2.83	6.83
Q28-06	Q28	370545	1283418	BA_RG	01/11/2008	2008	13	0	0	13	28	12	0	40	53	2.17	6.67	8.83
Q28-11	Q28	376795	1282494	BA_RD	01/11/2008	2008	2	2	0	4	0	0	0	0	4	0.67	0	0.67
R25-02	R25	389438	1310267	BA_RD	01/11/2008	2008	59	29	0	88	2	0	0	2	90	14.67	0.33	15
R25-04	R25	389344	1312136	BA_RD	01/11/2008	2008	24	29	1	54	2	0	0	2	56	9	0.33	9.33
R25-05	R25	389334	1314407	BA_RD	01/11/2008	2008	82	38	1	121	0	0	0	0	121	20.17	0	20.17
R26-01	R26	389198	1308893	BA_RD	01/11/2008	2008	21	8	0	29	1	0	0	1	30	4.83	0.17	5
R26-02	R26	388672	1308197	BA_RD	01/11/2008	2008	3	4	0	7	0	0	0	0	7	1.17	0	1.17
R26-04	R26	385991	1309045	BA_RD	01/11/2008	2008	133	58	1	192	0	0	0	0	192	32	0	32
R26-06	R26	384080	1305955	BA_RD	01/11/2008	2008	51	30	0	81	3	2	0	5	86	13.5	0.83	14.33
R26-08	R26	384949	1303664	BA_RD	01/11/2008	2008	8	1	0	9	0	0	0	0	9	3	0	3
R26-11	R26	382340	1300251	BA_RD	01/11/2008	2008	49	10	9	68	5	2	1	8	76	11.33	1.33	12.67
R27-01	R27	388620	1299002	BA_RD	01/11/2008	2008	29	38	4	71	0	0	0	0	71	11.83	0	11.83
R27-02	R27	388867	1299316	BA_RD	01/11/2008	2008	2	26	0	28	0	0	0	0	28	4.67	0	4.67
R27-04	R27	381381	1299727	BA_RD	01/11/2008	2008	16	19	0	35	6	8	3	17	52	5.83	2.83	8.67
R27-08	R27	380118	1298776	BA_RD	01/11/2008	2008	1	3	0	4	0	1	0	1	5	0.67	0.17	0.83
R28-03	R28	389562	1288491	BA_RD	01/11/2008	2008	0	1	0	1	0	0	0	0	1	0.17	0	0.17
S17-05	S17	395438	1393948	BA_RG	01/11/2008	2008	0	0	0	0	0	1	0	1	1	0	0.17	0.17
S23-01	S23	398691	1329901	BA_RG	01/11/2008	2008	88	94	0	182	4	0	0	4	186	30.33	0.67	31
S23-02	S23	399214	1330898	BA_RD	01/11/2008	2008	50	33	1	84	0	0	0	0	84	14	0	14
S24-04	S24	394912	1320656	BA_RD	01/11/2008	2008	55	24	0	79	0	0	0	0	79	13.17	0	13.17
S24-05	S24	396509	1320732	BA_RD	01/11/2008	2008	67	43	1	111	0	0	0	0	111	18.5	0	18.5
S24-07	S24	395437	1323388	BA_RD	01/11/2008	2008	199	53	1	253	0	0	0	0	253	42.17	0	42.17
S24-09	S24	396736	1326821	BA_RD	01/11/2008	2008	62	26	1	89	0	0	0	0	89	14.83	0	14.83
S24-10	S24	399047	1326969	BA_RD	01/11/2008	2008	24	16	1	41	0	0	0	0	41	6.83	0	6.83
S24-13	S24	398214	1328649	BA_RD	01/11/2008	2008	45	25	0	70	0	0	0	0	70	11.67	0	11.67
S25-02	S25	390238	1313182	BA_RD	01/11/2008	2008	17	13	3	33	0	0	0	0	33	5.5	0	5.5
S25-04	S25	390996	1314174	BA_RD	01/11/2008	2008	30	22	0	52	0	0	0	0	52	8.67	0	8.67
S25-06	S25	390963	1315764	BA_RD	01/11/2008	2008	129	72	2	203	0	0	0	0	203	33.83	0	33.83
S25-08	S25	391297	1317803	BA_RD	01/11/2008	2008	164	72	0	236	0	0	0	0	236	39.33	0	39.33
S25-10	S25	392789	1318608	BA_RD	01/11/2008	2008	88	47	2	137	0	0	0	0	137	22.83	0	22.83
S25-12	S25	392944	1317917	BA_RD	01/11/2008	2008	0	2	0	2	0	0	0	0	2	0.33	0	0.33
S25-13	S25	395893	1319539	BA_RD	01/11/2008	2008	31	19	0	50	0	0	0	0	50	8.33	0	8.33
S26-02	S26	391456	1305463	BA_RD	01/11/2008	2008	1	0	0	1	0	0	0	0	1	0.17	0	0.17
S27-10	S27	391296	1297921	BA_RD	01/11/2008	2008	0	1	0	1	0	0	0	0	1	0.17	0	0.17
S28-04	S28	390125	1287797	BA_RD	01/11/2008	2008	10	10	2	22	0	0	0	0	22	3.67	0	3.67
S28-05	S28	390989	1287112	BA_RD	01/11/2008	2008	1	5	0	6	0	0	0	0	6	1	0	1
S28-06	S28	391631	1288244	BA_RD	01/11/2008	2008	0	6	0	6	0	0	0	0	6	1	0	1
T17-03	T17	401356	1392425	BA_RG	01/11/2008	2008	0	0	0	0	0	1	0	1	1	0	0.17	0.17
T21-01	T21	409478	1351886	BA_RG	01/11/2008	2008	86	126	0	212	2	4	0	6	218	35.33	1	36.33
T21-02	T21	409703	1352749	BA_RD	01/11/2008	2008	58	44	0	102	5	2	0	7	109	17	1.17	18.17
T21-03	T21	410010	1353346	BA_RG	01/11/2008	2008	34	26	0	60	1	0	0	1	61	10	0.17	10.17
T22-01	T22	405447	1340320	BA_RG	01/11/2008	2008	55	95	0	150	0	0	0	0	150	25	0	25
T22-02	T22	407225	1339719	BA_RD	01/11/2008	2008	1	0	0	1	0	0	0	0	1	0.17	0	0.17
T22-03	T22	408822	1340401	BA_RG	01/11/2008	2008	23	24	0	47	0	0	0	0	47	7.83	0	7.83
T23-06	T23	403081	1334917	BA_RD	01/11/2008	2008	56	44	0	100	0	0	0	0	100	16.67	0	16.67
T23-10	T23	401745	1332313	BA_RD	01/11/2008	2008	21	9	1	31	0	0	0	0	31	5.17	0	5.17
T23-12	T23	400039	1331232	BA_RD	01/11/2008	2008	50	23	2	75	0	0	0	0	75	12.5	0	12.5
T23-13	T23	400933	1330080	BA_RD	01/11/2008	2008	2	0	0	2	0	0	0	0	2	0.33	0	0.33
T24-01	T24	403436	1327096	BA_RD	01/11/2008	2008	3	1	0	4	0	0	0	0	4	0.67	0	0.67
T24-02	T24	404476	1326141	BA_RD	01/11/2008	2008	1	1	0	2	0	0	0	0	2	0.33	0	0.33
T24-07	T24	409738	1321682	BA_RD	01/11/2008	2008	0	0	0	0	2	2	0	4	4	0	0.67	0.67
T25-02	T25	408684	1318341	BA_RD	01/11/2008	2008	1	0	0	1	3	0	0	3	4	0.17	0.5	0.67
T25-05	T25	405609	1313366	BA_RD	01/11/2008	2008	0	1	0	1	0	0	0	0	1	0.17	0	0.17
T26-03	T26	406102	1307490	BA_RD	01/11/2008	2008	0	0	0	0	1	0	1	2	2	0	0.33	0.33
U20-03	U20	418901	1359947	BA_RG	01/11/2008	2008	55	46	0	101	0	0	0	0	101	16.83	0	16.83
U20-04	U20	419742	1360817	BA_RD	01/11/2008	2008	27	41	0	68	22	17	0	39	107	11.33	6.5	17.83
U20-06	U20	420019	1362943	BA_RD	01/11/2008	2008	24	19	0	43	17	14	0	31	74	7.17	5.17	12.33
U20-07	U20	419810	1363587	BA_RG	01/11/2008	2008	22	36	0	58	0	0	0	0	58	9.67	0	9.67
U21-01	U21	411008	1350209	BA_RD	01/11/2008	2008	19	13	0	32	0	0	0	0	32	5.33	0	5.33
U21-02	U21	410893	1351372	BA_RD	01/11/2008	2008	27	32	0	59	1	3	0	4	63	9.83	0.67	10.5
U21-03	U21	410441	1353918	BA_RD	01/11/2008	2008	21	45	0	66	3	3	0	6	72	11	1	12
U21-04	U21	411121	1355030	BA_RG	01/11/2008	2008	38	70	0	108	1	2	0	3	111	18	0.5	18.5
U21-05	U21	411952	1355725	BA_RD	01/11/2008	2008	27	16	0	43	3	7	0	10	53	7.17	1.67	8.83
U21-07	U21	413605	1356512	BA_RD	01/11/2008	2008	27	20	0	47	2	2	0	4	51	7.83	0.67	8.5
U21-08	U21	414547	1356952	BA_RG	01/11/2008	2008	58	51	0	109	0	0	0	0	109	18.17	0	18.17
U21-09	U21	417042	1355835	BA_RD	01/11/2008	2008	0	1	0	1	0	0	0	0	1	0.17	0	0.17
U21-11	U21	418053	1359329	BA_RD	01/11/2008	2008	105	107	0	212	41	30	0	71	283	35.33	11.83	47.17
U22-01	U22	410617	1341933	BA_RD	01/11/2008	2008	34	42	0	76	0	0	0	0	76	12.67	0	12.67
U22-07	U22	411331	1344666	BA_RD	01/11/2008	2008	70	96	0	166	0	1	0	1	167	27.67	0.17	27.83
U22-08	U22	411933	1346124	BA_RG	01/11/2008	2008	46	40	0	86	0	0	0	0	86	14.33	0	14.33
U22-09	U22	411276	1347482	BA_RD	01/11/2008	2008	77	119	0	196	0	1	0	1	197	32.67	0.17	32.83
U22-10	U22	411258	1349782	BA_RG	01/11/2008	2008	40	18	0	58	0	0	0	0	58	9.67	0	9.67
V17-08	V17	424366	1399706	BA_RG	01/11/2008	2008	2	0	0	2	0	0	0	0	2	0.33	0	0.33
V19-01	V19	425820	1370935	BA_RD	01/11/2008	2008	0	0	0	0	0	1	0	1	1	0	0.17	0.17
V19-04	V19	425860	1372345	BA_RD	01/11/2008	2008	3	3	0	6	11	9	0	20	26	1	3.33	4.33
V19-05	V19	427287	1372418	BA_RG	01/11/2008	2008	21	25	0	46	5	2	0	7	53	7.67	1.17	8.83
V19-06	V19	428670	1372683	BA_RG	01/11/2008	2008	75	130	0	205	3	7	0	10	215	34.17	1.67	35.83
V19-07	V19	429639	1373150	BA_RD	01/11/2008	2008	65	95	0	160	78	130	0	208	368	26.67	34.67	61.33
V20-01	V20	420491	1394469	BA_RG	01/11/2008	2008	24	10	0	34	17	20	0	37	71	5.67	6.17	11.83
V20-02	V20	420482	1365104	BA_RG	01/11/2008	2008	67	94	0	161	7	5	0	12	173	26.83	2	28.83
V20-03	V20	421035	1366494	BA_RD	01/11/2008	2008	12	11	0	23	11	9	0	20	43	3.83	3.33	7.17
V20-04	V20	432445	1367129	BA_RG	01/11/2008	2008	21	41	0	62	0	0	0	0	62	10.33	0	10.33
V20-05	V20	421841	1368174	BA_RD	01/11/2008	2008	32	30	0	62	25	37	0	62	124	10.33	10.33	20.67
V20-07	V20	423891	1369733	BA_RD	01/11/2008	2008	10	2	0	12	13	4	0	17	29	2	2.83	4.83
V20-09	V20	425938	1369675	BA_RD	01/11/2008	2008	0	0	0	0	1	1	0	2	2	0	0.33	0.33
W16-02	W16	433196	1406736	BA_RG	01/11/2008	2008	1	0	0	1	0	0	0	0	1	0.17	0	0.17
W16-03	W16	435197	1406183	BA_RG	01/11/2008	2008	2	0	0	2	0	0	0	0	2	0.33	0	0.33
W16-05	W16	437439	1405672	BA_RG	01/11/2008	2008	2	1	0	3	0	0	0	0	3	0.5	0	0.5
W18-01	W18	439350	1380003	BA_RG	01/11/2008	2008	11	20	0	31	15	23	0	38	69	5.17	6.33	11.5
W18-02	W18	439722	1381161	BA_RD	01/11/2008	2008	14	7	0	21	9	2	0	11	32	3.5	1.83	5.33
W18-03	W18	439573	1382512	BA_RD	01/11/2008	2008	33	3	0	36	8	3	0	11	47	6	1.83	7.83
W19-01	W19	430073	1374040	BA_RG	01/11/2008	2008	51	247	0	298	20	68	0	88	386	49.67	14.67	64.33
W19-04	W19	432578	1370360	BA_RD	01/11/2008	2008	2	2	0	4	14	6	0	20	24	0.67	3.33	4
W19-05	W19	434879	1371115	BA_RG	01/11/2008	2008	109	288	0	397	7	23	0	30	427	66.17	5	71.17
W19-06	W19	437825	1370629	BA_RD	01/11/2008	2008	44	67	0	111	9	33	0	42	153	18.5	7	25.5
W19-08	W19	438227	1375230	BA_RD	01/11/2008	2008	6	6	0	12	16	18	0	34	46	2	5.67	7.67
W19-09	W19	438858	1374365	BA_RD	01/11/2008	2008	0	2	0	2	0	1	0	1	3	0.33	0.17	0.5
W19-10	W19	438492	1376481	BA_RD	01/11/2008	2008	32	38	0	70	29	35	0	64	134	11.67	10.67	22.33
W19-11	W19	439289	1377916	BA_RG	01/11/2008	2008	31	28	0	59	30	48	0	78	137	9.83	13	22.83
W19-12	W19	438974	1379035	BA_RD	01/11/2008	2008	13	23	0	36	20	17	0	37	73	6	6.17	12.17
W20-05	W20	431297	1367371	BA_RD	01/11/2008	2008	0	0	0	0	0	1	0	1	1	0	0.17	0.17
W20-07	W20	431646	1369193	BA_RD	01/11/2008	2008	0	0	0	0	2	2	0	4	4	0	0.67	0.67
W20-08	W20	436381	1369002	BA_RD	01/11/2008	2008	0	1	0	1	0	1	0	1	2	0.17	0.17	0.33
X16-02	X16	441673	1405991	BA_RG	01/11/2008	2008	1	2	0	3	0	0	0	0	3	0.5	0	0.5
X16-04	X16	443756	1406194	BA_RD	01/11/2008	2008	1	2	0	3	1	8	0	9	12	0.5	1.5	2
X16-05	X16	443810	1407411	BA_RG	01/11/2008	2008	6	5	0	11	0	0	0	0	11	1.83	0	1.83
X16-06	X16	445473	1406889	BA_RD	01/11/2008	2008	0	0	0	0	2	2	0	4	4	0	0.67	0.67
X16-08	X16	449164	1405004	BA_RD	01/11/2008	2008	0	0	0	0	5	6	0	11	11	0	1.83	1.83
X16-12	X16	443048	1400949	BA_RG	01/11/2008	2008	4	5	0	9	2	0	0	2	11	1.5	0.33	1.83
X17-01	X17	440819	1390582	BA_RD	01/11/2008	2008	8	12	0	20	22	41	0	63	83	3.33	10.5	13.83
X17-02	X17	442086	1390861	BA_RG	01/11/2008	2008	17	24	0	41	24	25	0	49	90	6.83	8.17	15
X17-03	X17	442475	1392232	BA_RD	01/11/2008	2008	12	14	0	26	17	20	0	37	63	4.33	6.17	10.5
X17-04	X17	441410	1393180	BA_RG	01/11/2008	2008	5	10	0	15	17	14	0	31	46	2.5	5.17	7.67
X17-05	X17	442832	1394054	BA_RD	01/11/2008	2008	11	6	0	17	32	22	0	54	71	2.83	9	11.83
X17-07	X17	442898	1396089	BA_RD	01/11/2008	2008	2	0	0	2	11	22	0	33	35	0.33	5.5	5.83
X17-09	X17	443564	1397974	BA_RD	01/11/2008	2008	2	8	0	10	18	12	0	30	40	1.67	5	6.67
X17-11	X17	443542	1399393	BA_RD	01/11/2008	2008	2	1	0	3	4	7	0	11	14	0.5	1.83	2.33
X18-01	X18	440190	1382428	BA_RG	01/11/2008	2008	13	37	0	50	15	37	0	52	102	8.33	8.67	17
X18-02	X18	441122	1382133	BA_RD	01/11/2008	2008	0	0	0	0	0	1	0	1	1	0	0.17	0.17
X18-03	X18	440700	1383750	BA_RD	01/11/2008	2008	24	43	0	67	21	28	0	49	116	11.17	8.17	19.33
X18-05	X18	440918	1386489	BA_RD	01/11/2008	2008	8	4	0	12	9	6	0	15	27	2	2.5	4.5
X18-06	X18	440742	1387419	BA_RG	01/11/2008	2008	25	19	0	44	13	18	0	31	75	7.33	5.17	12.5
X18-07	X18	441887	1388823	BA_RD	01/11/2008	2008	10	5	0	15	4	24	0	28	43	2.5	4.67	7.17
X19-02	X19	441535	1373751	BA_RD	01/11/2008	2008	4	4	0	8	5	1	0	6	14	1.33	1	2.33
X19-03	X19	440987	1372390	BA_RD	01/11/2008	2008	0	0	0	0	1	0	0	1	1	0	0.17	0.17
X19-04	X19	442111	1371712	BA_RD	01/11/2008	2008	1	2	0	3	1	0	0	1	4	0.5	0.17	0.67
X20-03	X20	440297	1368306	BA_RD	01/11/2008	2008	0	0	0	0	0	1	0	1	1	0	0.17	0.17
X20-05	X20	440356	1368852	BA_RD	01/11/2008	2008	0	1	0	1	0	0	0	0	1	0.17	0	0.17
X20-07	X20	443886	1369960	BA_RD	01/11/2008	2008	0	2	0	2	1	2	0	3	5	0.33	0.5	0.83
Y15-01	Y15	452453	1410127	BA_RG	01/11/2008	2008	1	2	0	3	0	0	0	0	3	0.5	0	0.5
Y15-02	Y15	452726	1411108	BD_RG	01/11/2008	2008	0	0	0	0	2	4	0	6	6	0	1	1
Y16-03	Y16	451167	1408336	BA_RD	01/11/2008	2008	0	0	0	0	0	1	0	1	1	0	0.17	0.17
Y16-04	Y16	451866	1409293	BA_RG	01/11/2008	2008	2	3	0	5	0	0	0	0	5	0.83	0	0.83
Y16-05	Y16	454282	1409703	BD_RG	01/11/2008	2008	1	3	0	4	3	5	0	8	12	0.67	1.33	2
Y16-07	Y16	455562	1408947	BD_RG	01/11/2008	2008	1	0	0	1	1	0	0	1	2	0.17	0.17	0.33
Y16-08	Y16	454638	1408279	BD_RD	01/11/2008	2008	1	0	0	1	0	0	0	0	1	0.17	0	0.17
Y16-09	Y16	456962	1408215	BD_RG	01/11/2008	2008	1	1	0	2	3	1	0	4	6	0.33	0.67	1
Y16-10	Y16	456329	1406068	BD_RD	01/11/2008	2008	0	0	0	0	1	1	0	2	2	0	0.33	0.33
Y16-11	Y16	457654	1405049	BD_RG	01/11/2008	2008	1	0	0	1	2	3	0	5	6	0.17	0.83	1
Z16-01	Z16	467220	1401187	BD_RD	01/11/2008	2008	2	1	0	3	1	1	0	2	5	0.5	0.33	0.83
Z16-03	Z16	469357	1401769	BD_RD	01/11/2008	2008	0	0	0	0	0	2	0	2	2	0	0.33	0.33
Z17-01	Z17	460780	1399649	BD_RG	01/11/2008	2008	1	0	0	1	6	10	0	16	17	0.17	2.67	2.83
Z17-02	Z17	460059	1397774	BD_RD	01/11/2008	2008	1	1	0	2	1	4	0	5	7	0.33	0.83	1.17
Z17-03	Z17	459865	1396140	BD_RG	01/11/2008	2008	0	1	0	1	2	2	0	4	5	0.17	0.67	0.83
Z17-04	Z17	460990	1395188	BD_RD	01/11/2008	2008	0	1	0	1	1	2	0	3	4	0.17	0.5	0.67
Z17-05	Z17	464024	1396023	BD_RG	01/11/2008	2008	0	0	0	0	1	0	0	1	1	0	0.17	0.17
Z17-06	Z17	464855	1398074	BD_RD	01/11/2008	2008	2	1	0	3	2	7	0	9	12	0.5	1.5	2
Z17-07	Z17	467148	1401310	BD_RG	01/11/2008	2008	0	3	0	3	0	1	0	1	4	0.5	0.17	0.67
Z18-05	Z18	463836	1380618	BD_RD	01/11/2008	2008	0	0	0	0	0	2	0	2	2	0	0.33	0.33
Z18-06	Z18	467308	1383218	BD_RD	01/11/2008	2008	0	0	0	0	2	1	0	3	3	0	0.5	0.5
Z18-07	Z18	469021	1383552	BD_RD	01/11/2008	2008	0	0	0	0	3	1	0	4	4	0	0.67	0.67
AA16-04	AA16	473609	1400709	BD_RD	01/05/2013	2013	0	0	0	0	0	0	0	0	0	0	0	0
AA17-02	AA17	472842	1397947	BD_RD	01/05/2013	2013	0	0	0	0	0	0	0	0	0	0	0	0
AA17-03	AA17	473042	1394365	BD_RG	01/05/2013	2013	1	0	0	1	0	0	0	0	1	0.17	0	0.17
AA17-04	AA17	472380	1396068	BD_RD	01/05/2013	2013	0	0	0	0	0	0	0	0	0	0	0	0
AA17-06	AA17	472636	1392306	BD_RD	01/05/2013	2013	0	0	0	0	0	0	0	0	0	0	0	0
AA17-07	AA17	473052	1390287	BD_RG	01/05/2013	2013	0	0	0	0	0	0	0	0	0	0	0	0
AA17-08	AA17	479768	1391641	BD_RG	01/05/2013	2013	0	0	0	0	0	0	0	0	0	0	0	0
AA17-09	AA17	479683	1393787	BD_RG	01/05/2013	2013	0	0	0	0	0	0	0	0	0	0	0	0
AA18-03	AA18	473489	1383800	BD_RG	01/05/2013	2013	0	0	0	0	0	0	0	0	0	0	0	0
AA18-04	AA18	474222	1385886	BD_RD	01/05/2013	2013	0	0	0	0	0	0	0	0	0	0	0	0
AA18-05	AA18	474069	1387180	BD_RG	01/05/2013	2013	0	0	0	0	0	0	0	0	0	0	0	0
AA18-06	AA18	473085	1388701	BD_RD	01/05/2013	2013	0	0	0	0	0	0	0	0	0	0	0	0
AA18-07	AA18	474550	1382659	BD_RD	01/05/2013	2013	0	0	0	0	0	0	0	0	0	0	0	0
AA18-08	AA18	476092	1383746	BD_RG	01/05/2013	2013	0	0	0	0	0	0	0	0	0	0	0	0
AA18-09	AA18	476290	1382352	BD_RD	01/05/2013	2013	0	0	0	0	0	0	0	0	0	0	0	0
AA18-11	AA18	478940	1384553	BD_RD	01/05/2013	2013	0	0	0	0	0	0	0	0	0	0	0	0
AA18-12	AA18	479441	1387492	BD_RG	01/05/2013	2013	0	0	0	0	0	0	0	0	0	0	0	0
AA19-02	AA19	471461	1371461	BD_RD	01/05/2013	2013	0	0	0	0	0	0	0	0	0	0	0	0
AA19-04	AA19	476221	1373195	BD_RD	01/05/2013	2013	0	0	0	0	0	0	0	0	0	0	0	0
AA19-05	AA19	476303	1374866	BD_RD	01/05/2013	2013	0	0	0	0	0	0	0	0	0	0	0	0
AA19-06	AA19	477042	1376370	BD_RD	01/05/2013	2013	0	0	0	0	0	0	0	0	0	0	0	0
AA19-07	AA19	477991	1379534	BD_RD	01/05/2013	2013	0	0	0	0	0	0	0	0	0	0	0	0
AA20-02	AA20	471611	1363755	BD_RD	01/05/2013	2013	0	0	0	0	0	0	0	0	0	0	0	0
AA20-07	AA20	472839	1367965	BD_RD	01/05/2013	2013	0	0	0	0	0	0	0	0	0	0	0	0
AA28-01	AA28	479707	1283955	BD_RD	01/05/2013	2013	0	0	0	0	0	0	0	0	0	0	0	0
AA28-02	AA28	478555	1284597	BD_RD	01/05/2013	2013	0	0	0	0	0	0	0	0	0	0	0	0
AA28-05	AA28	476345	1287330	BD_RD	01/05/2013	2013	0	0	0	0	0	0	0	0	0	0	0	0
AB16-05	AB16	481290	1400134	BD_RG	01/05/2013	2013	0	0	0	0	0	0	0	0	0	0	0	0
AB17-04	AB17	481402	1399620	BD_RG	01/05/2013	2013	0	0	0	0	0	0	0	0	0	0	0	0
AB17-05	AB17	483441	1392691	BD_RG	01/05/2013	2013	0	0	0	0	0	0	0	0	0	0	0	0
AB18-01	AB18	480337	1384169	BD_RG	01/05/2013	2013	0	0	0	0	0	0	0	0	0	0	0	0
AB18-02	AB18	481570	1381867	BD_RD	01/05/2013	2013	0	0	0	0	0	0	0	0	0	0	0	0
AB18-03	AB18	483241	1381811	BD_RG	01/05/2013	2013	0	0	0	0	0	0	0	0	0	0	0	0
AB18-04	AB18	484169	1379966	BD_RD	01/05/2013	2013	0	0	0	0	0	0	0	0	0	0	0	0
AB18-06	AB18	485522	1383507	BD_RG	01/05/2013	2013	0	0	0	0	0	0	0	0	0	0	0	0
AB18-07	AB18	486375	1383426	BD_RG	01/05/2013	2013	0	0	0	0	1	0	0	1	1	0	0.17	0.17
AB19-01	AB19	489944	1372056	BD_RG	01/05/2013	2013	0	0	0	0	0	0	0	0	0	0	0	0
AB19-02	AB19	488916	1373557	BD_RD	01/05/2013	2013	0	0	0	0	0	0	0	0	0	0	0	0
AB19-04	AB19	489539	1374290	BD_RG	01/05/2013	2013	0	0	0	0	0	0	0	0	0	0	0	0
AB19-05	AB19	488749	1374598	BD_RG	01/05/2013	2013	0	0	0	0	0	0	0	0	0	0	0	0
AB19-06	AB19	487182	1375603	BD_RD	01/05/2013	2013	0	0	0	0	0	0	0	0	0	0	0	0
AB19-07	AB19	426498	1376327	BD_RG	01/05/2013	2013	0	0	0	0	0	0	0	0	0	0	0	0
AB19-08	AB19	485587	1377885	BD_RD	01/05/2013	2013	0	0	0	0	0	0	0	0	0	0	0	0
AB19-09	AB19	485425	1379362	BD_RG	01/05/2013	2013	0	0	0	0	0	0	0	0	0	0	0	0
AB28-03	AB28	485400	1280907	BD_RD	01/05/2013	2013	0	0	0	0	0	0	0	0	0	0	0	0
AB28-05	AB28	483459	1282533	BD_RD	01/05/2013	2013	0	0	0	0	0	0	0	0	0	0	0	0
AB29-02	AB29	487656	1278671	BD_RD	01/05/2013	2013	0	0	0	0	0	0	0	0	0	0	0	0
AC17-03	AC17	491206	1396386	BD_RG	01/05/2013	2013	0	0	0	0	0	0	0	0	0	0	0	0
AC19-01	AC19	490564	1371588	BD_RD	01/05/2013	2013	0	0	0	0	0	0	0	0	0	0	0	0
AC19-02	AC19	491731	1371270	BD_RG	01/05/2013	2013	0	0	0	0	0	0	0	0	0	0	0	0
AC19-03	AC19	493733	1370707	BD_RD	01/05/2013	2013	0	0	0	0	0	0	0	0	0	0	0	0
AC20-01	AC20	490431	1369005	BD_RD	01/05/2013	2013	0	0	0	0	0	0	0	0	0	0	0	0
AC20-05	AC20	495194	1369794	BD_RG	01/05/2013	2013	0	0	0	0	0	0	0	0	0	0	0	0
AC20-07	AC20	496550	1368026	BD_RD	01/05/2013	2013	0	0	0	0	0	0	0	0	0	0	0	0
AC20-12	AC20	497755	1368470	BD_RG	01/05/2013	2013	0	0	0	0	0	0	0	0	0	0	0	0
AC27-02	AC27	499389	1292140	BD_RD	01/05/2013	2013	0	0	0	0	0	0	0	0	0	0	0	0
AC27-04	AC27	499221	1295015	BD_RD	01/05/2013	2013	0	0	0	0	0	0	0	0	0	0	0	0
AD20-01	AD20	500383	1367777	BD_RD	01/05/2013	2013	0	0	0	0	0	0	0	0	0	0	0	0
AD20-02	AD20	501829	1367719	BD_RG	01/05/2013	2013	0	0	0	0	0	0	0	0	0	0	0	0
AD20-03	AD20	502665	1366841	BD_RD	01/05/2013	2013	0	0	0	0	0	0	0	0	0	0	0	0
AD20-04	AD20	504347	1364553	BD_RG	01/05/2013	2013	0	0	0	0	0	0	0	0	0	0	0	0
AD20-06	AD20	506711	1366834	BD_RG	01/05/2013	2013	0	0	0	0	0	0	0	0	0	0	0	0
AD20-08	AD20	508138	1368113	BD_RG	01/05/2013	2013	0	0	0	0	0	0	0	0	0	0	0	0
AD23-03	AD23	507576	1334128	BD_RD	01/05/2013	2013	0	0	0	0	0	0	0	0	0	0	0	0
AD23-04	AD23	507944	1332652	BD_RG	01/05/2013	2013	0	0	0	0	0	1	0	1	1	0	0.17	0.17
AD23-05	AD23	508437	1331834	BD_RD	01/05/2013	2013	0	0	0	0	0	1	0	1	1	0	0.17	0.17
AD23-06	AD23	509398	1331166	BD_RG	01/05/2013	2013	0	0	0	0	0	0	0	0	0	0	0	0
AD24-01	AD24	509710	1329822	BD_RD	01/05/2013	2013	0	0	0	0	0	0	0	0	0	0	0	0
AD26-01	AD26	509043	1302762	BD_RG	01/05/2013	2013	0	0	0	0	0	0	0	0	0	0	0	0
AD26-04	AD26	509353	1306133	BD_RD	01/05/2013	2013	0	0	0	0	0	0	0	0	0	0	0	0
AD26-05	AD26	506692	1306892	BD_RD	01/05/2013	2013	0	0	0	0	0	0	0	0	0	0	0	0
AD27-02	AD27	501590	1289919	BD_RD	01/05/2013	2013	0	0	0	0	0	0	0	0	0	0	0	0
AE20-04	AE20	514428	1369943	BD_RD	01/05/2013	2013	0	0	0	0	0	1	0	1	1	0	0.17	0.17
AE20-06	AE20	517048	1369130	BD_RD	01/05/2013	2013	0	0	0	0	0	0	0	0	0	0	0	0
AE20-07	AE20	518737	1367432	BD_RG	01/05/2013	2013	0	0	0	0	0	0	0	0	0	0	0	0
AE20-08	AE20	518876	1364704	BD_RD	01/05/2013	2013	0	0	0	0	0	0	0	0	0	0	0	0
AE20-10	AE20	519049	1362287	BD_RG	01/05/2013	2013	0	0	0	0	0	0	0	0	0	0	0	0
AE20-11	AE20	515840	1363793	BD_RD	01/05/2013	2013	0	0	0	0	0	0	0	0	0	0	0	0
AE20-12	AE20	513783	1361476	BD_RG	01/05/2013	2013	0	0	0	0	0	0	0	0	0	0	0	0
AE21-01	AE21	518421	1350421	BD_RG	01/05/2013	2013	0	0	0	0	0	0	0	0	0	0	0	0
AE21-06	AE21	515969	1353408	BD_RG	01/05/2013	2013	0	0	0	0	0	0	0	0	0	0	0	0
AE21-10	AE21	513745	1354520	BD_RD	01/05/2013	2013	0	0	0	0	0	0	0	0	0	0	0	0
AE21-12	AE21	512546	1358032	BD_RD	01/05/2013	2013	0	0	0	0	0	0	0	0	0	0	0	0
AE22-01	AE22	511054	1347350	BD_RD	01/05/2013	2013	0	0	0	0	0	0	0	0	0	0	0	0
AE22-02	AE22	511608	1346485	BD_RD	01/05/2013	2013	0	0	0	0	0	0	0	0	0	0	0	0
AE22-06	AE22	519666	1343859	BD_RD	01/05/2013	2013	0	0	0	0	0	0	0	0	0	0	0	0
AE22-08	AE22	519602	1346397	BD_RD	01/05/2013	2013	0	0	0	0	0	0	0	0	0	0	0	0
AE22-11	AE22	518983	1349146	BD_RG	01/05/2013	2013	0	0	0	0	0	0	0	0	0	0	0	0
AE23-04	AE23	517709	1335395	BD_RG	01/05/2013	2013	0	0	0	0	0	0	0	0	0	0	0	0
AE23-06	AE23	515372	1337259	BD_RG	01/05/2013	2013	0	0	0	0	0	0	0	0	0	0	0	0
AE23-07	AE23	514134	1337684	BD_RG	01/05/2013	2013	0	0	0	0	1	0	0	1	1	0	0.17	0.17
AE23-08	AE23	511659	1336982	BD_RD	01/05/2013	2013	0	0	0	0	0	0	0	0	0	0	0	0
AE23-09	AE23	510419	1336389	BD_RG	01/05/2013	2013	0	1	0	1	0	1	0	1	2	0.17	0.17	0.33
AE24-01	AE24	512023	1320458	BD_RG	01/05/2013	2013	0	1	0	1	0	0	0	0	1	0.17	0	0.17
AE24-02	AF24	519398	1320268	BD_RG	01/05/2013	2013	0	0	0	0	7	6	2	15	15	0	2.5	2.5
AE24-03	AF24	513877	1320967	BD_RG	01/05/2013	2013	0	0	0	0	0	0	0	0	0	0	0	0
AE24-04	AE24	514674	1321964	BD_RD	01/05/2013	2013	0	0	0	0	0	0	0	0	0	0	0	0
AE24-06	AE24	516762	1324877	BD_RD	01/05/2013	2013	0	0	0	0	0	0	0	0	0	0	0	0
AE24-07	AE24	516395	1325743	BD_RG	01/05/2013	2013	0	0	0	0	0	0	0	0	0	0	0	0
AE24-08	AE24	515066	1327131	BD_RD	01/05/2013	2013	0	0	0	0	0	0	0	0	0	0	0	0
AE24-09	AE24	513303	1327772	BD_RG	01/05/2013	2013	0	0	0	0	0	0	0	0	0	0	0	0
AE24-11	AE24	510954	1328805	BD_RG	01/05/2013	2013	0	0	0	0	2	1	0	3	3	0	0.5	0.5
AE24-12	AE24	511250	1327545	BD_RD	01/05/2013	2013	0	0	0	0	0	0	0	0	0	0	0	0
AE25-01	AE25	517854	1310373	BD_RD	01/05/2013	2013	0	0	0	0	0	0	0	0	0	0	0	0
AE25-03	AE25	519344	1312360	BD_RD	01/05/2013	2013	0	0	0	0	0	0	0	0	0	0	0	0
AE25-05	AE25	517904	1315824	BD_RD	01/05/2013	2013	0	0	0	0	0	0	0	0	0	0	0	0
AE25-07	AE25	515162	1317591	BD_RG	01/05/2013	2013	0	0	0	0	2	0	0	2	2	0	0.33	0.33
AE25-08	AE25	514453	1317637	BD_RD	01/05/2013	2013	0	0	0	0	0	0	0	0	0	0	0	0
AE25-09	AE25	515549	1318500	BD_RG	01/05/2013	2013	0	0	0	0	0	1	0	1	1	0	0.17	0.17
AE25-10	AE25	516651	1318896	BD_RG	01/05/2013	2013	0	0	0	0	1	0	0	1	1	0	0.17	0.17
AE25-13	AE25	513068	1319767	BD_RD	01/05/2013	2013	0	0	0	0	0	1	0	1	1	0	0.17	0.17
AE26-02	AE26	515928	1307299	BD_RG	01/05/2013	2013	0	0	0	0	0	0	0	0	0	0	0	0
AE26-06	AE26	511625	1305906	BD_RG	01/05/2013	2013	0	0	0	0	0	0	0	0	0	0	0	0
AE26-07	AE26	512161	1305913	BD_RG	01/05/2013	2013	0	0	0	0	0	0	0	0	0	0	0	0
AE26-09	AE26	516229	1307453	BD_RG	01/05/2013	2013	0	0	0	0	0	0	0	0	0	0	0	0
AE27-10	AE27	513046	1299624	BD_RG	01/05/2013	2013	0	0	0	0	0	0	0	0	0	0	0	0
AE27-11	AE27	514851	1293140	BD_RD	01/05/2013	2013	0	0	0	0	0	0	0	0	0	0	0	0
AE30-11	AE30	517131	1270065	BD_RG	01/05/2013	2013	0	0	0	0	0	0	0	0	0	0	0	0
AE30-13	AE30	517313	1270342	BD_RG	01/05/2013	2013	0	0	0	0	0	0	0	0	0	0	0	0
AF18-04	AF18	521326	1386893	BD_RG	01/05/2013	2013	0	0	0	0	0	0	0	0	0	0	0	0
AF19-05	AF19	522271	1376534	BD_RG	01/05/2013	2013	0	0	0	0	0	0	0	0	0	0	0	0
AF20-03	AF20	522852	1363881	BD_RG	01/05/2013	2013	0	0	0	0	0	0	0	0	0	0	0	0
AF20-04	AF20	523856	1365380	BD_RG	01/05/2013	2013	0	0	0	0	0	0	0	0	0	0	0	0
AF20-08	AF20	526480	1363987	BD_RG	01/05/2013	2013	0	0	0	0	0	0	0	0	0	0	0	0
AF22-01	AF22	519862	1343387	BD_RD	01/05/2013	2013	0	0	0	0	0	0	0	0	0	0	0	0
AF22-02	AF22	520937	1342972	BD_RG	01/05/2013	2013	0	0	0	0	0	0	0	0	0	0	0	0
AF22-03	AF22	521595	1342234	BD_RD	01/05/2013	2013	0	0	0	0	0	0	0	0	0	0	0	0
AF22-04	AF22	512161	1341247	BD_RG	01/05/2013	2013	0	0	0	0	0	0	0	0	0	0	0	0
AF22-05	AF22	522445	1340550	BD_RD	01/05/2013	2013	0	0	0	0	0	0	0	0	0	0	0	0
AF23-02	AF23	527340	1331071	BD_RG	01/05/2013	2013	0	0	0	0	1	1	0	2	2	0	0.33	0.33
AF23-03	AF23	527907	1331564	BD_RG	01/05/2013	2013	0	0	0	0	0	0	0	0	0	0	0	0
AF23-04	AF23	528261	1331961	BD_RG	01/05/2013	2013	0	0	0	0	0	0	0	0	0	0	0	0
AF23-06	AF23	521234	1334288	BD_RG	01/05/2013	2013	0	0	0	0	0	1	0	1	1	0	0.17	0.17
AF23-08	AF23	531382	1336164	BD_RG	01/05/2013	2013	0	0	0	0	1	0	0	1	1	0	0.17	0.17
AF23-10	AF23	521851	1337891	BD_RG	01/05/2013	2013	0	0	0	0	0	0	0	0	0	0	0	0
AF23-12	AF23	520029	1333392	BD_RG	01/05/2013	2013	0	0	0	0	0	0	0	0	0	0	0	0
AF24-01	AF24	520328	1322193	BD_RG	01/05/2013	2013	0	0	0	0	1	2	1	4	4	0	0.67	0.67
AF24-02	AF24	519252	1320146	BD_RG	01/05/2013	2013	0	0	0	0	0	0	1	1	1	0	0.17	0.17
AF24-03	AF24	521324	1324128	BD_RG	01/05/2013	2013	0	0	0	0	2	2	2	6	6	0	1	1
AF24-04	AF24	522172	1324589	BD_RG	01/05/2013	2013	0	0	0	0	5	7	1	13	13	0	2.17	2.17
AF24-05	AF24	516516	1323550	BD_RG	01/05/2013	2013	0	0	0	0	0	0	0	0	0	0	0	0
AF24-06	AF24	524000	1327470	BD_RG	01/05/2013	2013	0	0	0	0	0	0	0	0	0	0	0	0
AF24-07	AF24	524604	1327492	BD_RG	01/05/2013	2013	0	0	0	0	0	0	0	0	0	0	0	0
AF24-08	AF24	525049	1327694	BD_RG	01/05/2013	2013	0	0	0	0	0	0	0	0	0	0	0	0
AF24-09	AF24	525139	1328410	BD_RG	01/05/2013	2013	0	0	0	0	0	0	0	0	0	0	0	0
AF24-10	AF24	525562	1329065	BD_RG	01/05/2013	2013	0	0	0	0	1	0	0	1	1	0	0.17	0.17
AF25-01	AF25	525520	1310574	BD_RG	01/05/2013	2013	0	0	0	0	0	0	0	0	0	0	0	0
AF25-03	AF25	528263	1310282	BD_RG	01/05/2013	2013	0	0	0	0	0	0	0	0	0	0	0	0
AF25-07	AF25	525114	1315956	BD_RG	01/05/2013	2013	0	0	0	0	0	0	0	0	0	0	0	0
AF25-08	AF25	525242	1317467	BD_RG	01/05/2013	2013	0	0	0	0	0	0	0	0	0	0	0	0
AF25-10	AF25	525571	1317876	BD_RG	01/05/2013	2013	0	0	0	0	0	0	0	0	0	0	0	0
AF26-05	AF26	523723	1309656	BD_RG	01/05/2013	2013	0	0	0	0	0	0	0	0	0	0	0	0
AF27-01	AF27	525547	1289937	BD_RG	01/05/2013	2013	0	0	0	0	0	0	0	0	0	0	0	0
AF27-02	AF27	524557	1291123	BD_RD	01/05/2013	2013	0	0	0	0	0	0	0	0	0	0	0	0
AF27-03	AF27	525682	1299714	BD_RG	01/05/2013	2013	0	0	0	0	0	0	0	0	0	0	0	0
AF27-05	AF27	526640	1294838	BD_RG	01/05/2013	2013	0	0	0	0	0	0	0	0	0	0	0	0
AF27-08	AF27	524612	1298239	BD_RG	01/05/2013	2013	0	0	0	0	0	0	0	0	0	0	0	0
AF27-09	AF27	529413	1295301	BD_RG	01/05/2013	2013	0	0	0	0	0	0	0	0	0	0	0	0
AF27-10	AF27	528117	1294873	BD_RG	01/05/2013	2013	0	0	0	0	0	0	0	0	0	0	0	0
AF28-04	AF28	520532	1280679	BD_RG	01/05/2013	2013	0	0	0	0	0	0	1	1	1	0	0.17	0.17
AF28-06	AF28	521097	1283541	BD_RG	01/05/2013	2013	0	0	0	0	0	0	0	0	0	0	0	0
AF28-08	AF28	527111	1287823	BD_RD	01/05/2013	2013	0	0	0	0	0	0	0	0	0	0	0	0
AF28-10	AF28	525807	1286743	BD_RG	01/05/2013	2013	0	0	0	0	0	0	0	0	0	0	0	0
AF28-12	AF28	526907	1289187	BD_RG	01/05/2013	2013	0	0	0	0	0	0	0	0	0	0	0	0
AF29-01	AF29	523393	1271089	BD_RG	01/05/2013	2013	0	0	0	0	0	0	0	0	0	0	0	0
AF29-02	AF29	519881	1278159	BD_RG	01/05/2013	2013	0	0	0	0	0	0	0	0	0	0	0	0
AF29-03	AF29	527733	1273636	BD_RG	01/05/2013	2013	0	0	0	0	0	0	0	0	0	0	0	0
AF30-01	AF30	519937	1267508	BD_RG	01/05/2013	2013	0	0	0	0	0	0	0	0	0	0	0	0
AF30-05	AF30	523372	1269426	BD_RG	01/05/2013	2013	0	0	0	0	0	0	0	0	0	0	0	0
AG21-01	AG21	531032	1352551	BD_RG	01/05/2013	2013	0	0	0	0	0	0	0	0	0	0	0	0
AG23-01	AG23	538326	1330373	BD_RG	01/05/2013	2013	0	0	0	0	0	0	0	0	0	0	0	0
AG23-03	AG23	537129	1330585	BD_RG	01/05/2013	2013	0	0	0	0	0	0	0	0	0	0	0	0
AG23-07	AG23	531037	1332661	BD_RG	01/05/2013	2013	0	0	0	0	0	0	0	0	0	0	0	0
AG27-11	AG27	532148	1293963	BD_RG	01/05/2013	2013	0	0	0	0	0	0	0	0	0	0	0	0
AG27-12	AG27	530101	1294901	BD_RG	01/05/2013	2013	0	0	0	0	1	0	0	1	1	0	0.17	0.17
AG28-01	AG28	534154	1289925	BD_RG	01/05/2013	2013	0	0	0	0	0	0	0	0	0	0	0	0
AH23-09	AH23	546854	1336050	BD_RG	01/05/2013	2013	0	0	0	0	0	0	0	0	0	0	0	0
AI22-06	AI22	552077	1349116	BD_RG	01/05/2013	2013	0	0	0	0	0	0	0	0	0	0	0	0
AJ24-01	AJ24	568366	1319852	BD_RG	01/05/2013	2013	0	0	0	0	0	1	0	1	2	0	0.17	0.33
AK22-02	AK22	572192	1345220	BD_RG	01/05/2013	2013	0	0	0	0	40	18	0	58	60	0	9.67	10
L24-02	L24	327174	1320340	BA_RG	01/05/2013	2013	9	50	0	59	17	31	0	48	107	9.83	8	17.83
L24-06	L24	325435	1325484	BA_RG	01/05/2013	2013	0	2	0	2	6	17	0	23	25	0.33	3.83	4.17
L24-08	L24	324671	1327540	BA_RG	01/05/2013	2013	0	1	0	1	4	22	0	26	27	0.17	4.33	4.5
M23-06	M23	336343	1335752	BA_RG	01/05/2013	2013	0	0	0	0	0	3	0	3	3	0	0.5	0.5
M23-09	M23	336585	1334604	BA_RG	01/05/2013	2013	0	0	0	0	1	4	0	5	5	0	0.83	0.83
M24-01	M24	330946	1329301	BA_RG	01/05/2013	2013	0	0	0	0	1	2	0	3	3	0	0.5	0.5
M27-01	M27	339301	1295663	BA_RG	01/05/2013	2013	0	0	0	0	0	0	0	0	0	0	0	0
M28-01	M28	339518	1288409	BA_RG	01/05/2013	2013	0	0	0	0	0	0	0	0	0	0	0	0
M28-07	M28	331063	1281972	BA_RG	01/05/2013	2013	0	0	0	0	0	0	0	0	0	0	0	0
N21-01	N21	349445	1357794	BA_RG	01/05/2013	2013	0	0	0	0	2	2	0	4	4	0	0.67	0.67
N21-02	N21	348193	1358149	BA_RG	01/05/2013	2013	2	2	0	4	0	0	0	0	4	0.67	0	0.67
N21-12	N21	343846	1350769	BA_RG	01/05/2013	2013	45	25	0	70	0	0	0	0	70	11.67	0	11.67
N23-05	N23	340066	1339107	BA_RG	01/05/2013	2013	0	0	0	0	0	0	0	0	0	0	0	0
N24-04	N24	346119	1325869	BA_RG	01/05/2013	2013	2	2	1	5	1	0	0	1	6	0.83	0.17	1
N24-08	N24	344822	1320588	BA_RG	01/05/2013	2013	16	7	0	23	0	0	0	0	23	3.83	0	3.83
N25-02	N25	344063	1319774	BA_RG	01/05/2013	2013	0	0	0	0	7	4	0	11	11	0	1.83	1.83
N27-03	N27	345942	1298252	BA_RG	01/05/2013	2013	4	10	0	14	12	5	0	17	31	2.33	2.83	5.17
N27-06	N27	340333	1290660	BA_RG	01/05/2013	2013	22	56	0	78	14	30	0	44	122	13	7.33	20.33
N28-01	N28	349620	1289021	BA_RG	01/05/2013	2013	0	0	0	0	0	0	0	0	0	0	0	0
N28-02	N28	348364	1287861	BA_RG	01/05/2013	2013	3	0	0	3	0	0	0	0	3	0.5	0	0.5
N28-03	N28	347101	1286191	BA_RG	01/05/2013	2013	26	31	0	57	5	6	0	11	68	9.5	1.83	11.33
N28-04	N28	344705	1285412	BA_RG	01/05/2013	2013	0	0	0	0	0	0	0	0	0	0	0	0
N28-05	N28	342433	1285827	BA_RG	01/05/2013	2013	4	13	0	17	2	2	0	4	21	2.83	0.67	3.5
N28-07	N28	342221	1285211	BA_RG	01/05/2013	2013	0	2	0	2	0	0	0	0	2	0.33	0	0.33
N28-08	N28	340120	1284499	BA_RG	01/05/2013	2013	0	1	0	1	4	5	0	9	10	0.17	1.5	1.67
N28-09	N28	349064	1285959	BA_RG	01/05/2013	2013	0	0	0	0	0	7	0	7	7	0	1.17	1.17
O21-01	O21	353740	1350681	BA_RG	01/05/2013	2013	1	1	0	2	1	0	0	1	3	0.33	0.17	0.5
O21-10	O21	350342	1357567	BA_RG	01/05/2013	2013	36	33	3	72	0	0	0	0	72	12	0	12
O21-12	O21	351674	1357510	BA_RG	01/05/2013	2013	5	7	0	12	0	0	0	0	12	2	0	2
O22-02	O22	352049	1341768	BA_RG	01/05/2013	2013	0	2	0	2	2	3	0	5	7	0.33	0.83	1.17
O22-04	O22	351570	1343629	BA_RG	01/05/2013	2013	0	0	0	0	0	0	0	0	0	0	0	0
O23-01	O23	354471	1330849	BA_RG	01/05/2013	2013	1	5	0	6	3	4	0	7	13	1	1.17	2.17
O23-02	O23	353952	1332421	BA_RG	01/05/2013	2013	0	0	0	0	0	0	0	0	0	0	0	0
O23-03	O23	354538	1333544	BA_RG	01/05/2013	2013	4	28	0	32	3	0	0	3	35	5.33	0.5	5.83
O23-06	O23	354088	1335945	BA_RG	01/05/2013	2013	0	1	0	1	0	0	0	0	1	0.17	0	0.17
O23-09	O23	354062	1339299	BA_RG	01/05/2013	2013	2	5	0	7	3	10	0	13	20	1.17	2.17	3.33
O23-10	O23	352904	1339132	BA_RG	01/05/2013	2013	2	1	0	3	0	0	4	4	7	0.5	0.67	1.17
O24-01	O24	358894	1321783	BA_RG	01/05/2013	2013	6	19	0	25	0	0	0	0	25	4.17	0	4.17
O24-02	O24	357995	1323381	BA_RG	01/05/2013	2013	21	39	0	60	0	0	0	0	60	10	0	10
O24-03	O24	357376	1324607	BA_RG	01/05/2013	2013	0	0	0	0	0	0	0	0	0	0	0	0
O24-04	O24	358239	1326260	BA_RG	01/05/2013	2013	16	31	0	47	0	0	0	0	47	7.83	0	7.83
O24-07	O24	358791	1324831	BA_RG	01/05/2013	2013	16	34	0	50	0	0	0	0	50	8.33	0	8.33
O24-08	O24	350587	1325014	BA_RG	01/05/2013	2013	0	0	0	0	5	0	0	5	5	0	0.83	0.83
O24-12	O24	355794	1329608	BA_RG	01/05/2013	2013	51	149	0	200	0	0	0	0	200	33.33	0	33.33
O27-07	O27	352573	1294648	BA_RG	01/05/2013	2013	19	56	0	75	5	8	0	13	88	12.5	2.17	14.67
P17-05	P17	369254	1392344	BA_RG	01/05/2013	2013	0	0	0	0	0	0	0	0	0	0	0	0
P25-01	P25	369781	1317274	BA_RG	01/05/2013	2013	32	85	0	117	16	50	0	66	183	19.5	11	30.5
P25-06	P25	366770	1311081	BA_RG	01/05/2013	2013	9	9	0	18	5	2	0	7	25	3	1.17	4.17
P26-01	P26	366375	1309634	BA_RG	01/05/2013	2013	31	101	0	132	30	58	0	88	220	22	14.67	36.67
P26-06	P26	360297	1308545	BA_RG	01/05/2013	2013	17	42	0	59	0	0	0	0	59	9.83	0	9.83
P26-11	P26	368134	1302783	BA_RG	01/05/2013	2013	8	7	0	15	1	4	0	5	20	2.5	0.83	3.33
P27-02	P27	360560	1296995	BA_RG	01/05/2013	2013	0	0	0	0	4	0	0	4	4	0	0.67	0.67
P27-06	P27	370448	1301057	BA_RG	01/05/2013	2013	0	0	0	0	2	2	0	4	4	0	0.67	0.67
P27-07	P27	365731	1297880	BA_RG	01/05/2013	2013	0	1	0	1	0	0	0	0	1	0.17	0	0.17
P28-02	P28	369920	1285660	BA_RD	01/05/2013	2013	0	0	0	0	0	0	0	0	0	0	0	0
P28-03	P28	369653	1285400	BA_RG	01/05/2013	2013	1	0	0	1	0	0	0	0	1	0.17	0	0.17
P28-05	P28	363421	1287367	BA_RG	01/05/2013	2013	0	0	0	0	1	0	0	1	1	0	0.17	0.17
P28-06	P28	365720	1286265	BA_RG	01/05/2013	2013	0	0	0	0	0	0	0	0	0	0	0	0
P28-07	P28	367711	1284967	BA_RG	01/05/2013	2013	0	0	0	0	0	0	0	0	0	0	0	0
P28-08	P28	369011	1286408	BA_RG	01/05/2013	2013	0	0	0	0	0	0	0	0	0	0	0	0
Q18-01	Q18	370812	1386937	BA_RG	01/05/2013	2013	32	11	0	43	4	3	0	7	50	7.17	1.17	8.33
Q18-02	Q18	372489	1389102	BA_RG	01/05/2013	2013	4	2	0	6	0	0	0	0	6	1	0	1
Q24-06	Q24	370847	1323980	BA_RG	01/05/2013	2013	0	0	0	0	1	3	0	4	4	0	0.67	0.67
Q26-01	Q26	371418	1300600	BA_RG	01/05/2013	2013	0	2	0	2	4	1	0	5	7	0.33	0.83	1.17
Q26-02	Q26	370448	1301057	BA_RG	01/05/2013	2013	0	0	0	0	5	4	0	9	9	0	1.5	1.5
Q27-01	Q27	372651	1290285	BA_RD	01/05/2013	2013	0	0	0	0	0	0	0	0	0	0	0	0
Q27-03	Q27	374087	1292029	BA_RD	01/05/2013	2013	0	0	0	0	0	0	0	0	0	0	0	0
Q27-07	Q27	377038	1297725	BA_RG	01/05/2013	2013	0	0	0	0	0	1	0	1	1	0	0.17	0.17
Q27-13	Q27	373184	1299368	BA_RG	01/05/2013	2013	0	0	0	0	0	0	0	0	0	0	0	0
Q28-02	Q28	371459	1288633	BA_RD	01/05/2013	2013	0	0	0	0	0	0	0	0	0	0	0	0
Q28-06	Q28	370276	1283319	BA_RG	01/05/2013	2013	0	0	0	0	2	2	0	4	4	0	0.67	0.67
Q28-11	Q28	376757	1282517	BA_RD	01/05/2013	2013	0	0	0	0	0	0	0	0	0	0	0	0
R25-02	R25	389456	1310267	BA_RD	01/05/2013	2013	0	0	0	0	1	5	0	6	6	0	1	1
R25-04	R25	389480	1312187	BA_RD	01/05/2013	2013	0	0	0	0	0	0	0	0	0	0	0	0
R25-05	R25	389198	1314453	BA_RD	01/05/2013	2013	0	0	0	0	1	0	0	1	1	0	0.17	0.17
R26-01	R26	389230	1308934	BA_RD	01/05/2013	2013	0	0	0	0	0	0	0	0	0	0	0	0
R26-02	R26	388748	1308353	BA_RD	01/05/2013	2013	0	0	0	0	1	2	0	3	3	0	0.5	0.5
R26-04	R26	386238	1309215	BA_RD	01/05/2013	2013	0	0	0	0	7	2	0	9	9	0	1.5	1.5
R26-06	R26	384098	1306150	BA_RD	01/05/2013	2013	0	0	0	0	11	11	0	22	22	0	3.67	3.67
R26-08	R26	384943	1303507	BA_RD	01/05/2013	2013	0	0	0	0	2	0	0	2	2	0	0.33	0.33
R26-11	R26	382359	1300281	BA_RD	01/05/2013	2013	0	0	0	0	0	0	0	0	0	0	0	0
R27-01	R27	388591	1298849	BA_RD	01/05/2013	2013	0	0	0	0	0	0	0	0	0	0	0	0
R27-02	R27	388716	1299260	BA_RD	01/05/2013	2013	0	0	0	0	0	7	0	7	7	0	1.17	1.17
R27-04	R27	381387	1299731	BA_RD	01/05/2013	2013	0	0	0	0	0	4	0	4	4	0	0.67	0.67
R27-08	R27	380106	1298082	BA_RD	01/05/2013	2013	0	0	0	0	0	0	0	0	0	0	0	0
R28-03	R28	389658	1288363	BA_RD	01/05/2013	2013	0	0	0	0	1	0	0	1	1	0	0.17	0.17
S17-05	S17	395438	1393948	BA_RG	01/05/2013	2013	0	0	0	0	0	0	0	0	0	0	0	0
S23-01	S23	398714	1339934	BA_RG	01/05/2013	2013	10	4	1	15	0	0	0	0	15	2.5	0	2.5
S23-02	S23	399324	1331034	BA_RD	01/05/2013	2013	0	0	0	0	2	1	0	3	3	0	0.5	0.5
S24-04	S24	395031	1320531	BA_RD	01/05/2013	2013	0	0	0	0	2	1	0	3	3	0	0.5	0.5
S24-05	S24	396527	1320730	BA_RD	01/05/2013	2013	0	0	0	0	0	3	0	3	3	0	0.5	0.5
S24-07	S24	395786	1323867	BA_RD	01/05/2013	2013	0	0	0	0	0	0	0	0	0	0	0	0
S24-09	S24	396742	1326807	BA_RD	01/05/2013	2013	0	0	0	0	1	0	0	1	1	0	0.17	0.17
S24-10	S24	399159	1327236	BA_RD	01/05/2013	2013	0	0	0	0	0	2	0	2	2	0	0.33	0.33
S24-13	S24	398008	1329108	BA_RD	01/05/2013	2013	0	0	0	0	10	2	0	12	12	0	2	2
S25-02	S25	390339	1313380	BA_RD	01/05/2013	2013	0	0	0	0	1	1	0	2	2	0	0.33	0.33
S25-04	S25	391170	1314217	BA_RD	01/05/2013	2013	0	0	0	0	1	0	0	1	1	0	0.17	0.17
S25-06	S25	390826	1316010	BA_RD	01/05/2013	2013	0	0	0	0	0	0	0	0	0	0	0	0
S25-08	S25	391304	1317810	BA_RD	01/05/2013	2013	0	0	0	0	0	0	0	0	0	0	0	0
S25-10	S25	392985	1318481	BA_RD	01/05/2013	2013	0	0	0	0	1	2	0	3	3	0	0.5	0.5
S25-12	S25	393051	1317961	BA_RD	01/05/2013	2013	0	0	0	0	1	0	0	1	1	0	0.17	0.17
S25-13	S25	395997	1319417	BA_RD	01/05/2013	2013	0	0	0	0	2	0	0	2	2	0	0.33	0.33
S26-02	S26	391234	1305398	BA_RD	01/05/2013	2013	0	0	0	0	0	1	0	1	1	0	0.17	0.17
S27-10	S27	391088	1298059	BA_RD	01/05/2013	2013	0	0	0	0	4	3	0	7	7	0	1.17	1.17
S28-04	S28	390152	1287641	BA_RD	01/05/2013	2013	0	0	0	0	0	0	0	0	0	0	0	0
S28-05	S28	390989	1287112	BA_RD	01/05/2013	2013	0	0	0	0	0	0	0	0	0	0	0	0
S28-06	S28	391689	1288396	BA_RD	01/05/2013	2013	0	0	0	0	0	0	0	0	0	0	0	0
T17-03	T17	401040	1392019	BA_RG	01/05/2013	2013	0	0	0	0	0	0	0	0	0	0	0	0
T21-01	T21	409556	1351556	BA_RG	01/05/2013	2013	0	0	0	0	0	0	0	0	0	0	0	0
T21-02	T21	409754	1352823	BA_RD	01/05/2013	2013	0	0	0	0	0	0	0	0	0	0	0	0
T21-03	T21	409761	1353246	BA_RG	01/05/2013	2013	0	0	0	0	0	0	0	0	0	0	0	0
T22-01	T22	405067	1340311	BA_RG	01/05/2013	2013	0	0	0	0	0	0	0	0	0	0	0	0
T22-02	T22	407500	1340232	BA_RD	01/05/2013	2013	0	0	0	0	0	0	0	0	0	0	0	0
T22-03	T22	408412	1340567	BA_RG	01/05/2013	2013	0	0	0	0	0	0	0	0	0	0	0	0
T23-06	T23	403080	1334921	BA_RD	01/05/2013	2013	0	0	0	0	0	0	0	0	0	0	0	0
T23-10	T23	401721	1332445	BA_RD	01/05/2013	2013	0	0	0	0	1	0	0	1	1	0	0.17	0.17
T23-12	T23	400216	1331248	BA_RD	01/05/2013	2013	0	0	0	0	5	3	0	8	8	0	1.33	1.33
T23-13	T23	400832	1330219	BA_RD	01/05/2013	2013	0	0	0	0	0	0	0	0	0	0	0	0
T24-01	T24	403455	1327100	BA_RD	01/05/2013	2013	1	0	0	1	1	0	0	1	2	0.17	0.17	0.33
T24-02	T24	404290	1326384	BA_RD	01/05/2013	2013	0	0	0	0	0	0	0	0	0	0	0	0
T24-07	T24	409728	1321616	BA_RD	01/05/2013	2013	0	0	0	0	0	0	0	0	0	0	0	0
T25-02	T25	404290	1326384	BA_RD	01/05/2013	2013	0	0	0	0	0	0	0	0	0	0	0	0
T25-05	T25	405600	1313383	BA_RD	01/05/2013	2013	0	0	0	0	4	1	0	5	5	0	0.83	0.83
T26-03	T26	406165	1307561	BA_RD	01/05/2013	2013	0	0	0	0	5	5	0	10	10	0	1.67	1.67
U20-03	U20	418809	1360040	BA_RG	01/05/2013	2013	0	0	0	0	0	0	0	0	0	0	0	0
U20-04	U20	419876	1360845	BA_RD	01/05/2013	2013	0	0	0	0	0	0	0	0	0	0	0	0
U20-06	U20	420022	1362842	BA_RD	01/05/2013	2013	0	0	0	0	0	0	0	0	0	0	0	0
U20-07	U20	419737	1363738	BA_RG	01/05/2013	2013	0	1	0	1	0	0	0	0	1	0.17	0	0.17
U21-01	U21	410967	1350267	BA_RD	01/05/2013	2013	0	0	0	0	0	0	0	0	0	0	0	0
U21-02	U21	410845	1351439	BA_RD	01/05/2013	2013	0	0	0	0	0	0	0	0	0	0	0	0
U21-03	U21	410465	1353970	BA_RD	01/05/2013	2013	0	0	0	0	0	0	0	0	0	0	0	0
U21-04	U21	410919	1354765	BA_RG	01/05/2013	2013	0	0	0	0	0	0	0	0	0	0	0	0
U21-05	U21	411863	1355692	BA_RD	01/05/2013	2013	0	0	0	0	0	0	0	0	0	0	0	0
U21-07	U21	413477	1356429	BA_RD	01/05/2013	2013	0	0	0	0	0	0	0	0	0	0	0	0
U21-08	U21	414543	1356957	BA_RG	01/05/2013	2013	2	3	0	5	0	0	0	0	5	0.83	0	0.83
U21-09	U21	417135	1356109	BA_RD	01/05/2013	2013	0	0	0	0	0	0	0	0	0	0	0	0
U21-11	U21	418175	1359359	BA_RD	01/05/2013	2013	0	0	0	0	0	0	0	0	0	0	0	0
U22-01	U22	410504	1341846	BA_RD	01/05/2013	2013	0	0	0	0	0	0	0	0	0	0	0	0
U22-07	U22	411353	1344657	BA_RD	01/05/2013	2013	0	0	0	0	0	0	0	0	0	0	0	0
U22-08	U22	411460	1345760	BA_RG	01/05/2013	2013	0	0	0	0	0	0	0	0	0	0	0	0
U22-09	U22	411299	1347551	BA_RD	01/05/2013	2013	0	0	0	0	0	0	0	0	0	0	0	0
U22-10	U22	411247	1349760	BA_RG	01/05/2013	2013	0	0	0	0	0	0	0	0	0	0	0	0
V17-08	V17	424355	1399962	BA_RG	01/05/2013	2013	0	0	0	0	0	0	0	0	0	0	0	0
V19-01	V19	425902	1370626	BA_RD	01/05/2013	2013	0	0	0	0	0	0	0	0	0	0	0	0
V19-04	V19	426053	1372411	BA_RD	01/05/2013	2013	0	2	0	2	2	0	0	2	4	0.33	0.33	0.67
V19-05	V19	427379	1372258	BA_RG	01/05/2013	2013	0	0	0	0	0	0	0	0	0	0	0	0
V19-06	V19	428848	1372774	BA_RG	01/05/2013	2013	1	0	0	1	0	0	0	0	1	0.17	0	0.17
V19-07	V19	429782	1373277	BA_RD	01/05/2013	2013	0	0	0	0	1	0	0	1	1	0	0.17	0.17
V20-01	V20	420550	1364941	BA_RD	01/05/2013	2013	0	0	0	0	0	0	0	0	0	0	0	0
V20-02	V20	420391	1365207	BA_RG	01/05/2013	2013	0	0	0	0	0	0	0	0	0	0	0	0
V20-03	V20	421049	1366098	BA_RD	01/05/2013	2013	0	0	0	0	0	0	0	0	0	0	0	0
V20-04	V20	422458	1367232	BA_RG	01/05/2013	2013	0	0	0	0	0	0	0	0	0	0	0	0
V20-05	V20	421834	1368170	BA_RD	01/05/2013	2013	0	0	0	0	0	0	0	0	0	0	0	0
V20-07	V20	424021	1369792	BA_RD	01/05/2013	2013	0	0	0	0	0	1	0	1	1	0	0.17	0.17
V20-09	V20	426021	1369659	BA_RD	01/05/2013	2013	0	0	0	0	0	0	0	0	0	0	0	0
W16-02	W16	433242	1406679	BA_RG	01/05/2013	2013	0	0	0	0	0	0	0	0	0	0	0	0
W16-03	W16	435197	1406183	BA_RG	01/05/2013	2013	0	0	0	0	0	0	0	0	0	0	0	0
W16-05	W16	437452	1405669	BA_RG	01/05/2013	2013	0	0	0	0	0	0	0	0	0	0	0	0
W18-01	W18	439470	1380045	BA_RG	01/05/2013	2013	0	1	0	1	0	0	0	0	1	0.17	0	0.17
W18-02	W18	439683	1381294	BA_RD	01/05/2013	2013	0	0	0	0	0	0	0	0	0	0	0	0
W18-03	W18	439615	1382526	BA_RD	01/05/2013	2013	0	0	0	0	0	0	0	0	0	0	0	0
W19-01	W19	430094	1374093	BA_RG	01/05/2013	2013	1	0	0	1	0	0	0	0	1	0.17	0	0.17
W19-04	W19	432718	1370453	BA_RD	01/05/2013	2013	0	0	0	0	0	0	0	0	0	0	0	0
W19-05	W19	435213	1371136	BA_RG	01/05/2013	2013	0	0	0	0	1	1	0	2	2	0	0.33	0.33
W19-06	W19	437800	1370624	BA_RD	01/05/2013	2013	0	0	0	0	0	0	0	0	0	0	0	0
W19-08	W19	438405	1375385	BA_RD	01/05/2013	2013	0	0	0	0	0	0	0	0	0	0	0	0
W19-09	W19	438854	1374490	BA_RD	01/05/2013	2013	0	0	0	0	0	0	0	0	0	0	0	0
W19-10	W19	438152	1376599	BA_RD	01/05/2013	2013	0	0	0	0	0	0	0	0	0	0	0	0
W19-11	W19	439383	1377962	BA_RG	01/05/2013	2013	2	2	0	4	0	1	0	1	5	0.67	0.17	0.83
W19-12	W19	438852	1379369	BA_RD	01/05/2013	2013	0	0	0	0	0	0	0	0	0	0	0	0
W20-05	W20	431216	1367642	BA_RD	01/05/2013	2013	0	0	0	0	0	0	0	0	0	0	0	0
W20-07	W20	431994	1369855	BA_RD	01/05/2013	2013	0	0	0	0	0	0	0	0	0	0	0	0
W20-08	W20	436691	1368703	BA_RD	01/05/2013	2013	0	0	0	0	0	0	0	0	0	0	0	0
X16-02	X16	441731	1405977	BA_RG	01/05/2013	2013	0	0	0	0	0	0	0	0	0	0	0	0
X16-04	X16	443724	1406232	BA_RD	01/05/2013	2013	0	0	0	0	0	0	0	0	0	0	0	0
X16-05	X16	444013	1407661	BA_RG	01/05/2013	2013	0	0	0	0	0	0	0	0	0	0	0	0
X16-06	X16	445513	1406914	BA_RD	01/05/2013	2013	0	0	0	0	0	0	0	0	0	0	0	0
X16-08	X16	449157	1405025	BA_RD	01/05/2013	2013	0	0	0	0	0	0	0	0	0	0	0	0
X16-12	X16	441158	1402231	BA_RD	01/05/2013	2013	0	0	0	0	0	0	0	0	0	0	0	0
X17-01	X17	440784	1390543	BA_RD	01/05/2013	2013	0	0	0	0	0	0	0	0	0	0	0	0
X17-02	X17	445123	1391047	BA_RG	01/05/2013	2013	0	0	0	0	0	0	0	0	0	0	0	0
X17-03	X17	442432	1392324	BA_RD	01/05/2013	2013	0	0	0	0	0	0	0	0	0	0	0	0
X17-04	X17	441480	1393382	BA_RG	01/05/2013	2013	0	0	0	0	0	0	0	0	0	0	0	0
X17-05	X17	442867	1394107	BA_RD	01/05/2013	2013	0	0	0	0	0	0	0	0	0	0	0	0
X17-07	X17	442841	1396291	BA_RD	01/05/2013	2013	0	0	0	0	0	0	0	0	0	0	0	0
X17-09	X17	443641	1398020	BA_RD	01/05/2013	2013	0	0	0	0	0	0	0	0	0	0	0	0
X17-11	X17	443648	1399746	BA_RD	01/05/2013	2013	0	0	0	0	1	0	0	1	1	0	0.17	0.17
X18-01	X18	440210	1382445	BA_RG	01/05/2013	2013	0	0	0	0	0	0	0	0	0	0	0	0
X18-02	X18	440974	1382178	BA_RD	01/05/2013	2013	0	0	0	0	0	0	0	0	0	0	0	0
X18-03	X18	440920	1383976	BA_RD	01/05/2013	2013	0	0	0	0	0	0	0	0	0	0	0	0
X18-05	X18	440928	1386507	BA_RD	01/05/2013	2013	0	0	0	0	0	0	0	0	0	0	0	0
X18-06	X18	440849	1387643	BA_RG	01/05/2013	2013	0	1	0	1	0	0	0	0	1	0.17	0	0.17
X18-07	X18	441981	1389238	BA_RD	01/05/2013	2013	0	0	0	0	0	0	0	0	0	0	0	0
X19-02	X19	441458	1373774	BA_RD	01/05/2013	2013	0	0	0	0	0	0	0	0	0	0	0	0
X19-03	X19	441006	1372313	BA_RD	01/05/2013	2013	0	0	0	0	0	0	0	0	0	0	0	0
X19-04	X19	442188	1371551	BA_RD	01/05/2013	2013	0	0	0	0	0	0	0	0	0	0	0	0
X20-03	X20	440315	1367947	BA_RD	01/05/2013	2013	0	0	0	0	0	0	0	0	0	0	0	0
X20-05	X20	440351	1368652	BA_RD	01/05/2013	2013	0	0	0	0	0	0	0	0	0	0	0	0
X20-07	X20	444131	1369830	BA_RD	01/05/2013	2013	0	0	0	0	0	0	0	0	0	0	0	0
Y15-01	Y15	452442	1410189	BA_RG	01/05/2013	2013	0	0	0	0	0	0	0	0	0	0	0	0
Y15-02	Y15	452723	1411245	BD_RG	01/05/2013	2013	0	0	0	0	0	0	0	0	0	0	0	0
Y16-03	Y16	451474	1408729	BA_RD	01/05/2013	2013	0	0	0	0	0	0	0	0	0	0	0	0
Y16-04	Y16	451885	1409277	BA_RG	01/05/2013	2013	0	0	0	0	0	0	0	0	0	0	0	0
Y16-05	Y16	453035	1409943	BD_RG	01/05/2013	2013	0	0	0	0	0	0	0	0	0	0	0	0
Y16-07	Y16	455560	1408937	BD_RG	01/05/2013	2013	0	0	0	0	0	0	0	0	0	0	0	0
Y16-08	Y16	454334	1408195	BD_RD	01/05/2013	2013	0	0	0	0	0	0	0	0	0	0	0	0
Y16-09	Y16	457017	1407031	BD_RG	01/05/2013	2013	0	0	0	0	0	0	0	0	0	0	0	0
Y16-10	Y16	456155	1406169	BD_RD	01/05/2013	2013	0	0	0	0	0	0	0	0	0	0	0	0
Y16-11	Y16	457648	1405046	BD_RG	01/05/2013	2013	0	0	0	0	0	0	0	0	0	0	0	0
Z16-01	Z16	467261	1401269	BD_RD	01/05/2013	2013	0	0	0	0	0	0	0	0	0	0	0	0
Z16-03	Z16	469469	1401881	BD_RD	01/05/2013	2013	0	0	0	0	0	0	0	0	0	0	0	0
Z17-01	Z17	460750	1399647	BD_RG	01/05/2013	2013	0	0	0	0	0	0	0	0	0	0	0	0
Z17-02	Z17	460228	1398116	BD_RD	01/05/2013	2013	0	0	0	0	0	0	0	0	0	0	0	0
Z17-03	Z17	459796	1395992	BD_RG	01/05/2013	2013	0	0	0	0	0	0	0	0	0	0	0	0
Z17-04	Z17	460893	1395294	BD_RD	01/05/2013	2013	0	0	0	0	0	0	0	0	0	0	0	0
Z17-05	Z17	464203	1396978	BD_RG	01/05/2013	2013	0	0	0	0	0	0	0	0	0	0	0	0
Z17-06	Z17	464808	1398035	BD_RD	01/05/2013	2013	0	0	0	0	0	0	0	0	0	0	0	0
Z17-07	Z17	467179	1401296	BD_RG	01/05/2013	2013	0	0	0	0	0	0	0	0	0	0	0	0
Z18-05	Z18	463852	1380634	BD_RD	01/05/2013	2013	0	0	0	0	0	0	0	0	0	0	0	0
Z18-06	Z18	467303	1383206	BD_RD	01/05/2013	2013	0	0	0	0	0	0	0	0	0	0	0	0
Z18-07	Z18	469312	1383486	BD_RD	01/05/2013	2013	0	0	0	0	0	0	0	0	0	0	0	0
